# Supplementary material for: Single cell RNA sequencing analysis of mouse cochlear supporting cell transcriptomes with activated ERBB2 receptor indicates a cell-specific response that promotes CD44 activation
Source: Front Cell Neurosci. 2023 Jan 6;16:1096872. doi: 10.3389/fncel.2022.1096872 (PMC9853549; doi:10.3389/fncel.2022.1096872)
Supplement: Supplementary file 6 [file Table_5.XLSX]

## Sheet: S0
Title: Single cell RNA sequencing analysis of mouse cochlear supporting cell transcriptomes with activated ERBB2 receptor indicates a cell-specific response that promotes CD44 activation
Authors: Dorota Piekna-Przybylska, Daxiang Na, Jingyuan Zhang, Cameron Baker, John M. Ashton, Patricia M. White
Supplementary Data 3: Up-Expressed genes by cell cluster.
		log fold-chage of the average expression between the two groups. Positive values indicate that the gene is more highly expressed in the first group.	The percentage of cells where the gene is detected in analyzed cluster	The percentage of cells where the gene is detected outside of the analyzed cluster	Adjusted p-value, based on bonferroni correction using all genes in the dataset.
	p_val	avg_log2FC	pct.1	pct.2	p_val_adj	cluster ID	gene
Esd	6.38598e-18	0.403468	0.315	0.827	1.65225e-13	0	Esd
Ndufs5	1.04018e-17	1.50502	0.185	0.82	2.69125e-13	0	Ndufs5
Jak1	2.9417e-17	4.1083	0.167	0.783	7.61106e-13	0	Jak1
Dhx15	4.37042e-17	2.15033	0.167	0.777	1.13076e-12	0	Dhx15
Top1	8.61451e-17	2.04251	0.204	0.817	2.22883e-12	0	Top1
Yipf5	1.08262e-16	2.27652	0.185	0.773	2.80107e-12	0	Yipf5
Dcakd	1.4006e-16	3.04606	0.167	0.767	3.62377e-12	0	Dcakd
Ilf2	3.28002e-16	1.88362	0.204	0.78	8.48639e-12	0	Ilf2
Ndufa2	3.89368e-16	0.656885	0.296	0.877	1.00741e-11	0	Ndufa2
Snx3	4.17773e-16	0.942722	0.296	0.83	1.0809e-11	0	Snx3
Calm2	6.43045e-16	0.376706	0.352	0.927	1.66375e-11	0	Calm2
Tspan31	1.03537e-15	0.548819	0.333	0.86	2.67882e-11	0	Tspan31
Prmt1	1.16285e-15	1.08243	0.222	0.807	3.00863e-11	0	Prmt1
Psenen	1.1658e-15	1.03679	0.204	0.8	3.01628e-11	0	Psenen
Tnks2	1.37438e-15	1.9085	0.204	0.76	3.55594e-11	0	Tnks2
Chchd7	2.35585e-15	1.41368	0.204	0.75	6.0953e-11	0	Chchd7
Esrra	2.46821e-15	1.02681	0.167	0.773	6.386e-11	0	Esrra
Ptprs	2.60938e-15	1.20746	0.222	0.757	6.75124e-11	0	Ptprs
Lamp2	2.71584e-15	0.423864	0.296	0.837	7.02668e-11	0	Lamp2
Rpsa-ps10	2.77461e-15	0.376425	0.611	0.95	7.17876e-11	0	Rpsa-ps10
Tra2b	2.87801e-15	0.33599	0.278	0.84	7.44628e-11	0	Tra2b
Arf1	3.06117e-15	0.674696	0.407	0.89	7.92018e-11	0	Arf1
Mcmdc2	3.21796e-15	0.295912	0.204	0.807	8.32582e-11	0	Mcmdc2
4933429H19Rik	3.24336e-15	0.922481	0.185	0.763	8.39156e-11	0	4933429H19Rik
Mettl9	3.54232e-15	0.625792	0.167	0.733	9.16503e-11	0	Mettl9
Pdap1	4.13196e-15	0.445755	0.204	0.773	1.06906e-10	0	Pdap1
Serbp1	4.49806e-15	0.272876	0.389	0.897	1.16378e-10	0	Serbp1
Nsd1	4.88739e-15	1.11305	0.278	0.777	1.26452e-10	0	Nsd1
Pdia4	5.2426e-15	0.516185	0.333	0.817	1.35642e-10	0	Pdia4
Ndufv3	5.26092e-15	0.678594	0.241	0.85	1.36116e-10	0	Ndufv3
Svbp	5.39559e-15	0.673835	0.241	0.8	1.396e-10	0	Svbp
BC005537	5.68617e-15	1.19391	0.204	0.767	1.47118e-10	0	BC005537
Ndufb9	5.97565e-15	0.278678	0.333	0.867	1.54608e-10	0	Ndufb9
Eef1g	6.80973e-15	0.304706	0.37	0.92	1.76188e-10	0	Eef1g
Serf1	7.04698e-15	0.750746	0.204	0.787	1.82327e-10	0	Serf1
Nucks1	7.09027e-15	1.5744	0.167	0.727	1.83447e-10	0	Nucks1
Csnk2b	7.09933e-15	0.697627	0.259	0.79	1.83681e-10	0	Csnk2b
Higd2a	7.20112e-15	1.03299	0.204	0.783	1.86315e-10	0	Higd2a
Chtop	9.61362e-15	0.520089	0.185	0.757	2.48733e-10	0	Chtop
Papola	1.01913e-14	2.48729	0.204	0.74	2.63681e-10	0	Papola
Atp6v0c	1.02074e-14	1.0611	0.241	0.793	2.64097e-10	0	Atp6v0c
Paip2	1.04038e-14	0.374815	0.333	0.813	2.69177e-10	0	Paip2
Capn12	1.1282e-14	0.860508	0.185	0.75	2.91899e-10	0	Capn12
Mxd3	1.13346e-14	0.700526	0.222	0.813	2.93261e-10	0	Mxd3
Higd1a	1.18865e-14	0.927467	0.204	0.763	3.07538e-10	0	Higd1a
Mettl5	1.38894e-14	1.92371	0.167	0.743	3.5936e-10	0	Mettl5
Atxn7l3b	1.4234e-14	0.690389	0.241	0.77	3.68276e-10	0	Atxn7l3b
Hnrnpc	1.45717e-14	0.611451	0.278	0.827	3.77014e-10	0	Hnrnpc
Gm13394	1.6163e-14	0.964047	0.278	0.843	4.18186e-10	0	Gm13394
Cox14	1.87099e-14	0.826668	0.444	0.887	4.8408e-10	0	Cox14
Jpt1	1.89215e-14	0.326605	0.185	0.747	4.89557e-10	0	Jpt1
Nsfl1c	1.98509e-14	1.13063	0.204	0.753	5.13603e-10	0	Nsfl1c
Trim44	2.08006e-14	2.09335	0.167	0.713	5.38175e-10	0	Trim44
Gm9828	2.18021e-14	0.428554	0.241	0.837	5.64087e-10	0	Gm9828
Pcbp2	2.22684e-14	0.719754	0.389	0.867	5.76151e-10	0	Pcbp2
Gpbp1	2.26766e-14	2.61993	0.167	0.713	5.8671e-10	0	Gpbp1
Ube2e3	2.28322e-14	0.547156	0.352	0.797	5.90736e-10	0	Ube2e3
Med21	2.35e-14	0.961108	0.37	0.817	6.08015e-10	0	Med21
Tpd52l2	2.38767e-14	2.24217	0.222	0.737	6.17761e-10	0	Tpd52l2
Sf1	2.41607e-14	0.698261	0.185	0.743	6.25111e-10	0	Sf1
Sec62	2.45182e-14	0.746364	0.315	0.81	6.34358e-10	0	Sec62
Bud31	2.46628e-14	0.549251	0.204	0.75	6.38101e-10	0	Bud31
Dap	2.6445e-14	0.745654	0.204	0.773	6.84212e-10	0	Dap
Uba1	2.75637e-14	1.35774	0.259	0.787	7.13155e-10	0	Uba1
Psmd8	2.86858e-14	2.34986	0.241	0.787	7.42187e-10	0	Psmd8
Rab10	2.94294e-14	1.88683	0.222	0.747	7.61427e-10	0	Rab10
Dnlz	3.37425e-14	0.852238	0.185	0.74	8.73019e-10	0	Dnlz
Psmb1	3.40187e-14	0.443016	0.407	0.897	8.80165e-10	0	Psmb1
Ubxn11	3.58036e-14	1.40788	0.222	0.803	9.26348e-10	0	Ubxn11
Tkt	3.77405e-14	1.24425	0.241	0.74	9.76459e-10	0	Tkt
Trrap	3.89863e-14	2.25626	0.167	0.71	1.00869e-09	0	Trrap
Sumo2	4.07338e-14	0.735188	0.222	0.823	1.05391e-09	0	Sumo2
Sdc2	4.08667e-14	0.493641	0.204	0.747	1.05734e-09	0	Sdc2
Gm6444	4.25694e-14	1.7207	0.167	0.803	1.1014e-09	0	Gm6444
Ryk	4.2705e-14	0.645602	0.167	0.71	1.10491e-09	0	Ryk
Cul1	4.66386e-14	1.41437	0.185	0.723	1.20668e-09	0	Cul1
Ptpra	4.68244e-14	0.400987	0.222	0.747	1.21149e-09	0	Ptpra
Psma6	4.78806e-14	0.735044	0.296	0.827	1.23881e-09	0	Psma6
Fasn	5.37133e-14	0.828355	0.185	0.71	1.38972e-09	0	Fasn
Pou3f3	5.47431e-14	0.420393	0.167	0.707	1.41637e-09	0	Pou3f3
Phf5a	5.68651e-14	2.38536	0.148	0.697	1.47127e-09	0	Phf5a
Sh3bgrl3	5.88325e-14	1.72342	0.259	0.807	1.52217e-09	0	Sh3bgrl3
Tra2a	6.02361e-14	0.526049	0.296	0.75	1.55849e-09	0	Tra2a
Mrpl33	6.50317e-14	0.268577	0.241	0.81	1.68257e-09	0	Mrpl33
Tmed10	6.58132e-14	2.02643	0.315	0.877	1.70278e-09	0	Tmed10
Elp5	6.66194e-14	1.41952	0.185	0.713	1.72364e-09	0	Elp5
Hnrnpa0	6.7643e-14	1.86102	0.333	0.813	1.75013e-09	0	Hnrnpa0
Snu13	6.85017e-14	0.883874	0.241	0.813	1.77234e-09	0	Snu13
Cltc	6.97107e-14	0.933299	0.37	0.847	1.80362e-09	0	Cltc
Irf2bp2	7.04852e-14	1.67715	0.185	0.713	1.82366e-09	0	Irf2bp2
Ccni	7.16737e-14	0.804115	0.241	0.767	1.85441e-09	0	Ccni
Gm17134	7.27575e-14	2.03951	0.241	0.73	1.88246e-09	0	Gm17134
Nfic	7.34336e-14	2.1949	0.278	0.813	1.89995e-09	0	Nfic
Sdf4	7.49276e-14	0.854594	0.241	0.78	1.9386e-09	0	Sdf4
Tmem50a	9.7613e-14	0.970967	0.259	0.79	2.52554e-09	0	Tmem50a
Map3k12	9.89852e-14	1.3603	0.352	0.867	2.56104e-09	0	Map3k12
Wdr83os	1.03865e-13	0.42674	0.222	0.767	2.68731e-09	0	Wdr83os
Rbbp6	1.05864e-13	0.306271	0.204	0.737	2.73902e-09	0	Rbbp6
Btf3	1.06702e-13	0.716602	0.389	0.89	2.76071e-09	0	Btf3
Cask	1.31882e-13	2.2851	0.185	0.707	3.41219e-09	0	Cask
4930481A15Rik	1.32936e-13	0.824501	0.222	0.793	3.43946e-09	0	4930481A15Rik
Egr1	1.33335e-13	0.32462	0.463	0.89	3.44978e-09	0	Egr1
Rtl8b	1.35359e-13	0.942424	0.241	0.743	3.50215e-09	0	Rtl8b
Tspan6	1.36284e-13	1.58141	0.222	0.767	3.52608e-09	0	Tspan6
Sdhc	1.36774e-13	2.19486	0.278	0.8	3.53876e-09	0	Sdhc
Klhl9	1.38179e-13	2.81563	0.185	0.71	3.5751e-09	0	Klhl9
Psmd4	1.38518e-13	2.13591	0.204	0.73	3.58389e-09	0	Psmd4
Cops5	1.40872e-13	1.36404	0.204	0.73	3.64477e-09	0	Cops5
Ndufa11	1.4136e-13	2.10385	0.296	0.87	3.6574e-09	0	Ndufa11
Gabpa	1.45441e-13	1.60653	0.241	0.8	3.76299e-09	0	Gabpa
Pgk1	1.46776e-13	1.07033	0.204	0.733	3.79753e-09	0	Pgk1
Prkcsh	1.47135e-13	2.36679	0.222	0.767	3.80682e-09	0	Prkcsh
Uba2	1.49403e-13	0.456641	0.278	0.74	3.86551e-09	0	Uba2
Stt3b	1.52954e-13	1.11105	0.241	0.747	3.95739e-09	0	Stt3b
Zfas1	1.60702e-13	0.252792	0.278	0.78	4.15784e-09	0	Zfas1
Ranbp1	1.67358e-13	0.759638	0.259	0.8	4.33004e-09	0	Ranbp1
Sdhb	1.67614e-13	1.34156	0.296	0.83	4.33669e-09	0	Sdhb
BC001981	1.72681e-13	0.953981	0.204	0.753	4.46776e-09	0	BC001981
Ergic2	1.73695e-13	2.37834	0.204	0.707	4.49401e-09	0	Ergic2
Ssb	1.75407e-13	0.865545	0.315	0.82	4.5383e-09	0	Ssb
Ctnnb1	1.84587e-13	0.517129	0.407	0.91	4.77581e-09	0	Ctnnb1
Aldh2	1.87358e-13	1.46693	0.241	0.72	4.84752e-09	0	Aldh2
Hcfc1r1	1.95995e-13	1.77633	0.185	0.72	5.07099e-09	0	Hcfc1r1
Dalrd3	2.01917e-13	0.542935	0.204	0.73	5.2242e-09	0	Dalrd3
Tmem234	2.0218e-13	0.325361	0.315	0.82	5.23101e-09	0	Tmem234
Snhg6	2.03682e-13	0.266009	0.241	0.763	5.26988e-09	0	Snhg6
Tcf25	2.16691e-13	0.824682	0.241	0.793	5.60645e-09	0	Tcf25
Psma4	2.21098e-13	0.536838	0.222	0.783	5.72048e-09	0	Psma4
Rtraf	2.6256e-13	0.745485	0.333	0.863	6.79321e-09	0	Rtraf
Macf1	2.67102e-13	0.500888	0.222	0.74	6.91072e-09	0	Macf1
Pfdn2	2.78382e-13	1.44156	0.222	0.73	7.20259e-09	0	Pfdn2
Ahcyl1	2.86271e-13	0.395806	0.204	0.72	7.40668e-09	0	Ahcyl1
Gm5577	3.02146e-13	0.909927	0.167	0.693	7.81743e-09	0	Gm5577
Ppp3r1	3.03257e-13	0.363589	0.167	0.687	7.84617e-09	0	Ppp3r1
Secisbp2l	3.04998e-13	2.82304	0.185	0.707	7.8912e-09	0	Secisbp2l
Sptbn1	3.18787e-13	2.24882	0.352	0.813	8.24798e-09	0	Sptbn1
Smu1	3.23866e-13	0.316164	0.185	0.693	8.37939e-09	0	Smu1
Ywhag	3.26054e-13	2.27219	0.167	0.71	8.436e-09	0	Ywhag
Erbin	3.29131e-13	0.492691	0.185	0.72	8.5156e-09	0	Erbin
Gm44986	3.32063e-13	0.323416	0.185	0.76	8.59146e-09	0	Gm44986
2410006H16Rik	3.34875e-13	0.292619	0.296	0.783	8.66423e-09	0	2410006H16Rik
Caprin1	3.57437e-13	0.597105	0.259	0.79	9.24797e-09	0	Caprin1
Csnk1d	3.59744e-13	2.28684	0.167	0.687	9.30764e-09	0	Csnk1d
Rps6kb2	3.76009e-13	2.78576	0.204	0.743	9.72847e-09	0	Rps6kb2
Naxe	3.78278e-13	0.676485	0.241	0.743	9.78718e-09	0	Naxe
Cct8	3.81223e-13	0.437733	0.333	0.803	9.86339e-09	0	Cct8
Ctsl	3.85395e-13	0.384258	0.296	0.817	9.97132e-09	0	Ctsl
Wdr6	3.9236e-13	1.1089	0.222	0.76	1.01515e-08	0	Wdr6
Cebpz	3.97681e-13	0.838999	0.204	0.737	1.02892e-08	0	Cebpz
Fkbp8	4.09821e-13	3.12298	0.278	0.783	1.06033e-08	0	Fkbp8
Tmco1	4.09924e-13	0.517138	0.185	0.717	1.0606e-08	0	Tmco1
Kdm5a	4.10205e-13	0.805884	0.204	0.7	1.06132e-08	0	Kdm5a
Fis1	4.12754e-13	0.608185	0.259	0.793	1.06792e-08	0	Fis1
Naa35	4.19077e-13	0.626677	0.185	0.717	1.08428e-08	0	Naa35
Slc25a39	4.23376e-13	0.408243	0.222	0.727	1.0954e-08	0	Slc25a39
Emc10	4.24416e-13	1.21074	0.222	0.747	1.09809e-08	0	Emc10
Gnb2	4.40352e-13	1.47224	0.296	0.843	1.13932e-08	0	Gnb2
Yif1a	4.41631e-13	0.464875	0.167	0.683	1.14263e-08	0	Yif1a
Nhp2	4.78371e-13	2.17766	0.204	0.747	1.23769e-08	0	Nhp2
Rab24	4.82029e-13	0.81496	0.167	0.683	1.24715e-08	0	Rab24
Hnrnpul1	4.91302e-13	1.62553	0.222	0.743	1.27115e-08	0	Hnrnpul1
Srsf2	4.96073e-13	0.380289	0.333	0.813	1.28349e-08	0	Srsf2
Rbm8a	5.05933e-13	2.07234	0.241	0.75	1.309e-08	0	Rbm8a
Pdcd4	5.33255e-13	1.7889	0.222	0.74	1.37969e-08	0	Pdcd4
Prdx5	5.42532e-13	0.483765	0.333	0.83	1.40369e-08	0	Prdx5
Mrpl20	5.5251e-13	1.11732	0.259	0.78	1.42951e-08	0	Mrpl20
Xpo1	5.5459e-13	1.11062	0.185	0.687	1.43489e-08	0	Xpo1
Ubxn8	5.80671e-13	1.92804	0.204	0.733	1.50237e-08	0	Ubxn8
Birc6	5.88226e-13	0.310698	0.204	0.727	1.52192e-08	0	Birc6
Anxa6	5.92772e-13	0.867134	0.241	0.77	1.53368e-08	0	Anxa6
Rnf181	6.10694e-13	1.4694	0.167	0.68	1.58005e-08	0	Rnf181
Purb	6.12222e-13	0.973466	0.259	0.743	1.584e-08	0	Purb
Ubap2l	6.18767e-13	1.69513	0.278	0.77	1.60094e-08	0	Ubap2l
Zfp207	6.25857e-13	0.559962	0.315	0.787	1.61928e-08	0	Zfp207
Psmb5	6.31404e-13	0.493538	0.259	0.823	1.63363e-08	0	Psmb5
Churc1	6.37747e-13	0.473482	0.167	0.703	1.65004e-08	0	Churc1
Dlgap4	6.60027e-13	2.24634	0.185	0.707	1.70769e-08	0	Dlgap4
Txndc12	6.76396e-13	0.432957	0.185	0.683	1.75004e-08	0	Txndc12
Cstb	6.91762e-13	0.930905	0.278	0.817	1.7898e-08	0	Cstb
Atp6v0c-ps2	6.97307e-13	2.51833	0.185	0.743	1.80414e-08	0	Atp6v0c-ps2
Mrpl54	7.05482e-13	2.22128	0.222	0.747	1.82529e-08	0	Mrpl54
Atp6v1g1	8.13375e-13	0.614452	0.278	0.787	2.10444e-08	0	Atp6v1g1
Ppp3cb	8.33154e-13	3.10427	0.185	0.707	2.15562e-08	0	Ppp3cb
Shisa5	8.37983e-13	2.84175	0.241	0.763	2.16811e-08	0	Shisa5
Zfand5	8.5746e-13	0.442931	0.315	0.77	2.21851e-08	0	Zfand5
Col11a1	8.6813e-13	1.27858	0.407	0.803	2.24611e-08	0	Col11a1
Pdcd6ip	8.83994e-13	0.445829	0.185	0.707	2.28716e-08	0	Pdcd6ip
R3hdm4	8.8685e-13	0.278688	0.222	0.723	2.29455e-08	0	R3hdm4
Bag6	8.9336e-13	2.01061	0.259	0.76	2.31139e-08	0	Bag6
Tprgl	9.32033e-13	1.16587	0.204	0.71	2.41145e-08	0	Tprgl
Anp32b	9.59077e-13	1.20829	0.241	0.767	2.48142e-08	0	Anp32b
Eme1	9.73807e-13	0.798388	0.185	0.703	2.51953e-08	0	Eme1
Usp47	9.76207e-13	0.873563	0.167	0.673	2.52574e-08	0	Usp47
Arid1b	1.0168e-12	2.20179	0.185	0.707	2.63076e-08	0	Arid1b
Prdx2-ps1	1.06336e-12	1.128	0.241	0.823	2.75124e-08	0	Prdx2-ps1
Srsf3	1.14598e-12	0.54099	0.389	0.87	2.96498e-08	0	Srsf3
Aurkaip1	1.15681e-12	1.34417	0.204	0.757	2.99301e-08	0	Aurkaip1
Srp14	1.18767e-12	1.66164	0.333	0.81	3.07285e-08	0	Srp14
Cops3	1.23812e-12	1.28419	0.278	0.743	3.20339e-08	0	Cops3
Rnh1	1.24181e-12	0.47194	0.259	0.707	3.21294e-08	0	Rnh1
Cebpzos	1.248e-12	2.14031	0.185	0.727	3.22894e-08	0	Cebpzos
Cyb5a	1.2742e-12	0.728647	0.204	0.733	3.29675e-08	0	Cyb5a
Vapa	1.2775e-12	2.30072	0.278	0.803	3.30527e-08	0	Vapa
Mpc2	1.35605e-12	0.461727	0.296	0.813	3.50852e-08	0	Mpc2
Phb2	1.36372e-12	1.56402	0.222	0.76	3.52834e-08	0	Phb2
Fkbp4	1.39366e-12	2.60187	0.204	0.73	3.60581e-08	0	Fkbp4
Slc3a2	1.41362e-12	1.24912	0.241	0.743	3.65746e-08	0	Slc3a2
Rab11b	1.45175e-12	1.14157	0.259	0.763	3.75611e-08	0	Rab11b
Cdc26	1.47996e-12	3.62513	0.204	0.707	3.82909e-08	0	Cdc26
BC031181	1.50481e-12	0.604038	0.241	0.763	3.89339e-08	0	BC031181
Txndc17	1.5268e-12	0.798375	0.278	0.78	3.9503e-08	0	Txndc17
Pten	1.53833e-12	0.859881	0.204	0.7	3.98011e-08	0	Pten
Pfdn4	1.54183e-12	0.710729	0.185	0.68	3.98917e-08	0	Pfdn4
Ssna1	1.57957e-12	0.803827	0.185	0.673	4.08682e-08	0	Ssna1
Ptpmt1	1.59309e-12	1.63608	0.185	0.68	4.12181e-08	0	Ptpmt1
Ndufab1	1.61975e-12	0.47095	0.315	0.817	4.19079e-08	0	Ndufab1
Hnrnpdl	1.64857e-12	0.821586	0.259	0.8	4.26534e-08	0	Hnrnpdl
Tmem106b	1.66543e-12	1.01763	0.167	0.667	4.30896e-08	0	Tmem106b
Edf1	1.69466e-12	0.783762	0.37	0.857	4.3846e-08	0	Edf1
Wapl	1.75615e-12	4.2628	0.167	0.69	4.54369e-08	0	Wapl
Hnrnpa2b1	1.75768e-12	0.312588	0.463	0.903	4.54763e-08	0	Hnrnpa2b1
Mrps16	1.76869e-12	0.791284	0.241	0.74	4.57614e-08	0	Mrps16
Gm16062	1.85149e-12	3.60751	0.204	0.707	4.79035e-08	0	Gm16062
Gm17300	1.88237e-12	0.749756	0.185	0.7	4.87026e-08	0	Gm17300
Rpl13a	2.04335e-12	1.82535	0.222	0.737	5.28675e-08	0	Rpl13a
Ppm1g	2.05139e-12	0.464805	0.259	0.713	5.30756e-08	0	Ppm1g
Map3k7	2.05929e-12	3.28555	0.148	0.657	5.32801e-08	0	Map3k7
Ap3d1	2.08844e-12	0.869411	0.204	0.687	5.40342e-08	0	Ap3d1
Clpp	2.10725e-12	2.08606	0.167	0.663	5.45208e-08	0	Clpp
Morf4l2	2.13926e-12	0.860299	0.296	0.803	5.53492e-08	0	Morf4l2
Czib	2.14103e-12	0.390948	0.204	0.7	5.53949e-08	0	Czib
Gm12999	2.1624e-12	0.827964	0.333	0.873	5.59479e-08	0	Gm12999
Oxa1l	2.17148e-12	2.02275	0.185	0.693	5.61827e-08	0	Oxa1l
Mrpl13	2.25818e-12	1.17582	0.278	0.757	5.84258e-08	0	Mrpl13
Cnpy2	2.3133e-12	0.366373	0.315	0.813	5.98519e-08	0	Cnpy2
Alad	2.31724e-12	0.96017	0.204	0.693	5.9954e-08	0	Alad
Gm44364	2.33026e-12	0.659517	0.222	0.74	6.02908e-08	0	Gm44364
Snrpd2	2.4666e-12	0.88447	0.296	0.867	6.38182e-08	0	Snrpd2
Sf3b6	2.48359e-12	1.07494	0.259	0.793	6.42579e-08	0	Sf3b6
Stt3a	2.52248e-12	1.47787	0.278	0.747	6.52642e-08	0	Stt3a
Lrrc59	2.54971e-12	0.728726	0.204	0.703	6.59686e-08	0	Lrrc59
Psmc5	2.55149e-12	1.17463	0.222	0.73	6.60146e-08	0	Psmc5
Psma2	2.55249e-12	1.00679	0.352	0.843	6.60406e-08	0	Psma2
Mtdh	2.5666e-12	1.43371	0.315	0.743	6.64056e-08	0	Mtdh
Gas1	2.57957e-12	0.989385	0.222	0.71	6.67412e-08	0	Gas1
Arhgap5	2.59891e-12	1.55563	0.185	0.683	6.72417e-08	0	Arhgap5
Smdt1	2.62152e-12	0.858913	0.315	0.833	6.78266e-08	0	Smdt1
Supt4a	2.63354e-12	1.00843	0.222	0.733	6.81376e-08	0	Supt4a
Trpc4ap	2.65493e-12	0.936966	0.204	0.717	6.8691e-08	0	Trpc4ap
Cops6	2.70072e-12	0.834001	0.278	0.8	6.98758e-08	0	Cops6
Tomm5	2.70989e-12	2.70324	0.185	0.69	7.0113e-08	0	Tomm5
Ndufb3	2.76207e-12	0.994936	0.241	0.787	7.14631e-08	0	Ndufb3
Rpl17-ps5	2.77565e-12	1.80444	0.204	0.753	7.18143e-08	0	Rpl17-ps5
Hmgb2	2.78674e-12	1.23049	0.259	0.75	7.21013e-08	0	Hmgb2
Svil	2.82692e-12	0.515984	0.167	0.663	7.31409e-08	0	Svil
Exosc8	2.86286e-12	2.5433	0.204	0.703	7.40709e-08	0	Exosc8
Fuca1	2.87551e-12	4.57126	0.278	0.73	7.43982e-08	0	Fuca1
Atpif1	3.01972e-12	0.823272	0.426	0.9	7.81291e-08	0	Atpif1
Chmp2a	3.03123e-12	1.09934	0.259	0.767	7.8427e-08	0	Chmp2a
Polr2i	3.05279e-12	0.99378	0.259	0.74	7.89847e-08	0	Polr2i
Eif5b	3.10765e-12	2.83988	0.241	0.74	8.04042e-08	0	Eif5b
Dnmt3a	3.15075e-12	1.50376	0.222	0.717	8.15194e-08	0	Dnmt3a
Rcc2	3.23019e-12	0.506857	0.204	0.73	8.35748e-08	0	Rcc2
Cbx6	3.28827e-12	0.437115	0.185	0.68	8.50774e-08	0	Cbx6
Ccnd3	3.29429e-12	0.375175	0.278	0.74	8.52332e-08	0	Ccnd3
Mrpl14	3.30288e-12	1.56506	0.204	0.75	8.54554e-08	0	Mrpl14
Zcchc17	3.35784e-12	3.80417	0.185	0.687	8.68773e-08	0	Zcchc17
Dgcr2	3.35851e-12	0.633421	0.148	0.653	8.68949e-08	0	Dgcr2
Snrpd1	3.35894e-12	1.54801	0.259	0.793	8.69058e-08	0	Snrpd1
Cdk11b	3.37744e-12	0.368432	0.148	0.653	8.73846e-08	0	Cdk11b
Ndufb10	3.41875e-12	1.97849	0.315	0.807	8.84534e-08	0	Ndufb10
Urod	3.44375e-12	0.953217	0.185	0.673	8.91001e-08	0	Urod
Tmem263	3.5175e-12	2.06229	0.204	0.703	9.10084e-08	0	Tmem263
Fto	3.63064e-12	2.80784	0.185	0.673	9.39357e-08	0	Fto
Srp72	3.66543e-12	0.39115	0.222	0.73	9.48356e-08	0	Srp72
Immp1l	3.66871e-12	0.995061	0.204	0.72	9.49206e-08	0	Immp1l
Atrx	3.67795e-12	0.406054	0.259	0.743	9.51597e-08	0	Atrx
Sec63	3.74084e-12	1.2636	0.185	0.677	9.67867e-08	0	Sec63
Fkbp10	3.74096e-12	2.08687	0.222	0.727	9.67898e-08	0	Fkbp10
Akt1	3.78285e-12	3.11887	0.222	0.747	9.78737e-08	0	Akt1
Cpsf6	3.8041e-12	1.09522	0.222	0.753	9.84236e-08	0	Cpsf6
Csnk1a1	3.82556e-12	0.847013	0.389	0.847	9.89786e-08	0	Csnk1a1
Cyhr1	3.90178e-12	0.593258	0.222	0.703	1.00951e-07	0	Cyhr1
Gm6563	3.91305e-12	2.38426	0.167	0.707	1.01242e-07	0	Gm6563
Ugdh	4.03505e-12	2.98854	0.222	0.69	1.04399e-07	0	Ugdh
Gm9774	4.11713e-12	0.743361	0.185	0.707	1.06523e-07	0	Gm9774
Rab7	4.1439e-12	1.53025	0.241	0.753	1.07215e-07	0	Rab7
Anapc2	4.21535e-12	0.524008	0.185	0.667	1.09064e-07	0	Anapc2
Azin1	4.27723e-12	1.9553	0.204	0.697	1.10665e-07	0	Azin1
Dynll2	4.32008e-12	1.69632	0.222	0.69	1.11773e-07	0	Dynll2
Ythdc1	4.58084e-12	1.52255	0.259	0.717	1.1852e-07	0	Ythdc1
Bex3	4.58152e-12	1.01156	0.278	0.79	1.18538e-07	0	Bex3
Polr2e	4.58601e-12	0.634498	0.222	0.727	1.18654e-07	0	Polr2e
4930473A02Rik	4.59167e-12	0.77958	0.13	0.64	1.188e-07	0	4930473A02Rik
Ptov1	4.59948e-12	0.851214	0.352	0.833	1.19002e-07	0	Ptov1
Arhgdia	4.68119e-12	0.605683	0.426	0.827	1.21117e-07	0	Arhgdia
Pigs	4.76019e-12	0.27106	0.185	0.663	1.2316e-07	0	Pigs
Rbbp4	4.76769e-12	1.88457	0.333	0.787	1.23354e-07	0	Rbbp4
Ctnna1	4.78261e-12	0.340222	0.278	0.757	1.2374e-07	0	Ctnna1
Snrpa	4.79905e-12	0.413482	0.222	0.697	1.24166e-07	0	Snrpa
Tab2	4.82244e-12	1.84205	0.204	0.69	1.24771e-07	0	Tab2
Mrpl47	4.82701e-12	1.38889	0.259	0.807	1.24889e-07	0	Mrpl47
Rex1bd	4.92497e-12	2.48188	0.222	0.697	1.27424e-07	0	Rex1bd
Nmt2	4.96874e-12	1.50206	0.13	0.643	1.28556e-07	0	Nmt2
Rer1	4.9795e-12	1.53283	0.241	0.78	1.28835e-07	0	Rer1
Arl3	5.03224e-12	1.86112	0.222	0.723	1.30199e-07	0	Arl3
Vmac	5.07302e-12	1.8568	0.278	0.833	1.31254e-07	0	Vmac
Nudt5	5.18496e-12	2.18748	0.259	0.713	1.3415e-07	0	Nudt5
Pomp	5.39401e-12	0.632249	0.407	0.847	1.39559e-07	0	Pomp
Snrpb2	5.43619e-12	1.07578	0.278	0.81	1.40651e-07	0	Snrpb2
Ndufa13	5.61209e-12	1.79873	0.352	0.887	1.45202e-07	0	Ndufa13
Washc2	5.70176e-12	2.07804	0.148	0.647	1.47522e-07	0	Washc2
Timm10b	5.75768e-12	0.281212	0.278	0.767	1.48969e-07	0	Timm10b
Trappc2l	5.88629e-12	2.58988	0.204	0.673	1.52296e-07	0	Trappc2l
Ccdc38	5.90744e-12	1.10869	0.296	0.843	1.52843e-07	0	Ccdc38
Glud1	5.91344e-12	3.53158	0.222	0.69	1.52998e-07	0	Glud1
Gtf2a1	5.9838e-12	0.918002	0.167	0.657	1.54819e-07	0	Gtf2a1
Actr2	6.04857e-12	0.625989	0.352	0.79	1.56495e-07	0	Actr2
Lamb2	6.09941e-12	3.66644	0.167	0.653	1.5781e-07	0	Lamb2
Arid1a	6.15335e-12	0.793761	0.296	0.78	1.59206e-07	0	Arid1a
Atp5c1	6.18014e-12	0.41198	0.389	0.88	1.59899e-07	0	Atp5c1
Chchd3	6.18621e-12	1.13291	0.241	0.707	1.60056e-07	0	Chchd3
Psap	6.34145e-12	1.85217	0.296	0.77	1.64072e-07	0	Psap
Ppp2r5c	6.35121e-12	0.529337	0.222	0.72	1.64325e-07	0	Ppp2r5c
Eif1a	6.53574e-12	0.632043	0.204	0.673	1.69099e-07	0	Eif1a
Far1	6.68266e-12	1.85456	0.222	0.703	1.729e-07	0	Far1
Eif4a1	6.71388e-12	0.359328	0.352	0.86	1.73708e-07	0	Eif4a1
Mrps18c	6.86562e-12	0.667909	0.241	0.75	1.77634e-07	0	Mrps18c
Myef2	6.86871e-12	0.576102	0.241	0.71	1.77714e-07	0	Myef2
Rnf187	6.87298e-12	2.51985	0.278	0.777	1.77825e-07	0	Rnf187
Bcl10	7.0527e-12	0.939965	0.167	0.65	1.82475e-07	0	Bcl10
Park7	7.30333e-12	1.32572	0.241	0.75	1.88959e-07	0	Park7
Rcn2	7.45686e-12	2.65199	0.241	0.783	1.92931e-07	0	Rcn2
Pabpc1	7.87177e-12	0.62719	0.593	0.93	2.03666e-07	0	Pabpc1
Spcs1	7.8766e-12	0.908845	0.352	0.87	2.03791e-07	0	Spcs1
Socs2	7.89753e-12	0.324408	0.278	0.723	2.04333e-07	0	Socs2
Ola1	7.95116e-12	1.7559	0.185	0.68	2.0572e-07	0	Ola1
Taf10	7.95623e-12	0.430465	0.444	0.883	2.05852e-07	0	Taf10
Ubfd1	7.98803e-12	1.49315	0.204	0.687	2.06674e-07	0	Ubfd1
Gpx8	8.07935e-12	2.31979	0.241	0.777	2.09037e-07	0	Gpx8
Grn	8.1089e-12	2.02811	0.259	0.777	2.09801e-07	0	Grn
Tle5	8.1217e-12	1.45515	0.407	0.87	2.10133e-07	0	Tle5
Snrpf	8.15306e-12	0.695946	0.296	0.837	2.10944e-07	0	Snrpf
Tceal8	8.50504e-12	1.48512	0.296	0.793	2.20051e-07	0	Tceal8
Nop53	8.68629e-12	0.660254	0.222	0.74	2.2474e-07	0	Nop53
Serinc3	8.87022e-12	0.337349	0.315	0.797	2.29499e-07	0	Serinc3
Sub1	9.05406e-12	0.673732	0.407	0.917	2.34256e-07	0	Sub1
Ndufa6	9.1262e-12	1.06195	0.37	0.877	2.36122e-07	0	Ndufa6
Gstp-ps	9.16641e-12	0.75355	0.278	0.837	2.37162e-07	0	Gstp-ps
Iscu	9.17092e-12	2.77532	0.185	0.677	2.37279e-07	0	Iscu
Brwd1	9.20891e-12	1.53916	0.241	0.707	2.38262e-07	0	Brwd1
Dnajc7	9.40673e-12	0.735782	0.241	0.727	2.4338e-07	0	Dnajc7
Mlec	9.62242e-12	3.18771	0.259	0.733	2.48961e-07	0	Mlec
Mrpl32	9.67762e-12	0.392951	0.204	0.687	2.50389e-07	0	Mrpl32
Tomm6os	9.73322e-12	0.480394	0.278	0.84	2.51828e-07	0	Tomm6os
Chmp4b	9.8438e-12	1.25841	0.167	0.657	2.54689e-07	0	Chmp4b
Ccar1	1.01461e-11	1.56818	0.278	0.727	2.62511e-07	0	Ccar1
Yipf3	1.02793e-11	0.976425	0.185	0.677	2.65958e-07	0	Yipf3
Eif3h	1.04303e-11	1.16893	0.389	0.847	2.69862e-07	0	Eif3h
Impad1	1.05162e-11	2.94564	0.278	0.727	2.72085e-07	0	Impad1
Xbp1	1.05326e-11	1.65768	0.222	0.71	2.72509e-07	0	Xbp1
Ssbp4	1.06552e-11	2.6223	0.241	0.697	2.75682e-07	0	Ssbp4
Akr1a1	1.07332e-11	1.38743	0.463	0.903	2.77701e-07	0	Akr1a1
Gm10120	1.07973e-11	0.634246	0.296	0.863	2.79358e-07	0	Gm10120
Slc25a17	1.11156e-11	2.3888	0.204	0.66	2.87593e-07	0	Slc25a17
Glrx3	1.13055e-11	1.45299	0.278	0.787	2.92507e-07	0	Glrx3
Sumo3	1.13104e-11	0.401238	0.185	0.673	2.92633e-07	0	Sumo3
Mrpl57	1.13189e-11	0.939649	0.241	0.723	2.92853e-07	0	Mrpl57
Tmbim6	1.14117e-11	1.09566	0.315	0.823	2.95255e-07	0	Tmbim6
Akt2	1.16815e-11	0.548958	0.167	0.647	3.02235e-07	0	Akt2
Anapc13	1.17876e-11	1.7522	0.278	0.807	3.0498e-07	0	Anapc13
Ak3	1.17968e-11	1.14952	0.148	0.64	3.05218e-07	0	Ak3
Sf3a1	1.18042e-11	1.87982	0.167	0.647	3.0541e-07	0	Sf3a1
Idh3b	1.19769e-11	0.520055	0.259	0.76	3.09878e-07	0	Idh3b
Casc4	1.20589e-11	1.07808	0.222	0.713	3.12e-07	0	Casc4
Tmem181b-ps	1.20804e-11	0.533027	0.13	0.63	3.12557e-07	0	Tmem181b-ps
Ube2e1	1.21383e-11	0.400253	0.222	0.717	3.14054e-07	0	Ube2e1
Fam32a	1.21458e-11	0.777588	0.222	0.72	3.14249e-07	0	Fam32a
Hmg20a	1.21735e-11	1.84817	0.167	0.647	3.14965e-07	0	Hmg20a
4930524O07Rik	1.22727e-11	0.304437	0.222	0.72	3.17531e-07	0	4930524O07Rik
Mrpl52	1.25562e-11	1.69831	0.296	0.84	3.24868e-07	0	Mrpl52
Mtfr1l	1.26328e-11	1.31335	0.185	0.677	3.26849e-07	0	Mtfr1l
Alg2	1.26592e-11	3.48063	0.167	0.643	3.27532e-07	0	Alg2
Med28	1.27594e-11	0.435745	0.241	0.743	3.30125e-07	0	Med28
Tardbp	1.2979e-11	0.717587	0.241	0.757	3.35805e-07	0	Tardbp
Cfap36	1.32276e-11	0.58826	0.185	0.65	3.42237e-07	0	Cfap36
Hmox2	1.32702e-11	0.596055	0.185	0.673	3.43339e-07	0	Hmox2
Cnot2	1.33936e-11	0.460617	0.185	0.663	3.46534e-07	0	Cnot2
Vkorc1	1.35686e-11	1.68514	0.259	0.773	3.5106e-07	0	Vkorc1
Ecpas	1.36059e-11	2.08975	0.241	0.687	3.52026e-07	0	Ecpas
Erlec1	1.37857e-11	0.401724	0.204	0.68	3.56679e-07	0	Erlec1
Map2k2	1.40033e-11	1.03234	0.278	0.767	3.62306e-07	0	Map2k2
Stk11	1.40399e-11	0.670777	0.167	0.65	3.63254e-07	0	Stk11
Ndufs3	1.40526e-11	0.437122	0.241	0.743	3.63582e-07	0	Ndufs3
Arpc3	1.41861e-11	1.39836	0.278	0.797	3.67037e-07	0	Arpc3
Bud23	1.4291e-11	0.308799	0.222	0.663	3.69752e-07	0	Bud23
Dnajc19	1.4306e-11	0.622345	0.241	0.767	3.7014e-07	0	Dnajc19
Marcks	1.43738e-11	1.58451	0.444	0.88	3.71893e-07	0	Marcks
Mrps17	1.44002e-11	1.82248	0.259	0.747	3.72576e-07	0	Mrps17
Tmem243	1.44484e-11	1.532	0.204	0.697	3.73824e-07	0	Tmem243
Mrpl42	1.45671e-11	0.690718	0.278	0.77	3.76895e-07	0	Mrpl42
Dazap1	1.46561e-11	1.22431	0.167	0.673	3.79199e-07	0	Dazap1
Mcts1	1.47692e-11	1.19596	0.222	0.703	3.82124e-07	0	Mcts1
Polr2f	1.5179e-11	1.417	0.259	0.77	3.92725e-07	0	Polr2f
Ivns1abp	1.52514e-11	0.834792	0.204	0.67	3.946e-07	0	Ivns1abp
Mbd2	1.55806e-11	1.24363	0.167	0.643	4.03118e-07	0	Mbd2
Fmc1	1.58022e-11	1.89936	0.167	0.663	4.08851e-07	0	Fmc1
Nop10	1.60626e-11	1.22003	0.37	0.843	4.15588e-07	0	Nop10
Kidins220	1.63251e-11	0.978362	0.185	0.647	4.2238e-07	0	Kidins220
Ndufa12-ps	1.66746e-11	2.31918	0.278	0.77	4.31422e-07	0	Ndufa12-ps
Setd2	1.68114e-11	1.64764	0.185	0.673	4.34961e-07	0	Setd2
Tgoln1	1.69586e-11	1.53433	0.222	0.683	4.38771e-07	0	Tgoln1
Magt1	1.71115e-11	1.71457	0.185	0.67	4.42725e-07	0	Magt1
Sipa1l1	1.71509e-11	2.43871	0.204	0.66	4.43746e-07	0	Sipa1l1
Atp6v1f	1.72597e-11	2.07248	0.259	0.8	4.46559e-07	0	Atp6v1f
Washc3	1.76695e-11	0.449244	0.222	0.687	4.57162e-07	0	Washc3
Cbarp	1.80687e-11	1.38848	0.148	0.647	4.67492e-07	0	Cbarp
Psmd2	1.81108e-11	1.66896	0.278	0.763	4.6858e-07	0	Psmd2
Ap2s1	1.8376e-11	0.782425	0.259	0.793	4.75441e-07	0	Ap2s1
Dpy30	1.84772e-11	1.50057	0.241	0.743	4.7806e-07	0	Dpy30
Gls	1.86026e-11	0.637965	0.204	0.663	4.81304e-07	0	Gls
Cstf3	1.86678e-11	0.845759	0.185	0.647	4.82993e-07	0	Cstf3
Herc2	1.87219e-11	1.34337	0.167	0.66	4.84391e-07	0	Herc2
Mrpl23	1.87709e-11	0.670841	0.185	0.73	4.8566e-07	0	Mrpl23
Tmem214	1.90518e-11	0.79536	0.185	0.67	4.92927e-07	0	Tmem214
Bri3bp	1.93908e-11	0.713568	0.167	0.64	5.01698e-07	0	Bri3bp
Ulk4	1.9433e-11	0.555465	0.444	0.9	5.02789e-07	0	Ulk4
Btf3l4	1.94691e-11	3.1283	0.204	0.69	5.03723e-07	0	Btf3l4
Adam17	1.9545e-11	1.99729	0.222	0.737	5.05687e-07	0	Adam17
Elof1	1.95499e-11	1.83378	0.222	0.693	5.05814e-07	0	Elof1
Rap1a	1.96026e-11	1.49013	0.204	0.677	5.07178e-07	0	Rap1a
Prdx2	1.9771e-11	0.368123	0.426	0.883	5.11534e-07	0	Prdx2
Dcdc2b	1.97949e-11	0.366913	0.167	0.663	5.12154e-07	0	Dcdc2b
Rbm8a2	2.012e-11	2.44372	0.167	0.7	5.20564e-07	0	Rbm8a2
Ppp4r3a	2.025e-11	1.85622	0.167	0.637	5.23929e-07	0	Ppp4r3a
Phf12	2.04514e-11	1.10297	0.13	0.62	5.2914e-07	0	Phf12
Chpf2	2.12809e-11	2.73243	0.167	0.663	5.50602e-07	0	Chpf2
Cand1	2.12868e-11	0.687048	0.185	0.673	5.50754e-07	0	Cand1
Acot7	2.13461e-11	0.939756	0.148	0.63	5.52289e-07	0	Acot7
Scamp2	2.16866e-11	0.314502	0.167	0.643	5.61098e-07	0	Scamp2
Anxa2	2.28163e-11	0.430619	0.389	0.807	5.90327e-07	0	Anxa2
Psmf1	2.29129e-11	1.66092	0.167	0.637	5.92826e-07	0	Psmf1
Impact	2.30726e-11	1.6707	0.185	0.65	5.96956e-07	0	Impact
Cpsf3	2.37417e-11	1.57451	0.222	0.683	6.1427e-07	0	Cpsf3
Mrpl23-ps1	2.40056e-11	1.18866	0.204	0.757	6.21096e-07	0	Mrpl23-ps1
Snhg1	2.41183e-11	3.94761	0.259	0.75	6.24013e-07	0	Snhg1
Ndufa1	2.4185e-11	1.3192	0.333	0.873	6.25739e-07	0	Ndufa1
Tmem179b	2.44012e-11	3.59714	0.148	0.627	6.31332e-07	0	Tmem179b
Apc	2.46095e-11	6.31539	0.259	0.713	6.36721e-07	0	Apc
Nae1	2.46935e-11	1.13659	0.185	0.66	6.38896e-07	0	Nae1
Slc35b2	2.50736e-11	1.83958	0.241	0.71	6.4873e-07	0	Slc35b2
Kbtbd4	2.54211e-11	1.31464	0.148	0.627	6.5772e-07	0	Kbtbd4
Ndufa10	2.5753e-11	0.875582	0.278	0.763	6.66307e-07	0	Ndufa10
Hp1bp3	2.60692e-11	1.88328	0.241	0.693	6.74488e-07	0	Hp1bp3
Gnl3	2.6186e-11	3.87067	0.204	0.677	6.7751e-07	0	Gnl3
Gars	2.63266e-11	1.46374	0.185	0.647	6.81148e-07	0	Gars
Snrpc	2.64022e-11	1.16137	0.278	0.8	6.83105e-07	0	Snrpc
Tet3	2.64151e-11	2.03412	0.222	0.67	6.83437e-07	0	Tet3
Bub3	2.72103e-11	0.411756	0.222	0.68	7.04012e-07	0	Bub3
Fn1	2.72297e-11	0.999415	0.296	0.723	7.04514e-07	0	Fn1
Ehmt1	2.77998e-11	0.615484	0.204	0.673	7.19265e-07	0	Ehmt1
Fgfr1op2	2.80357e-11	4.91996	0.167	0.633	7.25369e-07	0	Fgfr1op2
Wdr26	2.90565e-11	0.914578	0.278	0.757	7.51779e-07	0	Wdr26
Psmd3	2.91592e-11	1.30071	0.241	0.69	7.54437e-07	0	Psmd3
Mtx2	2.9298e-11	2.95209	0.222	0.703	7.58028e-07	0	Mtx2
Degs2	2.94062e-11	1.37391	0.204	0.7	7.60826e-07	0	Degs2
Evl	2.97884e-11	0.25032	0.204	0.693	7.70716e-07	0	Evl
Atp5mpl	2.9895e-11	0.791614	0.426	0.89	7.73473e-07	0	Atp5mpl
Ctdsp1	3.00456e-11	0.974999	0.148	0.653	7.77371e-07	0	Ctdsp1
Brk1	3.05019e-11	0.582634	0.278	0.803	7.89175e-07	0	Brk1
Cnot6l	3.05865e-11	0.332288	0.167	0.657	7.91364e-07	0	Cnot6l
Ier3ip1	3.06545e-11	0.66882	0.278	0.807	7.93125e-07	0	Ier3ip1
Rabgap1l	3.08691e-11	0.365611	0.259	0.68	7.98675e-07	0	Rabgap1l
B230118H07Rik	3.11838e-11	1.78146	0.241	0.703	8.06819e-07	0	B230118H07Rik
Srprb	3.1207e-11	1.60813	0.204	0.653	8.07417e-07	0	Srprb
Osbpl9	3.13553e-11	0.867681	0.278	0.727	8.11255e-07	0	Osbpl9
Slc39a1	3.13909e-11	2.06453	0.185	0.697	8.12176e-07	0	Slc39a1
Map1lc3a	3.14892e-11	1.17075	0.315	0.783	8.1472e-07	0	Map1lc3a
Ppp2cb	3.21755e-11	1.6629	0.167	0.653	8.32477e-07	0	Ppp2cb
Gspt1	3.23776e-11	2.61439	0.222	0.703	8.37705e-07	0	Gspt1
Rsl24d1	3.28093e-11	1.40208	0.185	0.663	8.48875e-07	0	Rsl24d1
Serf2	3.29176e-11	0.491804	0.407	0.933	8.51678e-07	0	Serf2
Serinc4	3.33202e-11	1.33967	0.13	0.617	8.62095e-07	0	Serinc4
Atp6ap1	3.4111e-11	0.267494	0.259	0.717	8.82554e-07	0	Atp6ap1
Aimp1	3.41981e-11	0.347137	0.241	0.73	8.84808e-07	0	Aimp1
Mdm4	3.44973e-11	2.68148	0.185	0.647	8.9255e-07	0	Mdm4
Ldb1	3.48296e-11	1.54175	0.222	0.69	9.01146e-07	0	Ldb1
Ankfy1	3.53002e-11	2.35036	0.148	0.627	9.13323e-07	0	Ankfy1
Cnp	3.54404e-11	1.75743	0.241	0.713	9.16948e-07	0	Cnp
Appl1	3.56906e-11	0.347064	0.167	0.63	9.23422e-07	0	Appl1
Pi4ka	3.5898e-11	1.5229	0.13	0.62	9.28788e-07	0	Pi4ka
Trip11	3.63572e-11	3.2289	0.185	0.66	9.4067e-07	0	Trip11
Thap12	3.65428e-11	0.666317	0.204	0.673	9.45471e-07	0	Thap12
Coq10b	3.65797e-11	2.54875	0.148	0.623	9.46426e-07	0	Coq10b
Tcf12	3.68893e-11	0.761329	0.204	0.7	9.54437e-07	0	Tcf12
Ciao3	3.68997e-11	1.60309	0.167	0.657	9.54706e-07	0	Ciao3
Ptp4a1	3.75632e-11	1.37545	0.222	0.7	9.71873e-07	0	Ptp4a1
Aco2	3.76223e-11	1.33776	0.259	0.763	9.73401e-07	0	Aco2
Lrwd1	3.78094e-11	0.618961	0.259	0.753	9.78242e-07	0	Lrwd1
Scpep1	3.79398e-11	1.79347	0.167	0.63	9.81616e-07	0	Scpep1
Psmb2	3.8115e-11	1.51854	0.352	0.823	9.86149e-07	0	Psmb2
Vamp8	3.8383e-11	2.19718	0.259	0.76	9.93083e-07	0	Vamp8
Sarnp	3.83876e-11	2.48229	0.259	0.753	9.93203e-07	0	Sarnp
Hdac2	3.84658e-11	0.544862	0.241	0.717	9.95227e-07	0	Hdac2
Eif3e	3.85272e-11	1.80599	0.37	0.833	9.96815e-07	0	Eif3e
Nutf2	3.92133e-11	3.05658	0.222	0.723	1.01457e-06	0	Nutf2
Nras	3.95253e-11	1.09006	0.222	0.71	1.02264e-06	0	Nras
Atox1	3.96592e-11	0.844545	0.407	0.903	1.0261e-06	0	Atox1
Far2	3.971e-11	2.63638	0.222	0.66	1.02742e-06	0	Far2
Ptprg	3.97119e-11	3.98445	0.222	0.677	1.02747e-06	0	Ptprg
Scoc	3.98297e-11	2.49947	0.204	0.667	1.03051e-06	0	Scoc
Pdcl3	4.04502e-11	1.08109	0.185	0.64	1.04657e-06	0	Pdcl3
Haghl	4.13806e-11	1.0059	0.148	0.63	1.07064e-06	0	Haghl
Sfxn1	4.18794e-11	1.02632	0.185	0.66	1.08354e-06	0	Sfxn1
Scand1	4.19334e-11	4.54297	0.333	0.823	1.08494e-06	0	Scand1
Ciao2b	4.20386e-11	0.381194	0.167	0.627	1.08767e-06	0	Ciao2b
Uqcrq	4.21007e-11	0.258627	0.444	0.903	1.08927e-06	0	Uqcrq
Iah1	4.24771e-11	1.16572	0.222	0.72	1.09901e-06	0	Iah1
Rpl36a-ps1	4.29589e-11	2.41495	0.315	0.867	1.11148e-06	0	Rpl36a-ps1
Bet1l	4.33361e-11	1.31545	0.167	0.627	1.12123e-06	0	Bet1l
Cox20	4.36002e-11	0.940459	0.278	0.763	1.12807e-06	0	Cox20
Gm26759	4.38059e-11	2.68597	0.13	0.613	1.13339e-06	0	Gm26759
Adam10	4.38582e-11	0.363707	0.222	0.7	1.13474e-06	0	Adam10
Fopnl	4.38853e-11	2.53095	0.204	0.693	1.13545e-06	0	Fopnl
C1qbp	4.39076e-11	0.592552	0.241	0.707	1.13602e-06	0	C1qbp
Rnf216	4.50581e-11	0.300624	0.148	0.62	1.16579e-06	0	Rnf216
Pgls	4.56172e-11	0.352265	0.259	0.75	1.18025e-06	0	Pgls
Tfip11	4.6515e-11	2.58701	0.185	0.637	1.20348e-06	0	Tfip11
Pja1	4.70259e-11	1.15665	0.185	0.66	1.2167e-06	0	Pja1
Gm12940	4.78908e-11	2.97252	0.13	0.617	1.23908e-06	0	Gm12940
Setd5	4.7924e-11	0.524449	0.185	0.643	1.23994e-06	0	Setd5
Zranb1	4.8246e-11	3.53796	0.241	0.707	1.24827e-06	0	Zranb1
Pusl1	4.84642e-11	1.00541	0.148	0.627	1.25392e-06	0	Pusl1
Arfgef1	4.84951e-11	1.04785	0.204	0.677	1.25471e-06	0	Arfgef1
0610012G03Rik	4.85678e-11	0.797176	0.241	0.723	1.25659e-06	0	0610012G03Rik
Gosr2	4.89434e-11	1.97075	0.111	0.603	1.26631e-06	0	Gosr2
Supt5	4.96477e-11	0.267051	0.241	0.69	1.28453e-06	0	Supt5
Uqcrb	5.0712e-11	0.644937	0.389	0.887	1.31207e-06	0	Uqcrb
Rnf215	5.13395e-11	4.86405	0.13	0.613	1.32831e-06	0	Rnf215
Ech1	5.15498e-11	0.97544	0.241	0.723	1.33375e-06	0	Ech1
Gm13625	5.26522e-11	2.17177	0.259	0.753	1.36227e-06	0	Gm13625
Naa50	5.29822e-11	2.21729	0.204	0.673	1.37081e-06	0	Naa50
Fstl1	5.33857e-11	0.277361	0.481	0.89	1.38125e-06	0	Fstl1
Ift46	5.44319e-11	4.51248	0.185	0.637	1.40832e-06	0	Ift46
Dmxl1	5.61095e-11	2.12557	0.185	0.65	1.45172e-06	0	Dmxl1
Polr3h	5.63186e-11	1.76377	0.278	0.78	1.45713e-06	0	Polr3h
Gpatch8	5.66243e-11	1.71985	0.222	0.653	1.46504e-06	0	Gpatch8
Ipo7	5.7177e-11	4.32586	0.222	0.703	1.47934e-06	0	Ipo7
Sft2d1	5.86724e-11	2.75813	0.167	0.65	1.51803e-06	0	Sft2d1
Siah1a	5.88357e-11	2.24405	0.185	0.633	1.52226e-06	0	Siah1a
Pias1	5.96073e-11	1.67411	0.222	0.65	1.54222e-06	0	Pias1
Mrpl12	5.98761e-11	0.628988	0.222	0.697	1.54917e-06	0	Mrpl12
Lonp1	6.02559e-11	0.412606	0.13	0.61	1.559e-06	0	Lonp1
Srrd	6.06563e-11	1.74314	0.13	0.607	1.56936e-06	0	Srrd
Abhd17b	6.11086e-11	0.477455	0.204	0.643	1.58106e-06	0	Abhd17b
Pdrg1	6.13673e-11	0.909684	0.204	0.687	1.58776e-06	0	Pdrg1
Igbp1	6.20363e-11	0.548714	0.185	0.657	1.60507e-06	0	Igbp1
Snrnp27	6.25485e-11	1.82144	0.222	0.713	1.61832e-06	0	Snrnp27
Nudt9	6.26681e-11	0.504445	0.204	0.643	1.62141e-06	0	Nudt9
Usp33	6.29353e-11	0.557704	0.148	0.617	1.62832e-06	0	Usp33
Tmx2	6.4827e-11	1.46634	0.204	0.687	1.67727e-06	0	Tmx2
Golga4	6.50435e-11	1.24366	0.167	0.623	1.68287e-06	0	Golga4
Mrps9	6.6053e-11	1.32312	0.185	0.633	1.70899e-06	0	Mrps9
Dnajc15	6.61121e-11	2.04784	0.241	0.7	1.71052e-06	0	Dnajc15
Gm10240	6.6472e-11	3.26576	0.444	0.933	1.71983e-06	0	Gm10240
Smarcd3	6.72103e-11	2.93117	0.185	0.657	1.73893e-06	0	Smarcd3
Erh	6.73696e-11	1.44966	0.315	0.82	1.74305e-06	0	Erh
Vma21	6.82795e-11	1.24506	0.185	0.653	1.7666e-06	0	Vma21
Sh3d19	6.83624e-11	2.98924	0.167	0.627	1.76874e-06	0	Sh3d19
Nars	6.87878e-11	2.61957	0.241	0.7	1.77975e-06	0	Nars
Cnbd2	6.91889e-11	4.2888	0.222	0.753	1.79012e-06	0	Cnbd2
Atl3	6.97846e-11	1.59348	0.13	0.61	1.80554e-06	0	Atl3
Igf2r	7.00114e-11	0.661258	0.13	0.603	1.81141e-06	0	Igf2r
Evi5	7.00118e-11	0.481119	0.185	0.653	1.81142e-06	0	Evi5
Ubqln2	7.06887e-11	1.11533	0.185	0.653	1.82893e-06	0	Ubqln2
Adamts2	7.13137e-11	1.23991	0.148	0.613	1.8451e-06	0	Adamts2
Naa20	7.14219e-11	2.70805	0.204	0.663	1.8479e-06	0	Naa20
Ube2w	7.23404e-11	4.39331	0.222	0.677	1.87166e-06	0	Ube2w
Anapc11	7.25356e-11	0.770262	0.259	0.79	1.87671e-06	0	Anapc11
Pltp	7.34909e-11	2.03524	0.278	0.787	1.90143e-06	0	Pltp
Twsg1	7.39603e-11	2.24441	0.241	0.72	1.91357e-06	0	Twsg1
Eid1	7.42892e-11	0.541541	0.296	0.773	1.92208e-06	0	Eid1
Mdp1	7.49936e-11	2.02412	0.148	0.613	1.94031e-06	0	Mdp1
Nsmf	7.51112e-11	3.37675	0.111	0.597	1.94335e-06	0	Nsmf
Rnf111	7.567e-11	0.854758	0.13	0.61	1.95781e-06	0	Rnf111
Arf6	7.67291e-11	3.5043	0.204	0.677	1.98521e-06	0	Arf6
Hddc3	7.68263e-11	1.05212	0.167	0.623	1.98773e-06	0	Hddc3
Hprt	7.71695e-11	0.521407	0.204	0.683	1.99661e-06	0	Hprt
Chid1	7.72925e-11	3.86863	0.259	0.717	1.99979e-06	0	Chid1
Mrps14	7.87251e-11	0.913691	0.278	0.757	2.03686e-06	0	Mrps14
Cbx5	8.09045e-11	3.11468	0.259	0.733	2.09324e-06	0	Cbx5
Kifap3	8.13381e-11	0.705583	0.185	0.65	2.10446e-06	0	Kifap3
Ctdsp2	8.22283e-11	0.460288	0.278	0.77	2.12749e-06	0	Ctdsp2
Cpne3	8.57158e-11	0.974622	0.204	0.637	2.21772e-06	0	Cpne3
Gm24157	8.57516e-11	0.74355	0.148	0.63	2.21865e-06	0	Gm24157
Marchf6	8.66369e-11	0.61	0.185	0.633	2.24156e-06	0	Marchf6
Ndfip1	8.77508e-11	0.844517	0.463	0.85	2.27038e-06	0	Ndfip1
Snhg8	8.79883e-11	2.64927	0.259	0.763	2.27652e-06	0	Snhg8
Wdfy3	9.07311e-11	2.48936	0.259	0.68	2.34749e-06	0	Wdfy3
Bsg	9.12078e-11	1.14399	0.556	0.937	2.35982e-06	0	Bsg
Dpm3	9.24753e-11	1.38013	0.259	0.757	2.39261e-06	0	Dpm3
Smarcb1	9.2728e-11	1.42204	0.241	0.697	2.39915e-06	0	Smarcb1
2310011J03Rik	9.53556e-11	1.64526	0.13	0.603	2.46714e-06	0	2310011J03Rik
Rela	9.90559e-11	1.0793	0.13	0.607	2.56287e-06	0	Rela
Topors	9.93246e-11	0.457072	0.241	0.717	2.56983e-06	0	Topors
Eif3g	1.00127e-10	0.708198	0.315	0.767	2.59058e-06	0	Eif3g
Fbxw8	1.00539e-10	1.90978	0.148	0.633	2.60126e-06	0	Fbxw8
Tbp	1.01568e-10	2.12165	0.185	0.627	2.62787e-06	0	Tbp
Gm15884	1.04257e-10	1.68715	0.204	0.677	2.69744e-06	0	Gm15884
Arf3	1.0777e-10	2.36426	0.167	0.643	2.78833e-06	0	Arf3
Aip	1.08411e-10	1.93139	0.204	0.653	2.80491e-06	0	Aip
Rfc5	1.09498e-10	0.582247	0.222	0.673	2.83305e-06	0	Rfc5
Sesn3	1.11549e-10	1.83397	0.222	0.687	2.88611e-06	0	Sesn3
Gadl1	1.11831e-10	0.775763	0.37	0.917	2.89341e-06	0	Gadl1
Csnk2a2	1.12823e-10	0.45176	0.241	0.673	2.91907e-06	0	Csnk2a2
Rab12	1.14709e-10	0.548924	0.167	0.62	2.96788e-06	0	Rab12
Dctn4	1.1633e-10	0.514421	0.241	0.653	3.0098e-06	0	Dctn4
Dock1	1.18058e-10	1.67151	0.204	0.647	3.05451e-06	0	Dock1
Ppib	1.18149e-10	0.575611	0.407	0.927	3.05687e-06	0	Ppib
Sys1	1.20235e-10	2.16684	0.241	0.69	3.11084e-06	0	Sys1
Usp4	1.20419e-10	1.54807	0.185	0.647	3.11561e-06	0	Usp4
Cdk13	1.21777e-10	1.78474	0.241	0.663	3.15073e-06	0	Cdk13
Gm12166	1.24954e-10	1.67899	0.167	0.65	3.23294e-06	0	Gm12166
Ppox	1.25261e-10	1.15046	0.185	0.647	3.24089e-06	0	Ppox
Eif3k	1.25306e-10	1.39788	0.333	0.82	3.24205e-06	0	Eif3k
Mrps36	1.25423e-10	1.94892	0.148	0.633	3.24507e-06	0	Mrps36
Cfl1	1.2699e-10	0.642791	0.593	0.963	3.28561e-06	0	Cfl1
Prrc2a	1.27539e-10	3.01024	0.222	0.737	3.29982e-06	0	Prrc2a
Ubl7	1.2759e-10	3.76098	0.204	0.653	3.30114e-06	0	Ubl7
Dhx36	1.28119e-10	0.657041	0.241	0.697	3.31483e-06	0	Dhx36
Stat3	1.29383e-10	4.17192	0.222	0.65	3.34752e-06	0	Stat3
Abhd8	1.29889e-10	1.26628	0.148	0.627	3.36061e-06	0	Abhd8
Irf2bpl	1.30275e-10	2.24944	0.185	0.647	3.3706e-06	0	Irf2bpl
Pfdn5	1.30435e-10	0.75794	0.444	0.863	3.37474e-06	0	Pfdn5
Ppp1r9b	1.32319e-10	1.30454	0.13	0.6	3.42349e-06	0	Ppp1r9b
Ap3s2	1.32451e-10	0.386287	0.13	0.597	3.42692e-06	0	Ap3s2
Prkra	1.33413e-10	0.421622	0.204	0.637	3.4518e-06	0	Prkra
Arih1	1.33425e-10	3.10105	0.185	0.653	3.45211e-06	0	Arih1
Rnf13	1.35819e-10	2.60842	0.259	0.693	3.51405e-06	0	Rnf13
Mtpn	1.37028e-10	2.19602	0.296	0.747	3.54533e-06	0	Mtpn
Nfyc	1.41607e-10	1.43724	0.148	0.61	3.66381e-06	0	Nfyc
Lap3	1.45571e-10	0.522718	0.222	0.673	3.76636e-06	0	Lap3
Ccdc124	1.45912e-10	0.912753	0.204	0.65	3.77519e-06	0	Ccdc124
Got2	1.49778e-10	2.06337	0.222	0.683	3.87521e-06	0	Got2
Smc1a	1.49864e-10	2.15625	0.204	0.673	3.87744e-06	0	Smc1a
Polr2h	1.52502e-10	2.08642	0.185	0.647	3.94567e-06	0	Polr2h
Commd4	1.5386e-10	1.48195	0.185	0.62	3.98082e-06	0	Commd4
Kansl1	1.54807e-10	0.919727	0.296	0.713	4.00533e-06	0	Kansl1
Gm16286	1.55294e-10	0.770543	0.204	0.653	4.01793e-06	0	Gm16286
2310039H08Rik	1.56671e-10	0.624573	0.222	0.677	4.05354e-06	0	2310039H08Rik
Retreg2	1.57159e-10	0.291744	0.185	0.647	4.06619e-06	0	Retreg2
Commd7	1.57823e-10	0.801072	0.13	0.597	4.08334e-06	0	Commd7
Tspan9	1.58088e-10	1.52364	0.148	0.603	4.09021e-06	0	Tspan9
Yipf4	1.58397e-10	2.10611	0.204	0.653	4.09821e-06	0	Yipf4
Bloc1s2	1.58518e-10	1.13136	0.167	0.633	4.10135e-06	0	Bloc1s2
Dazap2	1.59812e-10	1.46323	0.259	0.733	4.13482e-06	0	Dazap2
Ddx1	1.61473e-10	1.44717	0.278	0.71	4.1778e-06	0	Ddx1
Trnau1ap	1.62479e-10	1.70657	0.167	0.613	4.20382e-06	0	Trnau1ap
Ciapin1	1.63405e-10	2.434	0.185	0.627	4.22778e-06	0	Ciapin1
Gm17259	1.63999e-10	0.580653	0.204	0.69	4.24313e-06	0	Gm17259
Limd2	1.64722e-10	1.89044	0.222	0.71	4.26184e-06	0	Limd2
Mettl26	1.65261e-10	1.49663	0.167	0.63	4.2758e-06	0	Mettl26
Mxd4	1.67557e-10	0.250262	0.296	0.737	4.33521e-06	0	Mxd4
Ago1	1.67622e-10	1.40977	0.13	0.593	4.33688e-06	0	Ago1
Nol12	1.67632e-10	2.10799	0.13	0.593	4.33715e-06	0	Nol12
Rchy1	1.68325e-10	1.30309	0.185	0.617	4.35508e-06	0	Rchy1
Eif2b4	1.6898e-10	2.2066	0.167	0.633	4.37202e-06	0	Eif2b4
Daglb	1.69064e-10	1.16253	0.407	0.837	4.37421e-06	0	Daglb
Mrpl51	1.70109e-10	2.18245	0.222	0.703	4.40123e-06	0	Mrpl51
AY074887	1.71485e-10	0.716098	0.259	0.72	4.43682e-06	0	AY074887
Psmc6	1.73275e-10	1.52215	0.259	0.76	4.48314e-06	0	Psmc6
Man2a2	1.73363e-10	3.0454	0.167	0.617	4.48543e-06	0	Man2a2
Dusp6	1.74451e-10	1.80689	0.204	0.663	4.51356e-06	0	Dusp6
Commd6	1.79107e-10	1.32031	0.222	0.687	4.63403e-06	0	Commd6
Mdh2	1.79288e-10	0.632931	0.389	0.857	4.63871e-06	0	Mdh2
Khdrbs1	1.79636e-10	0.566795	0.259	0.737	4.64772e-06	0	Khdrbs1
Psmb7	1.79896e-10	2.34341	0.352	0.84	4.65444e-06	0	Psmb7
Prpf6	1.80307e-10	1.70518	0.148	0.607	4.66507e-06	0	Prpf6
Fut8	1.81382e-10	1.89487	0.204	0.657	4.69289e-06	0	Fut8
Psmg2	1.82884e-10	1.30277	0.204	0.627	4.73176e-06	0	Psmg2
Adipor1	1.83673e-10	1.63547	0.259	0.747	4.75217e-06	0	Adipor1
Serpine2	1.8482e-10	0.845215	0.5	0.877	4.78185e-06	0	Serpine2
Sec11c	1.88309e-10	0.793908	0.278	0.713	4.87212e-06	0	Sec11c
Brix1	1.92568e-10	0.933017	0.222	0.687	4.98231e-06	0	Brix1
Aida	1.93224e-10	2.39196	0.167	0.617	4.99929e-06	0	Aida
Frg1	1.93483e-10	1.32005	0.204	0.653	5.006e-06	0	Frg1
Lars	1.94237e-10	1.78392	0.167	0.613	5.02549e-06	0	Lars
Ppfibp1	1.94819e-10	2.92014	0.204	0.65	5.04055e-06	0	Ppfibp1
Glo1	1.9505e-10	1.52436	0.352	0.787	5.04653e-06	0	Glo1
Mob4	1.95058e-10	1.9802	0.259	0.71	5.04674e-06	0	Mob4
Ldhb	1.95472e-10	0.378744	0.407	0.85	5.05746e-06	0	Ldhb
Dbnl	2.01223e-10	1.79352	0.185	0.633	5.20624e-06	0	Dbnl
Chchd1	2.01675e-10	0.765109	0.278	0.76	5.21794e-06	0	Chchd1
Rpl35a-ps4	2.02245e-10	2.26142	0.241	0.81	5.23267e-06	0	Rpl35a-ps4
Acp1	2.02609e-10	1.97557	0.204	0.65	5.2421e-06	0	Acp1
Zfp386	2.07218e-10	1.43589	0.148	0.6	5.36136e-06	0	Zfp386
Gm10131	2.09818e-10	0.364891	0.315	0.843	5.42862e-06	0	Gm10131
Dop1a	2.10809e-10	1.85816	0.13	0.593	5.45425e-06	0	Dop1a
Gpsm1	2.13054e-10	5.02696	0.13	0.617	5.51236e-06	0	Gpsm1
Hbs1l	2.22102e-10	1.90662	0.148	0.6	5.74643e-06	0	Hbs1l
6330537M06Rik	2.22499e-10	0.54219	0.13	0.603	5.75671e-06	0	6330537M06Rik
Farsa	2.2354e-10	1.1953	0.185	0.623	5.78366e-06	0	Farsa
Gm32899	2.25284e-10	0.499742	0.352	0.86	5.82878e-06	0	Gm32899
Nsmaf	2.26494e-10	1.73703	0.148	0.6	5.86008e-06	0	Nsmaf
Aopep	2.29799e-10	0.454236	0.204	0.623	5.9456e-06	0	Aopep
Casp6	2.30641e-10	0.392807	0.167	0.61	5.96736e-06	0	Casp6
Vamp2	2.32998e-10	0.840687	0.204	0.653	6.02835e-06	0	Vamp2
Acat3	2.34625e-10	0.429985	0.296	0.787	6.07045e-06	0	Acat3
Araf	2.37233e-10	0.849778	0.222	0.703	6.13792e-06	0	Araf
Timm8b	2.38482e-10	0.489026	0.352	0.83	6.17025e-06	0	Timm8b
Gm43857	2.38699e-10	1.46196	0.13	0.59	6.17585e-06	0	Gm43857
Gm44103	2.39761e-10	3.67715	0.13	0.593	6.20334e-06	0	Gm44103
Cdk17	2.4201e-10	4.52639	0.148	0.61	6.26154e-06	0	Cdk17
Lamc1	2.49205e-10	1.66051	0.278	0.72	6.44768e-06	0	Lamc1
Srek1ip1	2.50885e-10	4.01964	0.222	0.673	6.49115e-06	0	Srek1ip1
Atp5g2	2.5171e-10	0.858342	0.296	0.797	6.5125e-06	0	Atp5g2
Snhg3	2.55946e-10	0.797025	0.148	0.62	6.62208e-06	0	Snhg3
Aktip	2.57168e-10	3.2765	0.167	0.63	6.65371e-06	0	Aktip
Srgap3	2.58077e-10	0.787672	0.148	0.597	6.67722e-06	0	Srgap3
Kat6a	2.58289e-10	0.845528	0.148	0.623	6.68272e-06	0	Kat6a
Mtarc2	2.60579e-10	1.10006	0.241	0.723	6.74197e-06	0	Mtarc2
Chordc1	2.60909e-10	3.5458	0.204	0.623	6.7505e-06	0	Chordc1
Use1	2.6665e-10	2.97613	0.278	0.747	6.89903e-06	0	Use1
Etfa	2.67613e-10	1.24287	0.278	0.737	6.92395e-06	0	Etfa
Preb	2.67709e-10	2.54581	0.222	0.64	6.92643e-06	0	Preb
Abhd4	2.70115e-10	2.54877	0.278	0.683	6.98869e-06	0	Abhd4
Scp2	2.70459e-10	0.937563	0.259	0.75	6.99759e-06	0	Scp2
Particl	2.78101e-10	0.931603	0.13	0.587	7.19531e-06	0	Particl
Fundc2	2.78813e-10	0.377133	0.204	0.653	7.21372e-06	0	Fundc2
Cenpb	2.80006e-10	0.286991	0.241	0.687	7.2446e-06	0	Cenpb
Nasp	2.81999e-10	2.70675	0.333	0.72	7.29617e-06	0	Nasp
Pigbos1	2.82787e-10	0.956806	0.167	0.627	7.31655e-06	0	Pigbos1
Tmem88	2.83551e-10	0.71703	0.278	0.763	7.33631e-06	0	Tmem88
Bmyc	2.87921e-10	2.18436	0.204	0.647	7.44938e-06	0	Bmyc
Map1s	2.90875e-10	2.13502	0.13	0.59	7.52581e-06	0	Map1s
Ccdc157	2.92229e-10	0.722166	0.148	0.607	7.56085e-06	0	Ccdc157
Abhd11	2.92362e-10	0.377199	0.13	0.587	7.56429e-06	0	Abhd11
Gm44709	2.92732e-10	0.36208	0.204	0.673	7.57385e-06	0	Gm44709
Hsd17b10	2.93603e-10	1.3675	0.259	0.733	7.59638e-06	0	Hsd17b10
Stab1	2.96221e-10	2.64142	0.222	0.697	7.66411e-06	0	Stab1
Ifnar2	2.99077e-10	1.61733	0.167	0.63	7.73801e-06	0	Ifnar2
Slc24a5	3.03495e-10	1.44424	0.241	0.663	7.85234e-06	0	Slc24a5
Usp24	3.14393e-10	0.635187	0.185	0.643	8.13428e-06	0	Usp24
Fbxo33	3.17965e-10	2.8053	0.13	0.587	8.22672e-06	0	Fbxo33
Gm8373	3.20578e-10	1.27822	0.259	0.713	8.29431e-06	0	Gm8373
Zfp451	3.3177e-10	1.4345	0.185	0.613	8.58388e-06	0	Zfp451
Rnf103	3.37157e-10	2.00404	0.148	0.593	8.72326e-06	0	Rnf103
Naa15	3.4242e-10	1.61177	0.204	0.667	8.85943e-06	0	Naa15
Gnl3l	3.47261e-10	4.37702	0.13	0.59	8.98469e-06	0	Gnl3l
Adipor2	3.49245e-10	0.642154	0.222	0.663	9.036e-06	0	Adipor2
Rpl35a-ps2	3.51568e-10	1.29541	0.333	0.893	9.09612e-06	0	Rpl35a-ps2
Fkbp7	3.52516e-10	1.66018	0.185	0.633	9.12064e-06	0	Fkbp7
Pdzd7	3.53083e-10	1.72855	0.148	0.62	9.13531e-06	0	Pdzd7
Plod3	3.53122e-10	3.64571	0.222	0.67	9.13633e-06	0	Plod3
Rpl15-ps2	3.548e-10	0.64891	0.296	0.827	9.17974e-06	0	Rpl15-ps2
M6pr	3.5837e-10	1.89799	0.204	0.64	9.27211e-06	0	M6pr
Lzts2	3.60431e-10	0.479312	0.148	0.617	9.32542e-06	0	Lzts2
Smim7	3.62627e-10	1.84195	0.296	0.747	9.38225e-06	0	Smim7
Mif	3.64236e-10	0.348862	0.463	0.893	9.42387e-06	0	Mif
Rbm6	3.64937e-10	1.18054	0.185	0.62	9.44203e-06	0	Rbm6
Tnfrsf1a	3.68539e-10	0.683472	0.167	0.603	9.53521e-06	0	Tnfrsf1a
Impa1	3.71315e-10	1.65943	0.167	0.627	9.60704e-06	0	Impa1
Dnmbp	3.7747e-10	3.48921	0.148	0.593	9.76629e-06	0	Dnmbp
Manf	3.77984e-10	0.721341	0.352	0.8	9.77958e-06	0	Manf
Ddr2	3.81273e-10	0.720645	0.167	0.603	9.86469e-06	0	Ddr2
Msi2	3.82444e-10	0.298451	0.259	0.693	9.89497e-06	0	Msi2
Timm22	3.9021e-10	0.412708	0.167	0.6	1.00959e-05	0	Timm22
Acbd3	3.90831e-10	1.36518	0.167	0.603	1.0112e-05	0	Acbd3
Atp5l	3.91057e-10	2.44992	0.407	0.857	1.01178e-05	0	Atp5l
Borcs7	3.91883e-10	0.507081	0.315	0.67	1.01392e-05	0	Borcs7
Bphl	4.00246e-10	3.08488	0.167	0.603	1.03556e-05	0	Bphl
Zc3h7b	4.00925e-10	1.28367	0.204	0.65	1.03731e-05	0	Zc3h7b
Gm26636	4.01026e-10	0.540835	0.185	0.653	1.03757e-05	0	Gm26636
Nelfb	4.06007e-10	0.595048	0.167	0.623	1.05046e-05	0	Nelfb
Ndufv2	4.11001e-10	0.76998	0.407	0.823	1.06338e-05	0	Ndufv2
Gapdh	4.15332e-10	0.520154	0.481	0.943	1.07459e-05	0	Gapdh
Flna	4.21246e-10	1.12258	0.333	0.743	1.08989e-05	0	Flna
Srsf3-ps	4.23578e-10	0.381378	0.241	0.78	1.09592e-05	0	Srsf3-ps
Rac1	4.24999e-10	0.760078	0.481	0.877	1.0996e-05	0	Rac1
Atp6v0b	4.25396e-10	0.988369	0.315	0.757	1.10063e-05	0	Atp6v0b
Mapre2	4.31568e-10	0.292403	0.167	0.61	1.1166e-05	0	Mapre2
Ube2z	4.32294e-10	2.46027	0.167	0.63	1.11847e-05	0	Ube2z
Dse	4.39218e-10	6.32713	0.13	0.58	1.13639e-05	0	Dse
Pef1	4.39226e-10	1.93506	0.13	0.58	1.13641e-05	0	Pef1
Rpl7a	4.4036e-10	0.252215	0.556	0.947	1.13934e-05	0	Rpl7a
Pfkm	4.49334e-10	1.28082	0.167	0.6	1.16256e-05	0	Pfkm
Washc5	4.50134e-10	1.68611	0.13	0.58	1.16463e-05	0	Washc5
Ywhaz	4.53288e-10	1.98554	0.463	0.853	1.17279e-05	0	Ywhaz
Neo1	4.61355e-10	2.6471	0.222	0.673	1.19366e-05	0	Neo1
Ppp2r5a	4.61361e-10	0.307713	0.167	0.607	1.19368e-05	0	Ppp2r5a
Kcmf1	4.6562e-10	1.96835	0.241	0.67	1.2047e-05	0	Kcmf1
Gm7666	4.66538e-10	0.726126	0.13	0.59	1.20707e-05	0	Gm7666
Gm12352	4.67374e-10	1.28053	0.185	0.627	1.20924e-05	0	Gm12352
Efr3a	4.6803e-10	1.93015	0.315	0.707	1.21093e-05	0	Efr3a
Gm6682	4.77567e-10	1.47668	0.204	0.667	1.23561e-05	0	Gm6682
Grin3b	4.78413e-10	0.970935	0.167	0.633	1.2378e-05	0	Grin3b
Zfp131	4.78529e-10	1.28373	0.259	0.677	1.2381e-05	0	Zfp131
Cacfd1	4.89198e-10	1.62413	0.13	0.58	1.2657e-05	0	Cacfd1
Acp2	4.91224e-10	1.1745	0.185	0.63	1.27094e-05	0	Acp2
Syvn1	4.93716e-10	1.30102	0.167	0.617	1.27739e-05	0	Syvn1
Mrpl40	4.99151e-10	0.368316	0.167	0.597	1.29145e-05	0	Mrpl40
A230072C01Rik	5.00419e-10	0.814647	0.13	0.577	1.29473e-05	0	A230072C01Rik
Mrpl38	5.01346e-10	2.34019	0.13	0.58	1.29713e-05	0	Mrpl38
Pank2	5.08776e-10	1.24193	0.13	0.58	1.31636e-05	0	Pank2
Calm3	5.11316e-10	1.29504	0.389	0.813	1.32293e-05	0	Calm3
Ccdc175	5.15994e-10	1.04655	0.13	0.58	1.33503e-05	0	Ccdc175
Acox1	5.16977e-10	0.380808	0.185	0.627	1.33757e-05	0	Acox1
Orc6	5.19285e-10	0.657643	0.148	0.597	1.34355e-05	0	Orc6
Ndufaf3	5.30088e-10	1.46629	0.259	0.743	1.3715e-05	0	Ndufaf3
Ifnar1	5.33388e-10	2.5551	0.148	0.593	1.38003e-05	0	Ifnar1
Cds2	5.36783e-10	4.11966	0.13	0.58	1.38882e-05	0	Cds2
Gtpbp4	5.38491e-10	5.2898	0.222	0.65	1.39324e-05	0	Gtpbp4
Cwf19l2	5.46954e-10	0.880782	0.241	0.633	1.41513e-05	0	Cwf19l2
Ints8	5.49781e-10	0.58037	0.185	0.607	1.42245e-05	0	Ints8
Mfap3	5.5479e-10	0.682475	0.13	0.577	1.43541e-05	0	Mfap3
Ost4	5.60199e-10	0.923291	0.444	0.9	1.4494e-05	0	Ost4
Bbip1	5.74593e-10	0.533976	0.241	0.697	1.48664e-05	0	Bbip1
Fam50a	5.75634e-10	1.74559	0.167	0.62	1.48934e-05	0	Fam50a
Fam220a	5.76474e-10	1.43979	0.148	0.61	1.49151e-05	0	Fam220a
Fh1	5.94201e-10	1.81857	0.185	0.627	1.53738e-05	0	Fh1
Ptk7	6.03032e-10	0.75039	0.13	0.58	1.56022e-05	0	Ptk7
Wiz	6.09173e-10	0.398508	0.148	0.59	1.57611e-05	0	Wiz
Btrc	6.09849e-10	1.99974	0.204	0.64	1.57786e-05	0	Btrc
Mxra8	6.12321e-10	1.04144	0.13	0.58	1.58426e-05	0	Mxra8
Senp7	6.28751e-10	1.46483	0.13	0.573	1.62677e-05	0	Senp7
Gm12841	6.31443e-10	0.636557	0.222	0.683	1.63373e-05	0	Gm12841
Smarcc2	6.36995e-10	2.14606	0.241	0.67	1.6481e-05	0	Smarcc2
Gmds	6.43418e-10	1.11805	0.185	0.623	1.66472e-05	0	Gmds
Cd24a	6.45279e-10	1.02567	0.241	0.683	1.66953e-05	0	Cd24a
Chmp2b	6.51274e-10	0.679612	0.222	0.687	1.68504e-05	0	Chmp2b
Sigmar1	6.61224e-10	0.472936	0.13	0.577	1.71079e-05	0	Sigmar1
Psme3	6.68716e-10	0.862357	0.148	0.587	1.73017e-05	0	Psme3
Ddx19a	6.68994e-10	3.51513	0.148	0.583	1.73089e-05	0	Ddx19a
Qk	6.77097e-10	1.29497	0.333	0.767	1.75185e-05	0	Qk
Pebp1	6.85261e-10	0.95907	0.444	0.897	1.77297e-05	0	Pebp1
Nkiras1	6.85838e-10	0.894891	0.278	0.737	1.77447e-05	0	Nkiras1
Copg2	6.8621e-10	1.37852	0.241	0.693	1.77543e-05	0	Copg2
Wdr54	6.91167e-10	0.305806	0.148	0.59	1.78826e-05	0	Wdr54
Pgrmc2	6.92302e-10	1.77792	0.148	0.61	1.79119e-05	0	Pgrmc2
Clk2	6.95258e-10	0.297151	0.148	0.587	1.79884e-05	0	Clk2
Sgms1	6.98721e-10	0.34151	0.148	0.587	1.8078e-05	0	Sgms1
Fech	7.00272e-10	2.57504	0.222	0.623	1.81181e-05	0	Fech
Ss18l2	7.00332e-10	1.43213	0.259	0.697	1.81197e-05	0	Ss18l2
Arxes2	7.02514e-10	2.69202	0.148	0.583	1.81761e-05	0	Arxes2
Gabarapl2	7.04738e-10	1.19821	0.278	0.75	1.82337e-05	0	Gabarapl2
Wwp2	7.16241e-10	0.986656	0.204	0.653	1.85313e-05	0	Wwp2
Plin3	7.17809e-10	1.50085	0.222	0.647	1.85719e-05	0	Plin3
Pafah1b3	7.26678e-10	2.21043	0.222	0.66	1.88013e-05	0	Pafah1b3
Ank2	7.37431e-10	4.67432	0.185	0.63	1.90796e-05	0	Ank2
U2af2	7.38352e-10	2.72754	0.204	0.657	1.91034e-05	0	U2af2
Vps26a	7.50573e-10	0.496634	0.204	0.61	1.94196e-05	0	Vps26a
Rab5c	7.559e-10	0.835285	0.185	0.633	1.95574e-05	0	Rab5c
Tmed5	7.6112e-10	2.53014	0.241	0.657	1.96925e-05	0	Tmed5
Capza2	7.62251e-10	2.16492	0.333	0.777	1.97217e-05	0	Capza2
Pnkd	7.71371e-10	3.9694	0.222	0.697	1.99577e-05	0	Pnkd
Cuedc2	7.75883e-10	1.64759	0.241	0.71	2.00744e-05	0	Cuedc2
Trappc6b	7.82606e-10	1.59597	0.185	0.623	2.02484e-05	0	Trappc6b
Gm9905	7.99668e-10	0.445288	0.13	0.57	2.06898e-05	0	Gm9905
Uxt	8.0397e-10	1.15356	0.13	0.57	2.08011e-05	0	Uxt
Scaf8	8.09453e-10	1.19366	0.13	0.573	2.0943e-05	0	Scaf8
Rpl15-ps6	8.18385e-10	0.59355	0.296	0.81	2.11741e-05	0	Rpl15-ps6
Bckdk	8.38646e-10	0.997003	0.167	0.613	2.16983e-05	0	Bckdk
Sfr1	8.43639e-10	0.630584	0.315	0.78	2.18275e-05	0	Sfr1
Agbl5	8.57412e-10	0.742708	0.444	0.9	2.21838e-05	0	Agbl5
4930506C21Rik	8.5976e-10	1.69843	0.259	0.693	2.22446e-05	0	4930506C21Rik
Lypla1	8.74056e-10	3.20781	0.278	0.683	2.26145e-05	0	Lypla1
Pigyl	9.05099e-10	2.75174	0.185	0.643	2.34176e-05	0	Pigyl
Ube2r2	9.23573e-10	1.89636	0.333	0.77	2.38956e-05	0	Ube2r2
Snrpe	9.29956e-10	1.36475	0.407	0.833	2.40608e-05	0	Snrpe
Snx22	9.47215e-10	0.60698	0.444	0.913	2.45073e-05	0	Snx22
Kansl2	9.50861e-10	0.83551	0.185	0.617	2.46016e-05	0	Kansl2
Chmp1a	9.54593e-10	1.18691	0.167	0.61	2.46982e-05	0	Chmp1a
Ipo4	9.82226e-10	0.991941	0.167	0.61	2.54131e-05	0	Ipo4
N4bp2l2	9.95649e-10	0.662258	0.241	0.657	2.57604e-05	0	N4bp2l2
Zfp950	1.00841e-09	0.79603	0.148	0.583	2.60905e-05	0	Zfp950
Vgll4	1.0244e-09	4.56283	0.13	0.57	2.65043e-05	0	Vgll4
Ankmy1	1.03451e-09	1.17866	0.204	0.647	2.67657e-05	0	Ankmy1
Krtcap2	1.03678e-09	0.895384	0.37	0.843	2.68247e-05	0	Krtcap2
Krcc1	1.04096e-09	0.487355	0.185	0.617	2.69327e-05	0	Krcc1
Lamtor4	1.04312e-09	1.16763	0.278	0.727	2.69886e-05	0	Lamtor4
Hypk	1.04499e-09	1.3621	0.259	0.74	2.7037e-05	0	Hypk
Gm10051	1.04895e-09	0.899387	0.389	0.913	2.71394e-05	0	Gm10051
B4galt3	1.05463e-09	1.04543	0.185	0.607	2.72865e-05	0	B4galt3
Gm17949	1.05559e-09	0.571416	0.167	0.65	2.73113e-05	0	Gm17949
Dhrs13os	1.0591e-09	1.7338	0.13	0.57	2.7402e-05	0	Dhrs13os
Bambi	1.06907e-09	4.11481	0.148	0.58	2.766e-05	0	Bambi
Kpna1	1.07475e-09	2.03972	0.13	0.57	2.7807e-05	0	Kpna1
Sil1	1.09184e-09	1.51549	0.222	0.62	2.82492e-05	0	Sil1
Pink1	1.09403e-09	1.39215	0.222	0.663	2.83059e-05	0	Pink1
Gng5	1.09701e-09	0.880268	0.352	0.887	2.83829e-05	0	Gng5
Zfp422	1.10385e-09	1.57805	0.204	0.637	2.85598e-05	0	Zfp422
Tbcb	1.12473e-09	1.60619	0.241	0.71	2.91002e-05	0	Tbcb
Zmynd8	1.13433e-09	2.00987	0.222	0.623	2.93486e-05	0	Zmynd8
Gm11808	1.13593e-09	0.423517	0.519	0.96	2.93899e-05	0	Gm11808
Lrrcc1	1.14743e-09	1.42062	0.13	0.567	2.96874e-05	0	Lrrcc1
Gm50203	1.15206e-09	1.9625	0.13	0.567	2.98072e-05	0	Gm50203
Bri3	1.15539e-09	1.52329	0.204	0.663	2.98934e-05	0	Bri3
Grb2	1.16066e-09	2.61427	0.241	0.67	3.00298e-05	0	Grb2
Med14	1.16163e-09	3.04945	0.167	0.593	3.00549e-05	0	Med14
Ino80d	1.16467e-09	0.644628	0.148	0.593	3.01334e-05	0	Ino80d
Camk2d	1.17563e-09	1.27564	0.278	0.643	3.04172e-05	0	Camk2d
Per3	1.17794e-09	4.36058	0.222	0.66	3.04769e-05	0	Per3
Gm4540	1.18033e-09	0.596683	0.296	0.813	3.05386e-05	0	Gm4540
Ndufb4	1.20353e-09	0.789709	0.352	0.85	3.11389e-05	0	Ndufb4
Abhd17a	1.20415e-09	4.39015	0.222	0.653	3.1155e-05	0	Abhd17a
Ipo5	1.21363e-09	2.75372	0.204	0.647	3.14002e-05	0	Ipo5
Mapk3	1.21529e-09	5.76037	0.222	0.653	3.14433e-05	0	Mapk3
Kdm6a	1.21789e-09	1.34622	0.13	0.57	3.15104e-05	0	Kdm6a
Smo	1.21909e-09	3.51626	0.241	0.647	3.15416e-05	0	Smo
Gtpbp1	1.22119e-09	2.3667	0.13	0.567	3.15959e-05	0	Gtpbp1
Hnrnph2	1.22493e-09	2.45752	0.204	0.63	3.16926e-05	0	Hnrnph2
Atp5j	1.2375e-09	1.69135	0.444	0.91	3.20177e-05	0	Atp5j
Vps13d	1.25003e-09	0.818429	0.185	0.607	3.2342e-05	0	Vps13d
B3gat3	1.25005e-09	0.599107	0.185	0.61	3.23426e-05	0	B3gat3
Nipsnap1	1.26936e-09	2.67438	0.13	0.567	3.28421e-05	0	Nipsnap1
Rbm15b	1.27378e-09	3.53736	0.167	0.613	3.29565e-05	0	Rbm15b
Ylpm1	1.28279e-09	0.259289	0.222	0.633	3.31897e-05	0	Ylpm1
Myo1e	1.29463e-09	1.43268	0.148	0.577	3.34959e-05	0	Myo1e
Drg2	1.31248e-09	3.41085	0.167	0.607	3.39577e-05	0	Drg2
Ndufb7	1.33499e-09	0.893104	0.296	0.77	3.45402e-05	0	Ndufb7
Zfp384	1.33816e-09	2.60643	0.148	0.58	3.46221e-05	0	Zfp384
Gns	1.39284e-09	2.71286	0.241	0.683	3.60368e-05	0	Gns
Nabp2	1.39578e-09	1.65898	0.204	0.6	3.6113e-05	0	Nabp2
Eef1b2	1.42326e-09	1.30104	0.481	0.933	3.68239e-05	0	Eef1b2
Tsc22d4	1.4326e-09	3.93078	0.259	0.653	3.70657e-05	0	Tsc22d4
Irf3	1.44042e-09	4.80503	0.148	0.6	3.72681e-05	0	Irf3
Gm8451	1.44112e-09	0.829251	0.426	0.927	3.7286e-05	0	Gm8451
Mpc1	1.50378e-09	1.76206	0.241	0.69	3.89073e-05	0	Mpc1
Ilrun	1.50626e-09	1.95997	0.185	0.62	3.89714e-05	0	Ilrun
Cep164	1.51195e-09	1.52299	0.13	0.563	3.91186e-05	0	Cep164
2510039O18Rik	1.51937e-09	0.949888	0.13	0.563	3.93107e-05	0	2510039O18Rik
Mkrn1	1.53366e-09	2.1812	0.167	0.607	3.96805e-05	0	Mkrn1
Nol11	1.5517e-09	2.76633	0.148	0.577	4.0147e-05	0	Nol11
Mcrs1	1.55578e-09	1.74351	0.185	0.633	4.02526e-05	0	Mcrs1
Rnf2	1.56665e-09	3.59316	0.222	0.677	4.05339e-05	0	Rnf2
Mtmr2	1.57624e-09	1.99544	0.167	0.61	4.0782e-05	0	Mtmr2
Tbca	1.58637e-09	1.92829	0.407	0.837	4.10441e-05	0	Tbca
Ulk2	1.60587e-09	0.978243	0.185	0.607	4.15487e-05	0	Ulk2
Stim2	1.62794e-09	0.372724	0.13	0.567	4.21198e-05	0	Stim2
Cnbp	1.63671e-09	2.51238	0.463	0.857	4.23465e-05	0	Cnbp
Chp1	1.65732e-09	1.00364	0.204	0.653	4.28799e-05	0	Chp1
Nek6	1.66214e-09	2.53769	0.407	0.857	4.30045e-05	0	Nek6
Vps28	1.66912e-09	0.973511	0.296	0.75	4.31852e-05	0	Vps28
Ap1m1	1.67328e-09	1.71486	0.259	0.637	4.32929e-05	0	Ap1m1
Cox4i1	1.67377e-09	0.40597	0.463	0.923	4.33055e-05	0	Cox4i1
Mien1	1.67748e-09	1.50432	0.222	0.663	4.34014e-05	0	Mien1
Irx5	1.67903e-09	3.32724	0.185	0.613	4.34415e-05	0	Irx5
Nipa2	1.6971e-09	1.50247	0.167	0.58	4.39091e-05	0	Nipa2
Pop4	1.70578e-09	1.51576	0.148	0.57	4.41335e-05	0	Pop4
Mrps10	1.7074e-09	0.71777	0.148	0.59	4.41754e-05	0	Mrps10
Nnt	1.71351e-09	1.14191	0.148	0.597	4.43337e-05	0	Nnt
D8Ertd738e	1.73124e-09	0.641303	0.315	0.793	4.47925e-05	0	D8Ertd738e
S100a13	1.74156e-09	0.873728	0.222	0.647	4.50595e-05	0	S100a13
Rap1gds1	1.74348e-09	4.07421	0.222	0.637	4.5109e-05	0	Rap1gds1
AC159819.1	1.80506e-09	1.15246	0.241	0.727	4.67022e-05	0	AC159819.1
Klhdc10	1.83888e-09	1.52208	0.204	0.613	4.75774e-05	0	Klhdc10
Arhgef1	1.84372e-09	3.7373	0.222	0.65	4.77027e-05	0	Arhgef1
Dkc1	1.86036e-09	1.47514	0.204	0.617	4.8133e-05	0	Dkc1
Adh5	1.86878e-09	0.719273	0.259	0.74	4.8351e-05	0	Adh5
Rassf1	1.87862e-09	0.627767	0.13	0.56	4.86056e-05	0	Rassf1
Dcaf1	1.88348e-09	2.20537	0.167	0.587	4.87313e-05	0	Dcaf1
Fbxw2	1.89949e-09	0.352862	0.204	0.623	4.91454e-05	0	Fbxw2
Glo1-ps	1.90698e-09	1.90716	0.185	0.66	4.93392e-05	0	Glo1-ps
Atp9a	1.90761e-09	1.14254	0.241	0.687	4.93555e-05	0	Atp9a
Gm19710	1.96006e-09	4.85766	0.148	0.593	5.07127e-05	0	Gm19710
Pgm3	1.97037e-09	1.61465	0.13	0.56	5.09795e-05	0	Pgm3
Ncoa4	1.97359e-09	2.27281	0.167	0.61	5.10627e-05	0	Ncoa4
Rida	1.99487e-09	2.62127	0.13	0.563	5.16133e-05	0	Rida
Nhsl1	2.01452e-09	0.749819	0.167	0.603	5.21216e-05	0	Nhsl1
Zfp277	2.02367e-09	0.354837	0.185	0.597	5.23583e-05	0	Zfp277
Mrpl22	2.02822e-09	2.34046	0.185	0.61	5.24762e-05	0	Mrpl22
Rbis	2.0323e-09	0.687423	0.352	0.84	5.25817e-05	0	Rbis
F2r	2.06167e-09	2.70409	0.167	0.587	5.33417e-05	0	F2r
Trappc3	2.07582e-09	0.690481	0.185	0.633	5.37078e-05	0	Trappc3
Rpp14	2.0914e-09	3.27681	0.111	0.55	5.41109e-05	0	Rpp14
Sec23a	2.09538e-09	1.95662	0.222	0.627	5.42139e-05	0	Sec23a
Maco1	2.1011e-09	2.16392	0.167	0.603	5.43618e-05	0	Maco1
Rnf4	2.11818e-09	2.38238	0.259	0.673	5.48036e-05	0	Rnf4
Mindy3	2.14253e-09	1.5031	0.148	0.573	5.54338e-05	0	Mindy3
2810004N23Rik	2.16035e-09	0.26013	0.185	0.603	5.58947e-05	0	2810004N23Rik
Mpc1-ps	2.17374e-09	1.05109	0.167	0.633	5.62412e-05	0	Mpc1-ps
Elp2	2.17502e-09	0.313728	0.204	0.627	5.62742e-05	0	Elp2
Kxd1	2.22662e-09	1.38738	0.222	0.68	5.76094e-05	0	Kxd1
Dph3	2.23698e-09	1.59148	0.259	0.73	5.78773e-05	0	Dph3
Bmp1	2.24933e-09	1.47042	0.296	0.707	5.81968e-05	0	Bmp1
Zfyve16	2.26553e-09	1.55069	0.13	0.557	5.8616e-05	0	Zfyve16
Ubald2	2.27463e-09	1.05103	0.185	0.653	5.88515e-05	0	Ubald2
Kif1c	2.2877e-09	0.369963	0.167	0.62	5.91897e-05	0	Kif1c
Gpc1	2.29204e-09	0.41346	0.241	0.65	5.93019e-05	0	Gpc1
Rpl27a	2.3238e-09	0.427763	0.537	0.94	6.01236e-05	0	Rpl27a
Fbxo3	2.35603e-09	1.71857	0.222	0.643	6.09575e-05	0	Fbxo3
Tmem245	2.36158e-09	3.39245	0.185	0.597	6.11012e-05	0	Tmem245
Nsmce1	2.36669e-09	1.72157	0.241	0.703	6.12332e-05	0	Nsmce1
Snx21	2.37186e-09	0.531956	0.148	0.583	6.13672e-05	0	Snx21
Scp2-ps2	2.37381e-09	1.01321	0.389	0.84	6.14175e-05	0	Scp2-ps2
Nifk	2.41896e-09	5.09134	0.148	0.59	6.25859e-05	0	Nifk
Fam20c	2.42917e-09	0.76265	0.167	0.6	6.285e-05	0	Fam20c
Gli3	2.43283e-09	1.30071	0.13	0.557	6.29446e-05	0	Gli3
Sptssa	2.50213e-09	2.02379	0.296	0.77	6.47375e-05	0	Sptssa
Mmp11	2.51988e-09	1.38007	0.185	0.623	6.51967e-05	0	Mmp11
Zc3h7a	2.541e-09	0.641761	0.185	0.613	6.57432e-05	0	Zc3h7a
Lsm4	2.55095e-09	2.6661	0.259	0.707	6.60008e-05	0	Lsm4
Rnft1	2.55224e-09	1.28137	0.185	0.607	6.60341e-05	0	Rnft1
Dync2h1	2.56267e-09	1.93776	0.167	0.59	6.6304e-05	0	Dync2h1
Hnrnpll	2.58676e-09	2.80159	0.278	0.663	6.69271e-05	0	Hnrnpll
Ndufs6	2.58875e-09	1.01764	0.315	0.823	6.69788e-05	0	Ndufs6
Ubxn6	2.61504e-09	2.16583	0.222	0.65	6.76589e-05	0	Ubxn6
Rnf130	2.62197e-09	2.01421	0.296	0.73	6.78382e-05	0	Rnf130
Tmem70	2.63413e-09	2.07854	0.167	0.577	6.81529e-05	0	Tmem70
Pnpla8	2.64744e-09	1.97598	0.241	0.63	6.84971e-05	0	Pnpla8
Lims1	2.65573e-09	2.3988	0.241	0.657	6.87116e-05	0	Lims1
Dmac1	2.66683e-09	1.46808	0.241	0.673	6.89988e-05	0	Dmac1
Rplp0-ps1	2.72013e-09	1.12363	0.259	0.78	7.03779e-05	0	Rplp0-ps1
Cflar	2.7253e-09	2.79928	0.167	0.607	7.05118e-05	0	Cflar
A230005M16Rik	2.72554e-09	2.40768	0.148	0.587	7.05178e-05	0	A230005M16Rik
Tmem159	2.77792e-09	1.96457	0.13	0.557	7.18731e-05	0	Tmem159
Apopt1	2.83232e-09	3.65518	0.167	0.597	7.32805e-05	0	Apopt1
Guk1	2.85424e-09	0.272991	0.222	0.65	7.38477e-05	0	Guk1
Fbxl7	2.88103e-09	0.288251	0.148	0.567	7.45409e-05	0	Fbxl7
Smpd1	2.89905e-09	1.67367	0.167	0.597	7.5007e-05	0	Smpd1
Usp49	2.90967e-09	0.612551	0.204	0.687	7.5282e-05	0	Usp49
Cldnd1	2.93422e-09	1.96495	0.259	0.66	7.5917e-05	0	Cldnd1
Uqcc3	2.97735e-09	0.30553	0.204	0.627	7.7033e-05	0	Uqcc3
Hexdc	3.01906e-09	2.62194	0.148	0.587	7.81121e-05	0	Hexdc
Kazald1	3.02121e-09	0.689967	0.278	0.67	7.81677e-05	0	Kazald1
Myo10	3.03153e-09	0.268632	0.222	0.623	7.84347e-05	0	Myo10
Elk3	3.04895e-09	5.41293	0.167	0.603	7.88855e-05	0	Elk3
Babam2	3.05711e-09	1.42948	0.185	0.597	7.90966e-05	0	Babam2
Ccnk	3.05785e-09	0.659607	0.13	0.56	7.91158e-05	0	Ccnk
Romo1	3.0726e-09	1.4529	0.37	0.877	7.94973e-05	0	Romo1
Rars	3.07972e-09	1.37849	0.185	0.61	7.96816e-05	0	Rars
Mzt2	3.10673e-09	1.04961	0.148	0.573	8.03805e-05	0	Mzt2
Fcgrt	3.12219e-09	1.0521	0.185	0.6	8.07803e-05	0	Fcgrt
Sat1	3.14725e-09	1.25264	0.259	0.683	8.14289e-05	0	Sat1
Nck1	3.16047e-09	0.953613	0.13	0.553	8.17709e-05	0	Nck1
Parp2	3.18084e-09	2.93038	0.167	0.597	8.22978e-05	0	Parp2
Zfp560	3.19488e-09	1.99163	0.148	0.567	8.26612e-05	0	Zfp560
Atp5o	3.19613e-09	0.370621	0.481	0.883	8.26936e-05	0	Atp5o
Gm12481	3.21917e-09	0.674835	0.407	0.937	8.32895e-05	0	Gm12481
Atp11b	3.23162e-09	1.15838	0.185	0.607	8.36116e-05	0	Atp11b
Dars	3.2778e-09	2.82457	0.278	0.707	8.48066e-05	0	Dars
Cog8	3.28084e-09	3.95697	0.13	0.553	8.48851e-05	0	Cog8
Ndufb8	3.29002e-09	1.11538	0.315	0.823	8.51227e-05	0	Ndufb8
Mrpl37	3.31538e-09	2.3905	0.167	0.593	8.57788e-05	0	Mrpl37
Mcm3ap	3.36158e-09	0.38952	0.148	0.587	8.69743e-05	0	Mcm3ap
Rmnd5a	3.37859e-09	0.685709	0.204	0.653	8.74143e-05	0	Rmnd5a
Ints13	3.43757e-09	4.20054	0.167	0.577	8.89404e-05	0	Ints13
Smt3h2-ps	3.45926e-09	1.16723	0.204	0.673	8.95014e-05	0	Smt3h2-ps
Ndufa3	3.475e-09	1.44386	0.426	0.913	8.99087e-05	0	Ndufa3
Spg7	3.5138e-09	5.1352	0.148	0.583	9.09125e-05	0	Spg7
Dhdds	3.54594e-09	1.52709	0.148	0.583	9.1744e-05	0	Dhdds
Gm48856	3.57202e-09	0.317022	0.167	0.637	9.24189e-05	0	Gm48856
Mknk2	3.58733e-09	2.02623	0.148	0.587	9.2815e-05	0	Mknk2
Tsc22d2	3.60895e-09	1.67444	0.185	0.607	9.33743e-05	0	Tsc22d2
Hes1	3.62779e-09	1.12633	0.259	0.713	9.38619e-05	0	Hes1
Akt1s1	3.62981e-09	0.636477	0.148	0.583	9.39141e-05	0	Akt1s1
Mgat2	3.63575e-09	1.09716	0.204	0.597	9.40676e-05	0	Mgat2
Hs2st1	3.64462e-09	1.50453	0.204	0.61	9.42972e-05	0	Hs2st1
Mrps15	3.70362e-09	1.01102	0.259	0.667	9.58238e-05	0	Mrps15
Ccne2	3.71324e-09	2.42478	0.167	0.58	9.60726e-05	0	Ccne2
Gm17711	3.7424e-09	1.03425	0.185	0.623	9.68272e-05	0	Gm17711
R74862	3.79511e-09	1.60431	0.259	0.723	9.8191e-05	0	R74862
Acap2	3.80891e-09	0.296464	0.222	0.643	9.8548e-05	0	Acap2
Gas5	3.83011e-09	0.482317	0.5	0.89	9.90965e-05	0	Gas5
Crtc3	3.83488e-09	1.87157	0.185	0.583	9.92198e-05	0	Crtc3
Utp11	3.94365e-09	2.95595	0.241	0.66	0.000102034	0	Utp11
Gm11249	3.94729e-09	0.784268	0.556	0.937	0.000102128	0	Gm11249
Ppp1ccb	3.94838e-09	2.61527	0.241	0.717	0.000102156	0	Ppp1ccb
Ift27	3.99024e-09	0.53683	0.185	0.597	0.000103239	0	Ift27
Clic1	4.02874e-09	0.288238	0.296	0.71	0.000104236	0	Clic1
Limch1	4.04244e-09	2.85528	0.185	0.6	0.00010459	0	Limch1
D330041H03Rik	4.08845e-09	0.544469	0.148	0.567	0.00010578	0	D330041H03Rik
Arhgef25	4.09179e-09	0.302557	0.13	0.553	0.000105867	0	Arhgef25
Smndc1	4.14467e-09	3.25998	0.204	0.61	0.000107235	0	Smndc1
Adk	4.23836e-09	2.1675	0.278	0.67	0.000109659	0	Adk
Gm8730	4.23901e-09	1.18602	0.556	0.893	0.000109676	0	Gm8730
Dapk3	4.26346e-09	0.667883	0.148	0.577	0.000110309	0	Dapk3
Smpd2	4.26398e-09	1.045	0.148	0.577	0.000110322	0	Smpd2
Acadm	4.42885e-09	2.53038	0.204	0.63	0.000114588	0	Acadm
Cd81	4.47386e-09	1.66737	0.426	0.85	0.000115752	0	Cd81
Gm6594	4.53162e-09	0.395609	0.167	0.64	0.000117247	0	Gm6594
Apip	4.61809e-09	0.815985	0.167	0.57	0.000119484	0	Apip
Pigq	4.66062e-09	0.895496	0.148	0.573	0.000120584	0	Pigq
4931406P16Rik	4.69731e-09	1.98108	0.148	0.56	0.000121534	0	4931406P16Rik
Lcmt1	4.70629e-09	2.78717	0.148	0.57	0.000121766	0	Lcmt1
Elp3	4.7248e-09	2.0123	0.148	0.583	0.000122245	0	Elp3
Cap1	4.74585e-09	1.47309	0.37	0.72	0.000122789	0	Cap1
Prdx4	4.74844e-09	0.292759	0.315	0.757	0.000122856	0	Prdx4
Mrto4	4.8314e-09	2.35479	0.204	0.607	0.000125003	0	Mrto4
Ccdc85b	4.84613e-09	2.91095	0.148	0.58	0.000125384	0	Ccdc85b
Phpt1	4.85495e-09	0.751656	0.315	0.797	0.000125612	0	Phpt1
Tipin	4.91761e-09	2.22919	0.204	0.6	0.000127233	0	Tipin
Pkig	4.94291e-09	1.19371	0.204	0.627	0.000127888	0	Pkig
Scamp1	4.9466e-09	0.31624	0.185	0.6	0.000127983	0	Scamp1
Ddx46	5.03934e-09	3.05346	0.259	0.663	0.000130383	0	Ddx46
Nup62	5.06353e-09	3.82967	0.13	0.547	0.000131009	0	Nup62
Atp13a1	5.11157e-09	1.00434	0.148	0.573	0.000132252	0	Atp13a1
Srm	5.20558e-09	2.49129	0.259	0.693	0.000134684	0	Srm
Ctps2	5.20766e-09	3.42076	0.13	0.547	0.000134738	0	Ctps2
Gm11966	5.22924e-09	2.19111	0.389	0.907	0.000135296	0	Gm11966
Gpkow	5.30565e-09	1.88397	0.13	0.547	0.000137273	0	Gpkow
F420014N23Rik	5.34083e-09	0.357963	0.148	0.56	0.000138183	0	F420014N23Rik
Gsta4	5.3415e-09	1.3874	0.241	0.667	0.000138201	0	Gsta4
Epb41	5.37447e-09	2.28123	0.167	0.61	0.000139054	0	Epb41
Alg5	5.37595e-09	1.47384	0.204	0.61	0.000139092	0	Alg5
Zmpste24	5.39745e-09	2.61696	0.167	0.573	0.000139648	0	Zmpste24
Klf13	5.45885e-09	0.830743	0.259	0.667	0.000141237	0	Klf13
Polr2d	5.56952e-09	1.95241	0.241	0.663	0.0001441	0	Polr2d
Zmym4	5.57373e-09	2.16785	0.185	0.613	0.000144209	0	Zmym4
Pspc1	5.62041e-09	0.393713	0.167	0.573	0.000145417	0	Pspc1
Yrdc	5.70794e-09	0.839888	0.185	0.617	0.000147682	0	Yrdc
Cep295	5.73605e-09	0.959292	0.204	0.637	0.000148409	0	Cep295
Pantr1	5.78917e-09	2.53282	0.333	0.753	0.000149783	0	Pantr1
Fgf22	5.86763e-09	2.49539	0.13	0.587	0.000151813	0	Fgf22
H3f3c	5.86836e-09	1.95774	0.333	0.847	0.000151832	0	H3f3c
Bloc1s6	6.0842e-09	3.28176	0.13	0.553	0.000157416	0	Bloc1s6
Lrch3	6.10151e-09	0.450222	0.278	0.64	0.000157864	0	Lrch3
Itm2a	6.13418e-09	0.809216	0.278	0.69	0.00015871	0	Itm2a
Diaph1	6.15603e-09	1.09858	0.13	0.547	0.000159275	0	Diaph1
Rtf2	6.1856e-09	2.81809	0.148	0.553	0.00016004	0	Rtf2
Phb	6.1877e-09	1.44951	0.315	0.73	0.000160094	0	Phb
Setd7	6.2118e-09	3.92908	0.185	0.6	0.000160718	0	Setd7
Hint1	6.272e-09	1.37621	0.407	0.837	0.000162276	0	Hint1
Sdc1	6.34011e-09	2.91948	0.148	0.577	0.000164038	0	Sdc1
Tpra1	6.3963e-09	1.09125	0.13	0.543	0.000165492	0	Tpra1
Chmp5	6.47726e-09	6.98535	0.278	0.7	0.000167586	0	Chmp5
Pcgf2	6.72692e-09	0.544216	0.148	0.563	0.000174046	0	Pcgf2
Dipk2a	6.73118e-09	2.41306	0.13	0.543	0.000174156	0	Dipk2a
Caml	6.91872e-09	3.26954	0.222	0.637	0.000179008	0	Caml
Snrpert	7.08743e-09	1.28312	0.259	0.783	0.000183373	0	Snrpert
Polr2k	7.10442e-09	2.22182	0.241	0.74	0.000183813	0	Polr2k
Olfm1	7.19507e-09	3.19698	0.167	0.563	0.000186158	0	Olfm1
Zc3h13	7.2023e-09	5.07233	0.185	0.59	0.000186345	0	Zc3h13
Cox17	7.23892e-09	4.40094	0.315	0.743	0.000187293	0	Cox17
Gm2245	7.28369e-09	1.93767	0.148	0.583	0.000188451	0	Gm2245
Fzd3	7.29235e-09	0.761063	0.185	0.573	0.000188675	0	Fzd3
Gm4799	7.29686e-09	0.982463	0.204	0.683	0.000188792	0	Gm4799
Hint2	7.32347e-09	2.42383	0.222	0.643	0.00018948	0	Hint2
Ccm2	7.39628e-09	2.93523	0.167	0.563	0.000191364	0	Ccm2
Nr2c2ap	7.41667e-09	0.427583	0.13	0.543	0.000191891	0	Nr2c2ap
Ppil3	7.45605e-09	1.9765	0.13	0.54	0.00019291	0	Ppil3
Gm16272	7.48873e-09	2.38779	0.296	0.797	0.000193756	0	Gm16272
Tmbim1	7.59064e-09	0.959651	0.185	0.583	0.000196393	0	Tmbim1
Ltv1	7.59763e-09	0.314101	0.148	0.55	0.000196574	0	Ltv1
Coq9	7.63977e-09	0.280637	0.185	0.59	0.000197664	0	Coq9
Eng	7.76883e-09	0.90952	0.13	0.543	0.000201003	0	Eng
Tjp1	7.80148e-09	1.18599	0.241	0.647	0.000201848	0	Tjp1
Zfp617	7.80798e-09	2.92988	0.13	0.54	0.000202016	0	Zfp617
Atp6v1c1	7.86144e-09	2.33735	0.167	0.58	0.000203399	0	Atp6v1c1
Gm4708	7.90924e-09	1.43158	0.37	0.837	0.000204636	0	Gm4708
Lonp2	7.9581e-09	2.10579	0.204	0.6	0.0002059	0	Lonp2
Iqcg	8.00151e-09	0.805406	0.222	0.607	0.000207023	0	Iqcg
Krit1	8.17618e-09	1.93009	0.296	0.65	0.000211542	0	Krit1
Tsen15	8.19615e-09	2.67176	0.204	0.62	0.000212059	0	Tsen15
Epm2aip1	8.44531e-09	0.666475	0.241	0.62	0.000218506	0	Epm2aip1
Abracl	8.53101e-09	1.04867	0.204	0.617	0.000220723	0	Abracl
Htatsf1	8.60957e-09	1.95739	0.204	0.62	0.000222755	0	Htatsf1
Parn	8.68026e-09	2.66291	0.148	0.55	0.000224584	0	Parn
Rps18-ps6	8.71063e-09	0.613875	0.463	0.91	0.00022537	0	Rps18-ps6
Hmcn1	8.76161e-09	0.875698	0.167	0.56	0.000226689	0	Hmcn1
Gtf3c3	8.90052e-09	2.49445	0.148	0.557	0.000230283	0	Gtf3c3
Thyn1	8.92362e-09	1.65813	0.204	0.62	0.000230881	0	Thyn1
Rab31	8.98759e-09	3.31634	0.167	0.587	0.000232536	0	Rab31
Sqstm1	9.00636e-09	1.32076	0.315	0.743	0.000233022	0	Sqstm1
Vat1	9.07378e-09	1.39333	0.148	0.577	0.000234766	0	Vat1
Fat1	9.11045e-09	3.50593	0.278	0.647	0.000235715	0	Fat1
Dguok	9.16929e-09	0.833652	0.204	0.597	0.000237237	0	Dguok
Tmem97	9.17035e-09	0.251568	0.148	0.55	0.000237264	0	Tmem97
Rpa3	9.2347e-09	0.860509	0.241	0.653	0.000238929	0	Rpa3
1700037C18Rik	9.30726e-09	3.3794	0.185	0.65	0.000240807	0	1700037C18Rik
Snrnp25	9.52711e-09	1.49461	0.13	0.537	0.000246495	0	Snrnp25
Cks1brt	9.55601e-09	0.314212	0.111	0.563	0.000247243	0	Cks1brt
Arfip2	9.60409e-09	2.80327	0.185	0.61	0.000248487	0	Arfip2
Idnk	9.63238e-09	1.57209	0.204	0.597	0.000249219	0	Idnk
Ube2g2	9.71675e-09	3.38948	0.148	0.57	0.000251401	0	Ube2g2
AI837181	9.74685e-09	2.31254	0.13	0.537	0.00025218	0	AI837181
Hspa13	9.83659e-09	0.975497	0.167	0.587	0.000254502	0	Hspa13
Fzr1	9.87869e-09	2.04193	0.13	0.54	0.000255591	0	Fzr1
Tax1bp3	9.88004e-09	2.46082	0.13	0.537	0.000255626	0	Tax1bp3
Zmat2	9.88913e-09	3.84408	0.259	0.7	0.000255861	0	Zmat2
Chaf1a	9.9062e-09	2.03068	0.259	0.65	0.000256303	0	Chaf1a
Ftsj1	9.9838e-09	1.10252	0.148	0.547	0.000258311	0	Ftsj1
Fbxw5	9.99682e-09	3.11506	0.167	0.6	0.000258648	0	Fbxw5
Hsd17b11	1.00073e-08	1.24197	0.167	0.583	0.000258918	0	Hsd17b11
Ndufb2	1.01526e-08	2.16308	0.352	0.85	0.000262678	0	Ndufb2
Ascc2	1.02068e-08	1.30033	0.13	0.537	0.000264082	0	Ascc2
Fbxo9	1.02078e-08	0.715366	0.13	0.537	0.000264108	0	Fbxo9
Ppa2	1.02173e-08	0.554189	0.167	0.567	0.000264353	0	Ppa2
Micos10	1.05261e-08	1.0266	0.5	0.893	0.000272341	0	Micos10
C1qtnf4	1.06093e-08	0.335929	0.167	0.557	0.000274493	0	C1qtnf4
Cmtm7	1.06149e-08	0.648593	0.222	0.613	0.000274639	0	Cmtm7
Nip7	1.07648e-08	0.622965	0.185	0.59	0.000278519	0	Nip7
Abhd10	1.0835e-08	1.90194	0.148	0.57	0.000280335	0	Abhd10
Med29	1.08858e-08	5.69112	0.167	0.6	0.000281648	0	Med29
Dcps	1.09484e-08	0.370871	0.148	0.567	0.000283267	0	Dcps
Ift43	1.10052e-08	0.458645	0.204	0.617	0.000284738	0	Ift43
Chmp3	1.1024e-08	0.460822	0.259	0.64	0.000285223	0	Chmp3
Senp2	1.10512e-08	1.7368	0.167	0.56	0.000285928	0	Senp2
Mtap	1.11548e-08	2.80354	0.222	0.64	0.000288608	0	Mtap
Hikeshi	1.12312e-08	1.39395	0.222	0.623	0.000290586	0	Hikeshi
Pacs2	1.13021e-08	1.2501	0.167	0.56	0.00029242	0	Pacs2
Rtkn	1.1369e-08	0.377894	0.148	0.55	0.000294151	0	Rtkn
Polr1c	1.1377e-08	0.537391	0.167	0.577	0.000294356	0	Polr1c
Tstd2	1.13931e-08	1.73002	0.222	0.607	0.000294773	0	Tstd2
Ube2e2	1.14051e-08	3.9815	0.241	0.61	0.000295085	0	Ube2e2
Plscr3	1.15042e-08	1.11482	0.222	0.64	0.000297647	0	Plscr3
Lpcat1	1.19286e-08	0.691387	0.148	0.547	0.000308629	0	Lpcat1
Adsl	1.20584e-08	1.09884	0.185	0.61	0.000311987	0	Adsl
Rnf138	1.21237e-08	3.06138	0.315	0.65	0.000313677	0	Rnf138
Kifbp	1.21508e-08	3.64587	0.148	0.547	0.000314377	0	Kifbp
Tmem106c	1.21529e-08	0.973099	0.167	0.553	0.000314433	0	Tmem106c
Rnps1-ps	1.23577e-08	2.41875	0.13	0.537	0.000319732	0	Rnps1-ps
Ppp1cc	1.23601e-08	3.28698	0.204	0.637	0.000319793	0	Ppp1cc
Snx18	1.24307e-08	1.1214	0.167	0.553	0.00032162	0	Snx18
Gm44710	1.25853e-08	5.86681	0.148	0.587	0.000325619	0	Gm44710
Crnde	1.25964e-08	3.88169	0.148	0.567	0.000325906	0	Crnde
N6amt1	1.27149e-08	2.94859	0.148	0.547	0.000328972	0	N6amt1
Ankrd52	1.28861e-08	1.34292	0.167	0.553	0.000333402	0	Ankrd52
Naga	1.28977e-08	0.949878	0.13	0.533	0.000333702	0	Naga
Arl6	1.31179e-08	4.43007	0.148	0.567	0.0003394	0	Arl6
Klc1	1.31307e-08	5.02563	0.222	0.657	0.000339731	0	Klc1
Katna1	1.33161e-08	3.78508	0.13	0.533	0.000344526	0	Katna1
Fbxl4	1.33165e-08	3.18226	0.13	0.533	0.000344537	0	Fbxl4
Txn1	1.33168e-08	2.50663	0.407	0.88	0.000344546	0	Txn1
Cox5a	1.35477e-08	0.696446	0.407	0.843	0.000350521	0	Cox5a
Gclm	1.36243e-08	0.492283	0.13	0.533	0.000352503	0	Gclm
Hdac6	1.39375e-08	1.03294	0.13	0.533	0.000360604	0	Hdac6
Tpgs2	1.42163e-08	1.36779	0.185	0.583	0.000367819	0	Tpgs2
Sap30l	1.42984e-08	0.830424	0.148	0.563	0.000369943	0	Sap30l
Vkorc1l1	1.43896e-08	1.99556	0.13	0.533	0.000372301	0	Vkorc1l1
Cenpv	1.44502e-08	0.371976	0.13	0.53	0.00037387	0	Cenpv
Shmt2	1.4589e-08	1.30691	0.13	0.533	0.000377461	0	Shmt2
Cd200	1.47338e-08	1.98187	0.13	0.553	0.000381209	0	Cd200
Lcorl	1.47893e-08	6.42399	0.13	0.537	0.000382644	0	Lcorl
Mrps34	1.48096e-08	0.539078	0.222	0.627	0.000383169	0	Mrps34
Homer3	1.50113e-08	1.33757	0.185	0.597	0.000388387	0	Homer3
Scnm1	1.50149e-08	5.96826	0.111	0.52	0.000388481	0	Scnm1
Plod2	1.51652e-08	3.86073	0.222	0.623	0.000392369	0	Plod2
Mpv17l2	1.54443e-08	2.52937	0.185	0.567	0.000399591	0	Mpv17l2
Gm1673	1.54931e-08	1.66662	0.278	0.693	0.000400853	0	Gm1673
Tns1	1.56012e-08	2.93956	0.204	0.607	0.00040365	0	Tns1
Nsrp1	1.57883e-08	0.566809	0.204	0.59	0.00040849	0	Nsrp1
Dtnb	1.58081e-08	0.552801	0.148	0.547	0.000409003	0	Dtnb
Slc35c2	1.61238e-08	1.34275	0.13	0.53	0.000417171	0	Slc35c2
Ndufa12	1.64398e-08	2.49821	0.352	0.8	0.000425346	0	Ndufa12
Chchd2	1.66183e-08	0.553969	0.481	0.903	0.000429964	0	Chchd2
Cmc1	1.68158e-08	0.398908	0.185	0.6	0.000435075	0	Cmc1
Rbbp9	1.68632e-08	1.39218	0.13	0.527	0.000436301	0	Rbbp9
Ly6e	1.69994e-08	0.965244	0.222	0.597	0.000439826	0	Ly6e
Smim4	1.72871e-08	1.06923	0.167	0.59	0.000447269	0	Smim4
Edc3	1.72978e-08	0.508188	0.222	0.64	0.000447545	0	Edc3
2610001J05Rik	1.7461e-08	2.86211	0.259	0.663	0.000451768	0	2610001J05Rik
Septin11	1.76209e-08	1.89981	0.352	0.737	0.000455906	0	Septin11
Dcaf5	1.78182e-08	0.442348	0.148	0.543	0.00046101	0	Dcaf5
Ube2o	1.78966e-08	0.712422	0.13	0.53	0.000463038	0	Ube2o
Dpp9	1.80147e-08	1.65628	0.167	0.573	0.000466095	0	Dpp9
Gm10175	1.80662e-08	0.676918	0.389	0.843	0.000467427	0	Gm10175
Slc25a3	1.81641e-08	0.432889	0.574	0.92	0.000469961	0	Slc25a3
Decr1	1.82903e-08	1.76593	0.185	0.573	0.000473225	0	Decr1
Gosr1	1.8385e-08	0.403927	0.13	0.527	0.000475674	0	Gosr1
Snord104	1.83884e-08	4.59208	0.148	0.59	0.000475764	0	Snord104
Wdr74	1.84696e-08	1.06033	0.13	0.527	0.000477863	0	Wdr74
Nid2	1.85194e-08	1.86363	0.241	0.613	0.000479153	0	Nid2
Zfp866	1.89762e-08	1.66995	0.148	0.543	0.000490972	0	Zfp866
Rnf145	1.9215e-08	2.1118	0.241	0.643	0.000497149	0	Rnf145
Nudt19	1.95426e-08	0.33028	0.148	0.54	0.000505626	0	Nudt19
Cnpy4	1.97201e-08	1.38528	0.148	0.54	0.000510217	0	Cnpy4
Gm43712	1.9798e-08	1.13089	0.463	0.92	0.000512234	0	Gm43712
Mapk8ip1	1.99174e-08	1.197	0.167	0.56	0.000515322	0	Mapk8ip1
Tsr3	2.00769e-08	1.30746	0.148	0.54	0.00051945	0	Tsr3
B4galt2	2.0314e-08	0.296459	0.13	0.527	0.000525583	0	B4galt2
Rras	2.03168e-08	1.07459	0.204	0.607	0.000525658	0	Rras
Ldha	2.06939e-08	1.32579	0.389	0.813	0.000535414	0	Ldha
Tmem242	2.07803e-08	3.7588	0.278	0.663	0.000537648	0	Tmem242
Mlx	2.08718e-08	2.52821	0.13	0.527	0.000540015	0	Mlx
Twist1	2.09565e-08	2.6027	0.148	0.557	0.000542207	0	Twist1
Hddc2	2.14056e-08	6.14068	0.241	0.647	0.000553826	0	Hddc2
Rpl7-ps9	2.15241e-08	0.839099	0.315	0.847	0.000556892	0	Rpl7-ps9
Dynlt1b	2.16374e-08	1.39067	0.296	0.817	0.000559824	0	Dynlt1b
Ikbkb	2.1839e-08	0.263397	0.13	0.527	0.00056504	0	Ikbkb
Alkbh7	2.19342e-08	0.413	0.13	0.527	0.000567504	0	Alkbh7
Rpl35a-ps5	2.19723e-08	0.36641	0.37	0.843	0.00056849	0	Rpl35a-ps5
Ddx27	2.21344e-08	1.3186	0.13	0.527	0.000572685	0	Ddx27
Dynlt3	2.23523e-08	2.74201	0.167	0.563	0.00057832	0	Dynlt3
Kctd6	2.24344e-08	2.67733	0.13	0.527	0.000580445	0	Kctd6
Ccdc78	2.24974e-08	4.73551	0.148	0.593	0.000582075	0	Ccdc78
Atg13	2.27408e-08	1.18991	0.13	0.527	0.000588373	0	Atg13
Cln5	2.29324e-08	0.570154	0.13	0.523	0.000593329	0	Cln5
Ndufb5	2.29937e-08	2.55054	0.37	0.823	0.000594915	0	Ndufb5
Emd	2.31022e-08	3.53282	0.241	0.613	0.000597723	0	Emd
Abca3	2.32573e-08	0.42188	0.13	0.527	0.000601736	0	Abca3
Slc35a3	2.34727e-08	1.3256	0.13	0.527	0.00060731	0	Slc35a3
Med30	2.35723e-08	2.18287	0.185	0.58	0.000609887	0	Med30
Zbtb17	2.36366e-08	4.24961	0.148	0.543	0.000611551	0	Zbtb17
Dnajc24	2.36951e-08	2.08373	0.167	0.543	0.000613063	0	Dnajc24
Cebpd	2.43685e-08	0.475234	0.185	0.59	0.000630486	0	Cebpd
Ccdc174	2.43725e-08	3.01279	0.148	0.557	0.00063059	0	Ccdc174
Dclk1	2.50351e-08	2.03606	0.278	0.673	0.000647732	0	Dclk1
Pex14	2.5101e-08	3.88321	0.111	0.513	0.000649438	0	Pex14
Gm6394	2.54864e-08	0.519662	0.481	0.933	0.000659411	0	Gm6394
Tbc1d7	2.60179e-08	3.31932	0.148	0.533	0.00067316	0	Tbc1d7
Uqcc2	2.60309e-08	1.58628	0.352	0.813	0.000673497	0	Uqcc2
Mrps12	2.60602e-08	3.33231	0.259	0.663	0.000674256	0	Mrps12
Asnsd1	2.64886e-08	3.35627	0.148	0.547	0.000685341	0	Asnsd1
Atad3a	2.65312e-08	0.265845	0.148	0.553	0.000686442	0	Atad3a
Rbms2	2.75449e-08	1.60056	0.148	0.547	0.000712669	0	Rbms2
Mrpl55	2.77455e-08	1.07872	0.185	0.593	0.000717858	0	Mrpl55
Iqsec1	2.81291e-08	1.84767	0.204	0.587	0.000727783	0	Iqsec1
Mtmr6	2.83384e-08	2.34048	0.13	0.523	0.0007332	0	Mtmr6
Ldhb-ps	2.84112e-08	0.973823	0.278	0.733	0.000735083	0	Ldhb-ps
Ift22	2.84825e-08	6.02245	0.148	0.553	0.000736927	0	Ift22
Hdac7	2.84925e-08	2.3053	0.185	0.613	0.000737186	0	Hdac7
Zgpat	2.91026e-08	5.60055	0.148	0.55	0.000752971	0	Zgpat
Atf5	2.92188e-08	0.810552	0.13	0.523	0.000755978	0	Atf5
Irak1bp1	2.93464e-08	0.413143	0.13	0.52	0.00075928	0	Irak1bp1
Dnm1	2.95068e-08	2.52912	0.148	0.553	0.00076343	0	Dnm1
Sdhaf1	2.96148e-08	1.09205	0.13	0.52	0.000766223	0	Sdhaf1
Sem1	2.98018e-08	0.355865	0.537	0.927	0.000771063	0	Sem1
Hspb11	3.02999e-08	0.96786	0.148	0.55	0.000783949	0	Hspb11
Grhpr	3.04154e-08	1.58128	0.148	0.56	0.000786938	0	Grhpr
Lrpprc	3.09951e-08	2.90231	0.148	0.573	0.000801937	0	Lrpprc
Cklf	3.11071e-08	0.253755	0.148	0.533	0.000804835	0	Cklf
Rgs19	3.16705e-08	4.25678	0.148	0.553	0.00081941	0	Rgs19
Kmt5a	3.17445e-08	1.62179	0.222	0.63	0.000821326	0	Kmt5a
Nck2	3.17821e-08	1.43702	0.259	0.673	0.000822299	0	Nck2
Rpp21	3.23111e-08	2.74998	0.167	0.56	0.000835986	0	Rpp21
Kctd12	3.23156e-08	0.668326	0.444	0.82	0.000836103	0	Kctd12
Adgrb2	3.25496e-08	2.63577	0.13	0.523	0.000842155	0	Adgrb2
Mthfd1	3.3184e-08	0.455208	0.148	0.543	0.000858571	0	Mthfd1
Kdm4b	3.32883e-08	4.2463	0.111	0.507	0.000861268	0	Kdm4b
Ephb4	3.34857e-08	1.75376	0.148	0.537	0.000866376	0	Ephb4
Gm43435	3.35771e-08	2.24587	0.13	0.523	0.000868741	0	Gm43435
Stard5	3.37015e-08	2.55415	0.148	0.533	0.00087196	0	Stard5
Eif4enif1	3.44308e-08	1.14291	0.222	0.587	0.000890828	0	Eif4enif1
Tmem258	3.48331e-08	0.823379	0.426	0.877	0.000901237	0	Tmem258
Cdk2	3.53886e-08	0.949929	0.148	0.533	0.000915609	0	Cdk2
Tmem167b	3.55811e-08	0.77836	0.13	0.52	0.000920591	0	Tmem167b
Epn2	3.56016e-08	2.80373	0.167	0.567	0.00092112	0	Epn2
Egfl7	3.62256e-08	4.34826	0.13	0.523	0.000937265	0	Egfl7
Gm8186	3.65553e-08	2.07506	0.315	0.853	0.000945794	0	Gm8186
Taldo1	3.72421e-08	1.17111	0.407	0.837	0.000963566	0	Taldo1
Adprhl2	3.82044e-08	1.68559	0.148	0.53	0.000988462	0	Adprhl2
Msrb3	3.82091e-08	0.648152	0.13	0.52	0.000988585	0	Msrb3
Map3k4	3.88554e-08	0.702339	0.13	0.517	0.00100531	0	Map3k4
Heatr6	3.93795e-08	0.685741	0.13	0.517	0.00101887	0	Heatr6
Cryab	3.99316e-08	2.02521	0.259	0.68	0.00103315	0	Cryab
Gm15996	3.99887e-08	3.65975	0.13	0.513	0.00103463	0	Gm15996
Gm4045	4.02373e-08	2.50815	0.352	0.787	0.00104106	0	Gm4045
Cant1	4.05237e-08	2.97141	0.148	0.55	0.00104847	0	Cant1
Zfp580	4.10707e-08	2.78196	0.204	0.62	0.00106262	0	Zfp580
Fam53a	4.12214e-08	1.28227	0.167	0.563	0.00106652	0	Fam53a
Nf1	4.12703e-08	1.33326	0.37	0.707	0.00106779	0	Nf1
Hyi	4.14412e-08	4.39061	0.148	0.563	0.00107221	0	Hyi
Mepce	4.16106e-08	1.68844	0.148	0.527	0.00107659	0	Mepce
Gm6085	4.16963e-08	1.07343	0.204	0.663	0.00107881	0	Gm6085
Aspscr1	4.18122e-08	1.0836	0.259	0.633	0.00108181	0	Aspscr1
Ddx10	4.1854e-08	1.51666	0.13	0.513	0.00108289	0	Ddx10
Pcna	4.26202e-08	1.51745	0.278	0.72	0.00110271	0	Pcna
Psenen-ps	4.32143e-08	1.38818	0.148	0.583	0.00111808	0	Psenen-ps
Trip6	4.32468e-08	0.847392	0.185	0.58	0.00111892	0	Trip6
Ptpn23	4.40398e-08	0.451173	0.148	0.547	0.00113944	0	Ptpn23
Zbtb10	4.4202e-08	6.0939	0.111	0.503	0.00114364	0	Zbtb10
1810037I17Rik	4.42166e-08	2.79203	0.333	0.793	0.00114401	0	1810037I17Rik
Fnip1	4.42234e-08	0.409421	0.148	0.547	0.00114419	0	Fnip1
Ppil1	4.44311e-08	1.63878	0.148	0.547	0.00114956	0	Ppil1
Nubp1	4.45512e-08	2.57693	0.167	0.557	0.00115267	0	Nubp1
Oxsr1	4.52015e-08	3.04509	0.13	0.517	0.0011695	0	Oxsr1
Ermp1	4.53061e-08	1.70659	0.148	0.533	0.0011722	0	Ermp1
Clip3	4.53132e-08	1.38604	0.222	0.637	0.00117239	0	Clip3
Tbc1d9b	4.54998e-08	1.69089	0.185	0.58	0.00117722	0	Tbc1d9b
Mad2l2	4.60079e-08	2.1355	0.222	0.62	0.00119036	0	Mad2l2
Smim1	4.65451e-08	2.26372	0.167	0.58	0.00120426	0	Smim1
Faf1	4.76037e-08	1.42213	0.222	0.593	0.00123165	0	Faf1
Gm5436	4.76826e-08	0.521519	0.407	0.867	0.00123369	0	Gm5436
Kdm2b	4.83949e-08	2.10492	0.167	0.537	0.00125212	0	Kdm2b
Fundc1	4.86359e-08	2.37629	0.204	0.597	0.00125836	0	Fundc1
Ckap5	4.88898e-08	2.33184	0.222	0.607	0.00126493	0	Ckap5
Tmod1	4.93123e-08	0.597264	0.204	0.583	0.00127586	0	Tmod1
Smim20	4.96138e-08	2.51809	0.185	0.583	0.00128366	0	Smim20
Ddx41	5.03524e-08	0.666555	0.148	0.523	0.00130277	0	Ddx41
Rp9	5.07353e-08	1.8792	0.241	0.617	0.00131267	0	Rp9
Retreg1	5.13875e-08	0.872507	0.167	0.533	0.00132955	0	Retreg1
2700049A03Rik	5.15719e-08	0.848311	0.13	0.513	0.00133432	0	2700049A03Rik
Ints14	5.17024e-08	2.42561	0.148	0.523	0.0013377	0	Ints14
Rab4a	5.2037e-08	3.44652	0.13	0.513	0.00134635	0	Rab4a
Eci1	5.28835e-08	3.75344	0.222	0.627	0.00136825	0	Eci1
Strn	5.3136e-08	2.2111	0.148	0.547	0.00137479	0	Strn
Fam45a	5.3254e-08	0.315389	0.167	0.557	0.00137784	0	Fam45a
Gm43372	5.42878e-08	0.289282	0.13	0.51	0.00140459	0	Gm43372
Ankib1	5.52551e-08	1.8975	0.167	0.54	0.00142962	0	Ankib1
Ormdl3	5.53274e-08	1.20434	0.167	0.573	0.00143149	0	Ormdl3
2700062C07Rik	5.60954e-08	3.27528	0.13	0.513	0.00145136	0	2700062C07Rik
Cops9	5.63938e-08	1.73848	0.389	0.847	0.00145908	0	Cops9
Acbd5	5.67017e-08	0.698155	0.204	0.577	0.00146704	0	Acbd5
Cycs	5.6843e-08	1.34794	0.352	0.823	0.0014707	0	Cycs
Inpp5a	5.74626e-08	2.35358	0.148	0.543	0.00148673	0	Inpp5a
Gm12669	5.92706e-08	1.04918	0.185	0.62	0.00153351	0	Gm12669
Wdr92	5.94355e-08	4.28541	0.167	0.537	0.00153777	0	Wdr92
Tcta	6.01158e-08	4.65115	0.13	0.51	0.00155538	0	Tcta
Maml1	6.02201e-08	5.13444	0.148	0.54	0.00155807	0	Maml1
Csk	6.0387e-08	2.69284	0.148	0.537	0.00156239	0	Csk
Dnttip2	6.05766e-08	2.03574	0.278	0.66	0.0015673	0	Dnttip2
Gm7536	6.07151e-08	2.09096	0.426	0.94	0.00157088	0	Gm7536
Cdk8	6.07342e-08	0.378695	0.222	0.597	0.00157138	0	Cdk8
Prnp	6.07701e-08	0.815699	0.185	0.58	0.00157231	0	Prnp
Tanc2	6.12774e-08	0.340633	0.148	0.527	0.00158543	0	Tanc2
Eif2b1	6.1375e-08	2.87215	0.259	0.613	0.00158796	0	Eif2b1
Rad9b	6.2429e-08	0.30255	0.148	0.523	0.00161523	0	Rad9b
Phc3	6.3214e-08	1.65371	0.148	0.543	0.00163553	0	Phc3
Rpl28-ps1	6.41071e-08	0.367058	0.556	0.96	0.00165864	0	Rpl28-ps1
Lin37	6.43616e-08	0.613754	0.148	0.523	0.00166523	0	Lin37
Ccdc152	6.46354e-08	1.02646	0.296	0.683	0.00167231	0	Ccdc152
Golga7	6.49169e-08	1.20555	0.204	0.613	0.00167959	0	Golga7
Rgp1	6.5019e-08	0.790731	0.148	0.53	0.00168224	0	Rgp1
Pts	6.5221e-08	2.82726	0.204	0.593	0.00168746	0	Pts
Bad	6.53243e-08	1.16451	0.204	0.603	0.00169013	0	Bad
Gm9385	6.56434e-08	0.82721	0.537	0.96	0.00169839	0	Gm9385
6330403K07Rik	6.59984e-08	0.688356	0.148	0.54	0.00170758	0	6330403K07Rik
Armcx4	6.61444e-08	3.90452	0.148	0.52	0.00171135	0	Armcx4
Mrpl41	6.66254e-08	2.0523	0.259	0.657	0.0017238	0	Mrpl41
Gm6937	6.67012e-08	0.250383	0.352	0.84	0.00172576	0	Gm6937
Hgsnat	6.67904e-08	2.12539	0.167	0.553	0.00172807	0	Hgsnat
G6pc3	6.71476e-08	1.48882	0.167	0.537	0.00173731	0	G6pc3
Rpl17-ps3	6.71763e-08	0.86806	0.556	0.943	0.00173805	0	Rpl17-ps3
Phc1	6.72375e-08	3.3596	0.148	0.56	0.00173964	0	Phc1
Oplah	6.79218e-08	4.24342	0.148	0.537	0.00175734	0	Oplah
Gm43942	6.94214e-08	0.381662	0.352	0.873	0.00179614	0	Gm43942
Pop5	7.0192e-08	0.568437	0.167	0.543	0.00181608	0	Pop5
Pop7	7.03527e-08	0.559253	0.148	0.537	0.00182024	0	Pop7
Rps15a-ps8	7.12341e-08	0.711798	0.426	0.897	0.00184304	0	Rps15a-ps8
3110045C21Rik	7.12738e-08	2.11401	0.148	0.53	0.00184407	0	3110045C21Rik
Adam15	7.18742e-08	1.86876	0.13	0.507	0.0018596	0	Adam15
Slc30a4	7.26837e-08	2.68958	0.148	0.533	0.00188055	0	Slc30a4
Polr3d	7.3456e-08	0.872045	0.148	0.52	0.00190053	0	Polr3d
Cd302	7.38173e-08	2.08462	0.204	0.597	0.00190988	0	Cd302
Fbxl6	7.41193e-08	1.04754	0.13	0.507	0.00191769	0	Fbxl6
Gm6278	7.49729e-08	1.24261	0.278	0.777	0.00193977	0	Gm6278
Dbi	7.5204e-08	0.968479	0.519	0.92	0.00194575	0	Dbi
Gxylt2	7.55558e-08	0.332071	0.148	0.527	0.00195486	0	Gxylt2
Gm26631	7.59076e-08	1.15594	0.444	0.853	0.00196396	0	Gm26631
Kctd3	7.64271e-08	4.6259	0.148	0.517	0.0019774	0	Kctd3
Ten1	7.66775e-08	2.64268	0.222	0.6	0.00198388	0	Ten1
Maf	7.67346e-08	0.947081	0.333	0.69	0.00198535	0	Maf
Cby1	7.68873e-08	3.76021	0.185	0.563	0.0019893	0	Cby1
Prkx	7.74091e-08	1.25541	0.148	0.52	0.00200281	0	Prkx
Gm5914	7.87713e-08	2.99898	0.13	0.507	0.00203805	0	Gm5914
Gm11539	7.93328e-08	0.427886	0.481	0.943	0.00205258	0	Gm11539
Tmem60	7.94535e-08	0.806276	0.241	0.607	0.0020557	0	Tmem60
Ublcp1	8.07804e-08	1.78877	0.204	0.613	0.00209003	0	Ublcp1
Gm20075	8.16034e-08	5.13095	0.185	0.573	0.00211133	0	Gm20075
Gm9625	8.29999e-08	1.12365	0.63	0.95	0.00214746	0	Gm9625
Zdhhc1	8.33932e-08	4.71212	0.148	0.517	0.00215763	0	Zdhhc1
Mrps33	8.36751e-08	1.49243	0.296	0.74	0.00216493	0	Mrps33
Ndufs5-ps	8.37138e-08	0.933033	0.13	0.55	0.00216593	0	Ndufs5-ps
Pnpla2	8.37275e-08	0.571438	0.167	0.547	0.00216628	0	Pnpla2
Cab39l	8.53902e-08	1.48469	0.185	0.58	0.0022093	0	Cab39l
Ipo13	8.68367e-08	0.704986	0.148	0.533	0.00224673	0	Ipo13
Dpysl2	8.90295e-08	0.631215	0.352	0.663	0.00230346	0	Dpysl2
Gm20604	9.07477e-08	1.08227	0.148	0.537	0.00234791	0	Gm20604
Lrrc45	9.10496e-08	1.55092	0.13	0.507	0.00235573	0	Lrrc45
Gfer	9.12868e-08	3.53214	0.13	0.503	0.00236186	0	Gfer
Fam110b	9.20827e-08	1.88181	0.13	0.503	0.00238246	0	Fam110b
Secisbp2	9.36718e-08	2.24218	0.167	0.527	0.00242357	0	Secisbp2
Tbc1d15	9.3946e-08	1.63225	0.167	0.567	0.00243066	0	Tbc1d15
Pxn	9.48363e-08	0.749114	0.204	0.59	0.0024537	0	Pxn
Bend5	9.49431e-08	1.27763	0.13	0.503	0.00245646	0	Bend5
Cybc1	9.55917e-08	0.667177	0.148	0.54	0.00247324	0	Cybc1
Efhd2	9.62403e-08	2.13433	0.204	0.597	0.00249003	0	Efhd2
Arl6ip6	9.66821e-08	0.404409	0.148	0.513	0.00250146	0	Arl6ip6
Rpl5-ps1	9.74789e-08	0.577728	0.315	0.787	0.00252207	0	Rpl5-ps1
Lysmd2	9.90216e-08	0.880713	0.167	0.543	0.00256199	0	Lysmd2
Rgl1	1.01503e-07	2.67271	0.167	0.547	0.0026262	0	Rgl1
Sall2	1.01823e-07	0.724451	0.167	0.53	0.00263447	0	Sall2
Usp37	1.04009e-07	0.831295	0.148	0.533	0.00269103	0	Usp37
Aifm1	1.0542e-07	4.47424	0.148	0.533	0.00272752	0	Aifm1
Uqcr11	1.05825e-07	2.13729	0.463	0.893	0.002738	0	Uqcr11
Txnip	1.05866e-07	1.03931	0.278	0.677	0.00273907	0	Txnip
Tectb	1.06288e-07	1.50292	0.352	0.74	0.00274999	0	Tectb
Gpm6b	1.0693e-07	1.23001	0.296	0.663	0.0027666	0	Gpm6b
Gm38342	1.07327e-07	3.70496	0.148	0.527	0.00277686	0	Gm38342
Src	1.08111e-07	1.43872	0.148	0.533	0.00279714	0	Src
Clk3	1.08948e-07	1.20296	0.222	0.613	0.00281882	0	Clk3
Rps3a3	1.09348e-07	0.564653	0.611	0.953	0.00282915	0	Rps3a3
Tkfc	1.10598e-07	1.20361	0.13	0.507	0.0028615	0	Tkfc
Gatd3a	1.10726e-07	3.23309	0.167	0.563	0.00286482	0	Gatd3a
Lum	1.11682e-07	0.872571	0.481	0.75	0.00288954	0	Lum
Osbpl5	1.12439e-07	2.40854	0.148	0.517	0.00290914	0	Osbpl5
Twf2	1.13747e-07	1.90657	0.13	0.5	0.00294298	0	Twf2
Mtpap	1.14248e-07	2.78336	0.13	0.5	0.00295594	0	Mtpap
Taf5	1.14891e-07	2.77031	0.407	0.933	0.00297258	0	Taf5
Ncdn	1.16233e-07	1.00622	0.13	0.5	0.00300729	0	Ncdn
Paxx	1.16658e-07	2.11189	0.148	0.53	0.0030183	0	Paxx
Klf2	1.17158e-07	0.645726	0.148	0.53	0.00303122	0	Klf2
Cox6b1	1.18022e-07	0.94196	0.481	0.903	0.00305358	0	Cox6b1
2610020C07Rik	1.19157e-07	2.5612	0.167	0.52	0.00308296	0	2610020C07Rik
Mcur1	1.21403e-07	1.5889	0.13	0.5	0.00314106	0	Mcur1
Snx15	1.21573e-07	4.01756	0.148	0.51	0.00314546	0	Snx15
Ptpn2	1.21935e-07	0.289204	0.241	0.6	0.00315483	0	Ptpn2
Gm17178	1.24967e-07	1.79183	0.222	0.603	0.00323326	0	Gm17178
Asrgl1	1.26927e-07	0.807074	0.148	0.51	0.00328398	0	Asrgl1
4930402H24Rik	1.29103e-07	0.525509	0.222	0.613	0.00334027	0	4930402H24Rik
Kctd5	1.29961e-07	3.45016	0.148	0.533	0.00336248	0	Kctd5
Tvp23a	1.31826e-07	2.39638	0.148	0.527	0.00341074	0	Tvp23a
Stk24	1.3227e-07	1.53019	0.167	0.54	0.00342222	0	Stk24
Creg1	1.3414e-07	4.09566	0.185	0.553	0.0034706	0	Creg1
Gm12758	1.34663e-07	2.3619	0.13	0.5	0.00348413	0	Gm12758
Psmc3ip	1.34952e-07	0.893664	0.13	0.497	0.00349161	0	Psmc3ip
Rpl7-ps7	1.35305e-07	0.714986	0.537	0.953	0.00350074	0	Rpl7-ps7
Itgb8	1.37443e-07	2.76903	0.167	0.54	0.00355605	0	Itgb8
Asap2	1.38854e-07	2.98632	0.148	0.513	0.00359256	0	Asap2
Ift81	1.39887e-07	0.443875	0.167	0.537	0.00361929	0	Ift81
9330020H09Rik	1.40467e-07	2.69293	0.111	0.487	0.0036343	0	9330020H09Rik
Lmf2	1.40525e-07	2.37595	0.148	0.527	0.00363581	0	Lmf2
Rbms3	1.45367e-07	1.64039	0.241	0.59	0.00376109	0	Rbms3
Spg20	1.4726e-07	0.548026	0.241	0.62	0.00381006	0	Spg20
Atp5md	1.48742e-07	1.89793	0.5	0.947	0.0038484	0	Atp5md
Pdcd2l	1.53217e-07	1.50527	0.13	0.493	0.00396419	0	Pdcd2l
Gng11	1.54384e-07	3.48472	0.241	0.653	0.00399439	0	Gng11
Coro1c	1.55877e-07	2.14167	0.167	0.543	0.00403301	0	Coro1c
Imp4	1.57629e-07	1.41098	0.185	0.56	0.00407833	0	Imp4
Tmem65	1.58702e-07	1.18602	0.167	0.557	0.00410611	0	Tmem65
Tubb5	1.58845e-07	2.10247	0.463	0.9	0.00410981	0	Tubb5
Sorcs2	1.6056e-07	2.18161	0.167	0.543	0.00415417	0	Sorcs2
Nr2f1	1.61605e-07	1.84351	0.278	0.65	0.0041812	0	Nr2f1
Ctsb	1.63291e-07	0.687022	0.481	0.867	0.00422483	0	Ctsb
Gpr62	1.63922e-07	0.657076	0.185	0.6	0.00424116	0	Gpr62
Elf1	1.64735e-07	1.62135	0.185	0.553	0.00426219	0	Elf1
Fkbp11	1.65566e-07	0.854372	0.148	0.507	0.00428368	0	Fkbp11
Slc66a2	1.65599e-07	1.97317	0.13	0.493	0.00428453	0	Slc66a2
Baiap3	1.6603e-07	3.13245	0.148	0.513	0.0042957	0	Baiap3
Mynn	1.67723e-07	1.49799	0.148	0.51	0.0043395	0	Mynn
Rps3a2	1.70619e-07	0.803108	0.407	0.87	0.00441443	0	Rps3a2
Nkx6-2	1.71669e-07	0.928497	0.13	0.497	0.0044416	0	Nkx6-2
Metrnl	1.72277e-07	4.29171	0.185	0.55	0.00445732	0	Metrnl
Gm17080	1.72307e-07	0.87802	0.167	0.553	0.00445809	0	Gm17080
Cd63	1.74859e-07	0.764723	0.519	0.92	0.00452412	0	Cd63
Gm4754	1.74935e-07	0.908916	0.519	0.957	0.0045261	0	Gm4754
Slc48a1	1.76722e-07	1.06022	0.222	0.61	0.00457234	0	Slc48a1
Traf3	1.7893e-07	0.288172	0.13	0.493	0.00462946	0	Traf3
Rpp30	1.80947e-07	3.30508	0.167	0.537	0.00468165	0	Rpp30
Dnajc25	1.82023e-07	0.663918	0.13	0.493	0.00470949	0	Dnajc25
Fam118b	1.82097e-07	0.919639	0.185	0.553	0.00471138	0	Fam118b
Tmem219	1.82275e-07	0.732665	0.13	0.49	0.004716	0	Tmem219
Gm9888	1.82336e-07	3.03992	0.148	0.523	0.00471757	0	Gm9888
Cgrrf1	1.82412e-07	2.65759	0.185	0.567	0.00471955	0	Cgrrf1
Socs4	1.82879e-07	0.679388	0.148	0.52	0.00473164	0	Socs4
Naa60	1.83417e-07	3.35261	0.222	0.61	0.00474556	0	Naa60
Myadm	1.86201e-07	1.04945	0.185	0.557	0.00481758	0	Myadm
Ahi1	1.86791e-07	1.45504	0.13	0.493	0.00483284	0	Ahi1
Sorbs1	1.87045e-07	0.69935	0.185	0.577	0.00483942	0	Sorbs1
Zswim4	1.87303e-07	3.95925	0.148	0.51	0.00484608	0	Zswim4
Ccpg1	1.88079e-07	1.86581	0.148	0.503	0.00486616	0	Ccpg1
Vipas39	1.89512e-07	0.426696	0.167	0.537	0.00490325	0	Vipas39
Prr14l	1.94275e-07	1.58182	0.167	0.53	0.00502649	0	Prr14l
Gm43592	1.95101e-07	0.785839	0.13	0.49	0.00504785	0	Gm43592
Hmgcl	1.95828e-07	2.52014	0.185	0.563	0.00506665	0	Hmgcl
Cpne8	1.97478e-07	1.86496	0.204	0.573	0.00510936	0	Cpne8
Stambp	1.97992e-07	1.21582	0.148	0.503	0.00512265	0	Stambp
Gsto1	2.02168e-07	0.358772	0.185	0.553	0.00523069	0	Gsto1
Sirpa	2.03794e-07	0.304821	0.148	0.513	0.00527275	0	Sirpa
Zfp787	2.04014e-07	0.570663	0.148	0.52	0.00527846	0	Zfp787
Gabbr1	2.07048e-07	3.33426	0.185	0.57	0.00535695	0	Gabbr1
Ugp2	2.08137e-07	1.20708	0.241	0.6	0.00538512	0	Ugp2
Myl6	2.09536e-07	0.502436	0.463	0.917	0.00542134	0	Myl6
Tmem37	2.10243e-07	1.70975	0.222	0.58	0.00543963	0	Tmem37
Naglu	2.1295e-07	0.916181	0.148	0.52	0.00550967	0	Naglu
Junb	2.14747e-07	1.8247	0.426	0.827	0.00555615	0	Junb
Cnot11	2.15343e-07	1.34353	0.148	0.513	0.00557156	0	Cnot11
E130208F15Rik	2.15693e-07	1.14384	0.13	0.487	0.00558064	0	E130208F15Rik
Pacs1	2.16542e-07	3.82687	0.204	0.59	0.00560259	0	Pacs1
Prdm2	2.20011e-07	1.93931	0.167	0.523	0.00569234	0	Prdm2
Gas2	2.21073e-07	0.803203	0.259	0.583	0.00571982	0	Gas2
Mlst8	2.22028e-07	2.79383	0.13	0.49	0.00574454	0	Mlst8
Arpc1b	2.30757e-07	1.2461	0.426	0.83	0.00597038	0	Arpc1b
Crem	2.32522e-07	2.07235	0.148	0.5	0.00601604	0	Crem
St3gal5	2.3767e-07	1.06259	0.167	0.533	0.00614925	0	St3gal5
Abhd16a	2.41292e-07	3.20534	0.222	0.6	0.00624295	0	Abhd16a
Slc25a35	2.41681e-07	7.06601	0.13	0.507	0.00625301	0	Slc25a35
Ndufa7	2.46325e-07	1.64941	0.407	0.87	0.00637316	0	Ndufa7
Rps6ka3	2.50916e-07	1.72786	0.185	0.557	0.00649196	0	Rps6ka3
Sec61b	2.58524e-07	0.895844	0.481	0.893	0.00668879	0	Sec61b
Tmem42	2.59164e-07	0.277402	0.13	0.487	0.00670534	0	Tmem42
Gm10785	2.62073e-07	0.262474	0.148	0.517	0.00678062	0	Gm10785
Mcm4	2.62121e-07	2.53215	0.13	0.49	0.00678186	0	Mcm4
Sulf1	2.63631e-07	2.44124	0.185	0.56	0.00682093	0	Sulf1
Pradc1	2.63919e-07	1.78515	0.148	0.5	0.00682838	0	Pradc1
5530601H04Rik	2.66583e-07	2.40532	0.167	0.54	0.0068973	0	5530601H04Rik
Dkk3	2.67024e-07	0.878988	0.13	0.487	0.00690872	0	Dkk3
Thoc6	2.67464e-07	0.51891	0.167	0.537	0.0069201	0	Thoc6
Npr2	2.68171e-07	1.91779	0.13	0.487	0.00693839	0	Npr2
Zfp991	2.71543e-07	0.741826	0.148	0.523	0.00702563	0	Zfp991
Dgkq	2.74483e-07	0.898025	0.167	0.513	0.00710169	0	Dgkq
Rpl7	2.74652e-07	0.508606	0.722	0.983	0.00710607	0	Rpl7
Dlg3	2.75774e-07	2.96293	0.13	0.49	0.00713511	0	Dlg3
Cacnb3	2.79793e-07	1.96379	0.13	0.487	0.00723909	0	Cacnb3
Gramd1b	2.84999e-07	2.80693	0.167	0.513	0.00737377	0	Gramd1b
Rfc3	2.87841e-07	1.67734	0.167	0.53	0.00744731	0	Rfc3
Rpl6	2.93092e-07	0.912128	0.574	0.947	0.00758318	0	Rpl6
Tbx18	2.93716e-07	1.66544	0.241	0.6	0.00759931	0	Tbx18
Man2c1	2.93956e-07	4.35023	0.167	0.51	0.00760552	0	Man2c1
Stau2	2.95974e-07	0.635195	0.148	0.517	0.00765772	0	Stau2
Cmc4	3.02316e-07	1.2061	0.13	0.483	0.00782182	0	Cmc4
Coa6	3.03159e-07	3.29991	0.167	0.547	0.00784363	0	Coa6
Tbcc	3.04908e-07	4.58208	0.13	0.483	0.00788889	0	Tbcc
Lrrc40	3.06229e-07	0.569424	0.13	0.483	0.00792307	0	Lrrc40
Fam221b	3.06346e-07	0.783519	0.444	0.947	0.00792609	0	Fam221b
Tafa5	3.07314e-07	3.44841	0.167	0.523	0.00795112	0	Tafa5
Rangrf	3.11667e-07	7.90624	0.111	0.47	0.00806375	0	Rangrf
Gm26602	3.24984e-07	0.515918	0.13	0.48	0.00840832	0	Gm26602
Slc29a1	3.25572e-07	1.03688	0.278	0.637	0.00842354	0	Slc29a1
Tmem161b	3.28622e-07	1.30025	0.13	0.487	0.00850243	0	Tmem161b
Tarbp1	3.31384e-07	2.58263	0.167	0.547	0.00857391	0	Tarbp1
Selenop	3.31396e-07	0.75563	0.333	0.68	0.00857422	0	Selenop
Pxmp4	3.33945e-07	3.19349	0.167	0.533	0.00864016	0	Pxmp4
Gm12251	3.36207e-07	1.43769	0.204	0.64	0.00869867	0	Gm12251
Bcl7a	3.39676e-07	2.73674	0.13	0.503	0.00878844	0	Bcl7a
Elob	3.42158e-07	0.839417	0.556	0.923	0.00885265	0	Elob
Cox5b-ps	3.42292e-07	2.25627	0.426	0.86	0.00885612	0	Cox5b-ps
Ptch1	3.51289e-07	3.1392	0.148	0.5	0.00908891	0	Ptch1
Zfyve19	3.52068e-07	2.62727	0.13	0.483	0.00910907	0	Zfyve19
Gm15536	3.52815e-07	0.263978	0.574	0.953	0.00912839	0	Gm15536
Hps3	3.5529e-07	0.886392	0.148	0.493	0.00919241	0	Hps3
Arhgap10	3.56136e-07	1.5886	0.148	0.513	0.0092143	0	Arhgap10
6430511E19Rik	3.57692e-07	0.699889	0.13	0.49	0.00925457	0	6430511E19Rik
Atp5g3	3.60075e-07	1.02866	0.537	0.943	0.00931622	0	Atp5g3
Eml4	3.62385e-07	2.03332	0.296	0.657	0.00937598	0	Eml4
Rcor3	3.65468e-07	2.33612	0.167	0.543	0.00945576	0	Rcor3
Gss	3.65689e-07	0.954522	0.13	0.483	0.00946147	0	Gss
Nfe2l2	3.66814e-07	1.5733	0.241	0.617	0.00949059	0	Nfe2l2
Atp5k	3.71671e-07	1.48439	0.519	0.907	0.00961625	0	Atp5k
1600020E01Rik	3.78007e-07	1.64889	0.167	0.523	0.00978018	0	1600020E01Rik
Slc16a2	3.81816e-07	4.22977	0.13	0.48	0.00987871	0	Slc16a2
Metap1	3.88113e-07	3.98069	0.185	0.587	0.0100416	0	Metap1
Apool	3.89131e-07	0.709201	0.167	0.523	0.010068	0	Apool
Rtl8c	3.89809e-07	2.03618	0.13	0.48	0.0100855	0	Rtl8c
G2e3	3.89892e-07	0.661298	0.13	0.48	0.0100877	0	G2e3
Fam171a1	3.9086e-07	2.15657	0.148	0.51	0.0101127	0	Fam171a1
Selenow	3.92652e-07	2.10583	0.407	0.843	0.0101591	0	Selenow
Ddr1	3.93869e-07	3.3989	0.167	0.53	0.0101906	0	Ddr1
Mrgbp	3.95035e-07	0.82174	0.148	0.513	0.0102207	0	Mrgbp
Ptpn14	3.99736e-07	7.71014	0.148	0.497	0.0103424	0	Ptpn14
Hacd1	4.04669e-07	1.99072	0.185	0.55	0.01047	0	Hacd1
2010320M18Rik	4.06687e-07	2.64029	0.13	0.48	0.0105222	0	2010320M18Rik
Rpl35a	4.07502e-07	1.85409	0.519	0.943	0.0105433	0	Rpl35a
Mapk7	4.07781e-07	1.29837	0.13	0.483	0.0105505	0	Mapk7
Capg	4.09987e-07	2.71805	0.259	0.613	0.0106076	0	Capg
Nfkb2	4.11695e-07	2.44907	0.148	0.513	0.0106518	0	Nfkb2
Fktn	4.12157e-07	0.67011	0.185	0.52	0.0106637	0	Fktn
Rpl7a-ps7	4.15544e-07	0.30378	0.593	0.953	0.0107514	0	Rpl7a-ps7
A430005L14Rik	4.19539e-07	2.47822	0.148	0.49	0.0108547	0	A430005L14Rik
Gm14336	4.20588e-07	1.91437	0.407	0.887	0.0108819	0	Gm14336
Dpp7	4.29514e-07	1.95422	0.13	0.48	0.0111128	0	Dpp7
Gpx1	4.30716e-07	1.85306	0.426	0.85	0.0111439	0	Gpx1
1700040L08Rik	4.31905e-07	2.44871	0.148	0.507	0.0111747	0	1700040L08Rik
Rpl6l	4.36949e-07	1.04183	0.333	0.843	0.0113052	0	Rpl6l
Exosc7	4.3707e-07	2.82608	0.148	0.51	0.0113083	0	Exosc7
Tmem222	4.38752e-07	3.28569	0.204	0.557	0.0113518	0	Tmem222
Atg5	4.39484e-07	1.37238	0.222	0.56	0.0113708	0	Atg5
Foxo3	4.4984e-07	2.11851	0.167	0.543	0.0116387	0	Foxo3
Snx19	4.61657e-07	1.798	0.148	0.49	0.0119445	0	Snx19
Mylip	4.623e-07	5.05058	0.148	0.53	0.0119611	0	Mylip
Slc25a4	4.66792e-07	1.27225	0.556	0.9	0.0120773	0	Slc25a4
Gm44313	4.67259e-07	0.657288	0.185	0.513	0.0120894	0	Gm44313
Wdsub1	4.6805e-07	1.70655	0.167	0.523	0.0121099	0	Wdsub1
Lrp5	4.75739e-07	1.52549	0.111	0.473	0.0123088	0	Lrp5
Atrnl1	4.76291e-07	3.01117	0.148	0.51	0.0123231	0	Atrnl1
S100a10	4.7744e-07	1.18117	0.389	0.803	0.0123528	0	S100a10
Sema3f	4.82943e-07	2.83356	0.13	0.48	0.0124952	0	Sema3f
Gm17122	4.85321e-07	3.59508	0.13	0.477	0.0125567	0	Gm17122
Wdr35	4.85417e-07	0.290896	0.13	0.477	0.0125592	0	Wdr35
Glmn	4.95696e-07	0.94227	0.13	0.477	0.0128251	0	Glmn
Tacc1	5.07004e-07	0.627751	0.259	0.633	0.0131177	0	Tacc1
Phactr4	5.07696e-07	1.189	0.148	0.507	0.0131356	0	Phactr4
Ttyh1	5.10716e-07	1.18678	0.148	0.5	0.0132138	0	Ttyh1
Rpl29	5.19121e-07	0.77503	0.5	0.927	0.0134312	0	Rpl29
Ccnq	5.23473e-07	2.75119	0.13	0.477	0.0135438	0	Ccnq
Coq5	5.31897e-07	2.70226	0.148	0.493	0.0137618	0	Coq5
Gm15441	5.42998e-07	0.903998	0.148	0.503	0.014049	0	Gm15441
Mtx1	5.44297e-07	4.40725	0.222	0.613	0.0140826	0	Mtx1
Inip	5.45649e-07	0.964637	0.13	0.477	0.0141176	0	Inip
Gm43737	5.46748e-07	4.64914	0.167	0.537	0.014146	0	Gm43737
Id4	5.49833e-07	1.41637	0.185	0.53	0.0142258	0	Id4
Lrrc47	5.49974e-07	3.00756	0.167	0.54	0.0142295	0	Lrrc47
Snx7	5.58018e-07	1.90827	0.167	0.503	0.0144376	0	Snx7
Tmem203	5.58743e-07	1.18747	0.148	0.503	0.0144564	0	Tmem203
Atg4a	5.71782e-07	0.499429	0.148	0.507	0.0147937	0	Atg4a
Snrpg	5.755e-07	1.87154	0.463	0.893	0.0148899	0	Snrpg
Tmem185a	5.76334e-07	3.11705	0.13	0.473	0.0149115	0	Tmem185a
Cul4b	5.76897e-07	0.714945	0.148	0.487	0.0149261	0	Cul4b
Dph5	5.85337e-07	0.979621	0.167	0.517	0.0151444	0	Dph5
Rpl10	5.95143e-07	0.692569	0.519	0.947	0.0153981	0	Rpl10
1810030O07Rik	5.98427e-07	3.75683	0.185	0.553	0.0154831	0	1810030O07Rik
Vwa5a	6.05928e-07	2.32516	0.13	0.473	0.0156772	0	Vwa5a
Ufl1	6.07965e-07	0.95511	0.259	0.583	0.0157299	0	Ufl1
Elovl6	6.08291e-07	2.22658	0.167	0.503	0.0157383	0	Elovl6
Atmin	6.11237e-07	0.481421	0.148	0.487	0.0158145	0	Atmin
Tmem120a	6.12851e-07	1.75305	0.204	0.543	0.0158563	0	Tmem120a
Plekhg5	6.14042e-07	4.75249	0.148	0.503	0.0158871	0	Plekhg5
Rpl14-ps1	6.15749e-07	0.923215	0.481	0.94	0.0159313	0	Rpl14-ps1
Tsfm	6.1715e-07	2.79834	0.148	0.5	0.0159675	0	Tsfm
Tmem138	6.3161e-07	3.64672	0.13	0.473	0.0163416	0	Tmem138
Sh3glb2	6.37779e-07	2.43673	0.259	0.647	0.0165013	0	Sh3glb2
Smim3	6.4405e-07	0.642845	0.148	0.483	0.0166635	0	Smim3
Mrpl3	6.45454e-07	3.22166	0.259	0.65	0.0166998	0	Mrpl3
Tpd52l1	6.5093e-07	0.400146	0.167	0.497	0.0168415	0	Tpd52l1
Cd63-ps	6.52024e-07	1.03215	0.444	0.917	0.0168698	0	Cd63-ps
Chchd5	6.71428e-07	5.22054	0.167	0.513	0.0173718	0	Chchd5
Rpl3-ps1	6.85423e-07	0.980029	0.593	0.963	0.017734	0	Rpl3-ps1
Tex30	6.94735e-07	2.92079	0.13	0.473	0.0179749	0	Tex30
Pold4	6.99407e-07	1.40032	0.185	0.547	0.0180958	0	Pold4
Gm14597	7.1597e-07	3.36655	0.167	0.517	0.0185243	0	Gm14597
Gm5586	7.19358e-07	0.304877	0.556	0.95	0.018612	0	Gm5586
Mios	7.347e-07	0.964239	0.148	0.483	0.0190089	0	Mios
Agpat1	7.41932e-07	4.7122	0.185	0.55	0.019196	0	Agpat1
Oaz1-ps	7.62965e-07	0.589492	0.352	0.837	0.0197402	0	Oaz1-ps
Wnk2	7.63054e-07	3.40131	0.148	0.5	0.0197425	0	Wnk2
Zfp64	7.73972e-07	1.72017	0.13	0.47	0.020025	0	Zfp64
Zfp992	7.898e-07	3.15444	0.13	0.47	0.0204345	0	Zfp992
Mcts2	7.93675e-07	1.95864	0.13	0.467	0.0205348	0	Mcts2
Ndufb6	8.06102e-07	1.04617	0.37	0.807	0.0208563	0	Ndufb6
Asb3	8.10056e-07	3.4955	0.13	0.47	0.0209586	0	Asb3
Kdm4a	8.15303e-07	4.61506	0.167	0.533	0.0210943	0	Kdm4a
Pgm2	8.17683e-07	1.63255	0.148	0.5	0.0211559	0	Pgm2
Gm15500	8.28373e-07	0.510851	0.5	0.93	0.0214325	0	Gm15500
Gadd45b	8.3449e-07	2.25695	0.185	0.523	0.0215908	0	Gadd45b
Lgals2	8.41339e-07	0.898662	0.111	0.467	0.021768	0	Lgals2
Rarg	8.68794e-07	1.82485	0.148	0.483	0.0224783	0	Rarg
Gm48084	8.69799e-07	0.424064	0.148	0.497	0.0225043	0	Gm48084
Ube2v2	8.79454e-07	2.64686	0.13	0.47	0.0227541	0	Ube2v2
Cox5b	9.10812e-07	1.55318	0.463	0.883	0.0235654	0	Cox5b
Itga9	9.24512e-07	0.888969	0.13	0.467	0.0239199	0	Itga9
Gamt	9.34027e-07	2.5261	0.13	0.483	0.0241661	0	Gamt
Gm10036	9.50028e-07	1.16761	0.407	0.897	0.0245801	0	Gm10036
Asb8	9.51496e-07	1.18835	0.13	0.467	0.0246181	0	Asb8
Patj	9.53055e-07	0.581199	0.148	0.48	0.0246584	0	Patj
Rpl21	9.69098e-07	1.5775	0.537	0.947	0.0250735	0	Rpl21
Psmg1	9.71251e-07	3.04484	0.167	0.527	0.0251292	0	Psmg1
Cst3	9.71838e-07	0.369022	0.519	0.94	0.0251444	0	Cst3
Gm8420	9.77332e-07	0.387281	0.333	0.83	0.0252865	0	Gm8420
Gm20033	9.8508e-07	1.92421	0.148	0.483	0.025487	0	Gm20033
Ctns	1.00592e-06	1.74783	0.148	0.497	0.0260263	0	Ctns
Pik3c3	1.01462e-06	2.90692	0.148	0.487	0.0262513	0	Pik3c3
Rpl21-ps3	1.01947e-06	0.295466	0.333	0.787	0.0263767	0	Rpl21-ps3
Tcea3	1.03297e-06	2.90513	0.13	0.463	0.026726	0	Tcea3
Wipf2	1.03839e-06	2.87984	0.167	0.493	0.0268662	0	Wipf2
Gripap1	1.0472e-06	0.933462	0.167	0.493	0.0270942	0	Gripap1
Rhbdd2	1.06438e-06	4.09861	0.241	0.547	0.0275386	0	Rhbdd2
Tctex1d2	1.06543e-06	1.69027	0.148	0.493	0.0275658	0	Tctex1d2
Rps27l	1.07064e-06	1.99908	0.444	0.91	0.0277007	0	Rps27l
Gm9887	1.07212e-06	3.03233	0.13	0.473	0.0277389	0	Gm9887
Rassf8	1.08276e-06	1.36599	0.148	0.493	0.0280143	0	Rassf8
Nckap5l	1.09492e-06	1.68388	0.148	0.483	0.0283289	0	Nckap5l
Zfp101	1.09834e-06	0.370652	0.13	0.463	0.0284173	0	Zfp101
Gm15591	1.10965e-06	2.27098	0.111	0.453	0.0287099	0	Gm15591
2810025M15Rik	1.13352e-06	1.39261	0.167	0.527	0.0293276	0	2810025M15Rik
1300002E11Rik	1.1499e-06	1.18182	0.148	0.493	0.0297514	0	1300002E11Rik
Dnase2a	1.15069e-06	1.02819	0.148	0.49	0.0297717	0	Dnase2a
Ptgr2	1.15625e-06	0.589442	0.148	0.477	0.0299155	0	Ptgr2
Kirrel	1.16581e-06	2.2373	0.167	0.503	0.0301631	0	Kirrel
Cyp20a1	1.16819e-06	3.50137	0.167	0.51	0.0302246	0	Cyp20a1
Klhl13	1.17085e-06	4.82099	0.13	0.48	0.0302935	0	Klhl13
Prxl2a	1.179e-06	0.640591	0.259	0.583	0.0305042	0	Prxl2a
Pcna-ps2	1.18682e-06	0.994663	0.204	0.58	0.0307067	0	Pcna-ps2
Gm6977	1.1975e-06	0.48433	0.407	0.89	0.0309829	0	Gm6977
Ifitm3	1.20815e-06	0.94616	0.259	0.58	0.0312584	0	Ifitm3
Tomm7	1.20847e-06	1.2202	0.463	0.867	0.0312667	0	Tomm7
Rarb	1.21679e-06	0.990301	0.148	0.483	0.031482	0	Rarb
Slc25a37	1.24087e-06	2.95856	0.167	0.49	0.032105	0	Slc25a37
Arap1	1.24398e-06	1.41663	0.167	0.507	0.0321856	0	Arap1
Rrp36	1.24603e-06	3.71105	0.148	0.493	0.0322385	0	Rrp36
Rab3il1	1.26014e-06	0.968478	0.185	0.513	0.0326035	0	Rab3il1
Snhg15	1.33249e-06	3.92895	0.148	0.47	0.0344754	0	Snhg15
Usp6nl	1.3578e-06	0.585549	0.185	0.513	0.0351304	0	Usp6nl
Hlcs	1.40817e-06	0.355116	0.13	0.46	0.0364335	0	Hlcs
Tspo	1.41158e-06	1.22083	0.148	0.49	0.0365218	0	Tspo
Gm50149	1.41235e-06	1.6376	0.111	0.45	0.0365418	0	Gm50149
Gm45412	1.4572e-06	0.291363	0.148	0.487	0.0377022	0	Gm45412
Mttp	1.4667e-06	1.84105	0.148	0.477	0.037948	0	Mttp
Heg1	1.47265e-06	1.95296	0.13	0.46	0.0381019	0	Heg1
Gm49383	1.48868e-06	1.09473	0.13	0.457	0.0385166	0	Gm49383
Blvrb	1.51558e-06	2.4677	0.204	0.577	0.0392127	0	Blvrb
Uvrag	1.51873e-06	0.910732	0.148	0.473	0.039294	0	Uvrag
1700120C14Rik	1.53967e-06	3.73144	0.148	0.483	0.0398358	0	1700120C14Rik
Ppif	1.57465e-06	0.35034	0.148	0.473	0.0407409	0	Ppif
B2m	1.57884e-06	1.21734	0.463	0.853	0.0408492	0	B2m
Acsl5	1.57922e-06	0.35346	0.148	0.487	0.0408592	0	Acsl5
Megf9	1.60995e-06	0.827524	0.204	0.537	0.0416542	0	Megf9
Ecrg4	1.63994e-06	1.20455	0.37	0.767	0.0424301	0	Ecrg4
Sfrp1	1.70373e-06	2.25386	0.185	0.53	0.0440806	0	Sfrp1
Pou6f1	1.73052e-06	0.971536	0.13	0.46	0.0447738	0	Pou6f1
Cerk	1.75778e-06	2.05494	0.148	0.487	0.0454789	0	Cerk
Ubtd1	1.787e-06	0.73545	0.13	0.453	0.0462351	0	Ubtd1
Arrb2	1.78754e-06	1.89752	0.13	0.457	0.0462491	0	Arrb2
Srp54c	1.82145e-06	0.544305	0.148	0.487	0.0471264	0	Srp54c
P2rx4	1.83054e-06	2.00389	0.148	0.47	0.0473616	0	P2rx4
Rabif	1.85918e-06	0.566624	0.148	0.483	0.0481025	0	Rabif
E330011M16Rik	1.86008e-06	2.41213	0.111	0.443	0.0481259	0	E330011M16Rik
Cadm4	1.86044e-06	2.77756	0.13	0.457	0.0481351	0	Cadm4
Hunk	1.86616e-06	0.98668	0.167	0.48	0.0482832	0	Hunk
Gm6180	1.88085e-06	1.06077	0.259	0.69	0.0486633	0	Gm6180
Ubl4a	1.88847e-06	0.659437	0.222	0.587	0.0488604	0	Ubl4a
Nme6	1.91242e-06	0.854755	0.13	0.45	0.0494801	0	Nme6
Syn1	1.91303e-06	3.17418	0.111	0.453	0.0494957	0	Syn1
Gm11906	1.92055e-06	1.01435	0.13	0.453	0.0496905	0	Gm11906
Maff	1.92158e-06	1.18706	0.13	0.457	0.0497171	0	Maff

## Sheet: S1
Title: Single cell RNA sequencing analysis of mouse cochlear supporting cell transcriptomes with activated ERBB2 receptor indicates a cell-specific response that promotes CD44 activation
Authors: Piekna-Przybylska et al.
Supplementary Data 3: Up-Expressed genes by cell cluster.
		log fold-chage of the average expression between the two groups. Positive values indicate that the gene is more highly expressed in the first group.	The percentage of cells where the gene is detected in analyzed cluster	The percentage of cells where the gene is detected outside of the analyzed cluster	Adjusted p-value, based on bonferroni correction using all genes in the dataset.
	p_val	avg_log2FC	pct.1	pct.2	p_val_adj	cluster ID	gene
Foxp2	9.40455e-28	2.70752	0.943	0.312	2.43324e-23	1	Foxp2
Islr	6.95188e-26	2.62049	0.981	0.402	1.79866e-21	1	Islr
Efemp1	1.43281e-25	3.25362	0.943	0.342	3.7071e-21	1	Efemp1
Bicc1	1.8852e-25	3.22931	0.962	0.379	4.87759e-21	1	Bicc1
Clmp	6.87739e-25	2.44324	0.981	0.402	1.77939e-20	1	Clmp
Scarf2	3.57628e-24	2.31724	0.962	0.395	9.25292e-20	1	Scarf2
Reck	2.32113e-23	2.93497	0.962	0.389	6.00546e-19	1	Reck
Cped1	2.94157e-23	3.10446	0.943	0.399	7.61073e-19	1	Cped1
Col1a2	2.94298e-23	2.62812	1	0.791	7.61438e-19	1	Col1a2
Pou3f4	3.74111e-22	2.29028	0.962	0.425	9.67937e-18	1	Pou3f4
4930533K18Rik	5.54389e-22	3.86437	0.906	0.339	1.43437e-17	1	4930533K18Rik
Pcolce	1.23873e-21	2.48121	0.962	0.462	3.20496e-17	1	Pcolce
Peg3	1.71437e-21	2.79218	0.962	0.472	4.43558e-17	1	Peg3
Colec12	1.83344e-21	1.97857	1	0.485	4.74366e-17	1	Colec12
Prrx1	2.01327e-21	1.51389	0.943	0.402	5.20892e-17	1	Prrx1
Fbn1	5.58269e-21	2.39368	0.943	0.435	1.44441e-16	1	Fbn1
Lrp1	9.31309e-21	2.11027	1	0.631	2.40958e-16	1	Lrp1
Col5a2	1.85311e-20	2.19904	0.981	0.512	4.79455e-16	1	Col5a2
Cdh11	3.22707e-20	2.6038	0.943	0.502	8.3494e-16	1	Cdh11
Ddr21	3.43878e-20	1.52685	0.962	0.462	8.89716e-16	1	Ddr2
Col16a1	3.96366e-20	2.32234	1	0.538	1.02552e-15	1	Col16a1
Klf21	4.3821e-20	2.08155	0.906	0.395	1.13378e-15	1	Klf2
Egr11	5.03705e-20	1.37438	1	0.794	1.30324e-15	1	Egr1
Lama2	7.32469e-20	2.57876	0.943	0.455	1.89512e-15	1	Lama2
Ptprd	1.02182e-19	2.21926	0.962	0.542	2.64376e-15	1	Ptprd
Emilin1	1.08903e-19	2.08539	0.925	0.402	2.81764e-15	1	Emilin1
Cpxm1	1.11526e-19	2.2681	0.962	0.458	2.88551e-15	1	Cpxm1
Foxc1	1.6739e-19	1.13809	0.962	0.538	4.33088e-15	1	Foxc1
Rbms31	1.73914e-19	1.31422	0.943	0.465	4.49967e-15	1	Rbms3
Fos	1.98527e-19	1.75297	1	0.867	5.13648e-15	1	Fos
Ier2	1.99751e-19	1.67897	1	0.738	5.16815e-15	1	Ier2
Htra1	2.26825e-19	2.12296	0.943	0.392	5.86865e-15	1	Htra1
Lef1os1	3.16013e-19	2.92832	0.868	0.349	8.17621e-15	1	Lef1os1
Dpysl3	3.35884e-19	2.31703	0.981	0.525	8.69034e-15	1	Dpysl3
Foxc2	5.20705e-19	2.14452	0.849	0.319	1.34722e-14	1	Foxc2
Efemp2	5.48128e-19	2.07735	1	0.538	1.41817e-14	1	Efemp2
Lef1	8.77778e-19	2.18058	0.925	0.482	2.27108e-14	1	Lef1
Gdf10	1.15995e-18	2.69295	0.811	0.349	3.00114e-14	1	Gdf10
Plagl1	1.29187e-18	2.37621	0.811	0.302	3.34246e-14	1	Plagl1
Igdcc4	1.32571e-18	2.10699	0.943	0.425	3.43e-14	1	Igdcc4
Col5a1	1.59236e-18	2.22851	0.925	0.452	4.11991e-14	1	Col5a1
Chd3	1.60533e-18	1.93256	1	0.518	4.15346e-14	1	Chd3
P3h3	1.62971e-18	1.70665	0.943	0.492	4.21656e-14	1	P3h3
Kctd121	1.73781e-18	1.73337	0.981	0.724	4.49624e-14	1	Kctd12
Txnip1	3.5108e-18	1.5429	1	0.548	9.08349e-14	1	Txnip
Col3a11	4.63856e-18	1.97363	0.981	0.631	1.20014e-13	1	Col3a1
Svil1	4.69765e-18	1.03449	0.962	0.522	1.21542e-13	1	Svil
Nedd4	4.85366e-18	1.5477	1	0.794	1.25579e-13	1	Nedd4
Pdgfra	6.54499e-18	1.04204	0.943	0.475	1.69339e-13	1	Pdgfra
Nfix	7.09926e-18	1.66525	1	0.601	1.83679e-13	1	Nfix
Neo11	7.11794e-18	0.585442	0.981	0.538	1.84162e-13	1	Neo1
Jun	8.39973e-18	2.05783	1	0.698	2.17326e-13	1	Jun
Eya21	8.62394e-18	0.537044	0.755	0.256	2.23127e-13	1	Eya2
Runx2	9.69876e-18	3.69154	0.792	0.316	2.50936e-13	1	Runx2
Pdgfrb	1.05174e-17	2.87589	0.887	0.402	2.72117e-13	1	Pdgfrb
Thbs2	1.1076e-17	2.78122	0.811	0.359	2.86571e-13	1	Thbs2
Cacna1g	1.34833e-17	2.69528	0.849	0.316	3.48852e-13	1	Cacna1g
Zeb1	1.38452e-17	1.96758	0.925	0.402	3.58216e-13	1	Zeb1
Loxl1	1.43388e-17	1.87758	0.943	0.488	3.70987e-13	1	Loxl1
Adamts12	1.47598e-17	2.06078	0.906	0.359	3.81881e-13	1	Adamts12
Mrc2	1.64409e-17	1.48986	0.925	0.405	4.25374e-13	1	Mrc2
Sulf11	1.65214e-17	0.550611	0.943	0.425	4.27457e-13	1	Sulf1
Btg2	1.79058e-17	1.82397	1	0.661	4.63277e-13	1	Btg2
Tgfbi1	1.91276e-17	1.36123	0.849	0.392	4.94888e-13	1	Tgfbi
Socs3	1.93558e-17	2.39961	0.887	0.415	5.00793e-13	1	Socs3
Maged2	2.6937e-17	1.51485	1	0.694	6.96941e-13	1	Maged2
Mmp2	3.50494e-17	1.23044	1	0.565	9.06834e-13	1	Mmp2
Il6st	4.76123e-17	2.70179	0.943	0.558	1.23187e-12	1	Il6st
Tbx181	4.79351e-17	0.71267	1	0.465	1.24023e-12	1	Tbx18
Mfap2	6.311e-17	1.29772	1	0.661	1.63285e-12	1	Mfap2
Foxd1	6.6787e-17	2.89835	0.717	0.246	1.72798e-12	1	Foxd1
Gm480841	6.78855e-17	2.1449	0.868	0.369	1.7564e-12	1	Gm48084
Fgfr2	6.98437e-17	1.92985	0.887	0.389	1.80707e-12	1	Fgfr2
Serpinh1	7.37094e-17	1.19011	1	0.777	1.90708e-12	1	Serpinh1
Zfhx4	8.20677e-17	2.08443	0.962	0.551	2.12334e-12	1	Zfhx4
Fgfr1	8.48658e-17	0.606643	0.943	0.618	2.19573e-12	1	Fgfr1
Ctsk	8.91672e-17	2.27925	0.868	0.445	2.30702e-12	1	Ctsk
Bmp5	9.63437e-17	2.89105	0.83	0.346	2.4927e-12	1	Bmp5
Klf9	1.00863e-16	1.71233	0.906	0.482	2.60964e-12	1	Klf9
Plpp3	1.26376e-16	1.85163	0.981	0.615	3.26972e-12	1	Plpp3
Adamts9	1.30002e-16	3.08439	0.811	0.382	3.36354e-12	1	Adamts9
Wdr86	1.43046e-16	1.41645	0.868	0.346	3.70102e-12	1	Wdr86
Gm11175	1.45649e-16	1.75976	0.962	0.645	3.76837e-12	1	Gm11175
Ptprs1	1.93111e-16	1.14357	0.981	0.621	4.99636e-12	1	Ptprs
Mxra81	2.06482e-16	1.6926	0.887	0.445	5.34231e-12	1	Mxra8
Crtap	2.22476e-16	1.46093	0.962	0.548	5.75612e-12	1	Crtap
Cavin1	2.27778e-16	2.58008	0.906	0.429	5.89329e-12	1	Cavin1
Mpped2	2.55496e-16	1.89116	0.83	0.365	6.61045e-12	1	Mpped2
Mbtps1	2.74949e-16	1.5755	0.981	0.605	7.11375e-12	1	Mbtps1
Cd3021	3.05547e-16	0.620214	0.887	0.475	7.90541e-12	1	Cd302
Daam2	3.10154e-16	1.84837	0.849	0.405	8.02461e-12	1	Daam2
Thra	3.26411e-16	1.16498	0.981	0.585	8.44524e-12	1	Thra
Dchs1	3.34034e-16	1.71086	0.887	0.422	8.64247e-12	1	Dchs1
Ccdc88a	3.34274e-16	1.12369	0.962	0.535	8.64866e-12	1	Ccdc88a
Igfbp4	3.41086e-16	1.56901	1	0.708	8.82491e-12	1	Igfbp4
Igsf3	4.03243e-16	1.84341	0.943	0.525	1.04331e-11	1	Igsf3
Timp3	4.37409e-16	2.35868	0.981	0.598	1.13171e-11	1	Timp3
Lifr	4.55039e-16	2.8998	0.849	0.435	1.17732e-11	1	Lifr
Tab21	4.70826e-16	0.731361	0.962	0.555	1.21817e-11	1	Tab2
Fstl11	4.77319e-16	1.01411	1	0.797	1.23497e-11	1	Fstl1
Fndc3a	5.33882e-16	2.22557	0.925	0.548	1.38131e-11	1	Fndc3a
Bgn	5.48513e-16	1.49642	1	0.532	1.41917e-11	1	Bgn
Gm16096	5.64547e-16	2.24002	0.811	0.362	1.46065e-11	1	Gm16096
Rbms1	5.74178e-16	1.45267	0.962	0.588	1.48557e-11	1	Rbms1
Nynrin	6.75064e-16	2.61681	0.849	0.389	1.74659e-11	1	Nynrin
Cbx61	6.86973e-16	0.663305	0.981	0.538	1.77741e-11	1	Cbx6
Nr3c1	7.65407e-16	1.83568	0.925	0.495	1.98034e-11	1	Nr3c1
Asap1	9.08712e-16	1.84987	0.962	0.561	2.35111e-11	1	Asap1
Srsf5	1.01835e-15	1.37004	1	0.757	2.63477e-11	1	Srsf5
Sulf2	1.17372e-15	2.19136	0.868	0.498	3.03675e-11	1	Sulf2
Anapc5	1.21106e-15	1.41878	0.962	0.621	3.13339e-11	1	Anapc5
Gm26903	1.36766e-15	2.65872	0.83	0.392	3.53855e-11	1	Gm26903
Zfp36l1	1.37382e-15	1.45998	0.981	0.714	3.55449e-11	1	Zfp36l1
Mest	1.42627e-15	2.82646	0.868	0.561	3.6902e-11	1	Mest
Egflam	1.53001e-15	3.16601	0.774	0.312	3.95858e-11	1	Egflam
Tgm2	1.65675e-15	2.35363	0.736	0.296	4.28652e-11	1	Tgm2
Tgfb1i1	1.67667e-15	2.70967	0.755	0.299	4.33805e-11	1	Tgfb1i1
Ddx17	1.68189e-15	1.52986	1	0.694	4.35156e-11	1	Ddx17
Nid21	1.69637e-15	1.3693	0.887	0.498	4.38903e-11	1	Nid2
Twsg11	1.74323e-15	0.477503	0.981	0.588	4.51026e-11	1	Twsg1
Twist11	1.76715e-15	0.33177	0.906	0.422	4.57214e-11	1	Twist1
Calu	1.94468e-15	1.19201	1	0.718	5.03146e-11	1	Calu
Gpc31	1.98271e-15	2.35889	0.811	0.432	5.12987e-11	1	Gpc3
Podxl2	2.03452e-15	1.84467	0.925	0.472	5.2639e-11	1	Podxl2
Mfap4	2.40102e-15	2.53921	0.849	0.442	6.21216e-11	1	Mfap4
Tln2	2.52885e-15	1.38768	0.943	0.478	6.5429e-11	1	Tln2
G430095P16Rik	2.54802e-15	1.54841	0.906	0.409	6.5925e-11	1	G430095P16Rik
Fn11	2.56622e-15	1.49893	0.943	0.608	6.63958e-11	1	Fn1
Adgra2	2.81844e-15	2.08735	0.83	0.372	7.29215e-11	1	Adgra2
Ypel3	3.17494e-15	0.610248	0.925	0.551	8.21453e-11	1	Ypel3
Syn3	3.29063e-15	2.00221	0.943	0.575	8.51384e-11	1	Syn3
Fap	3.3845e-15	2.4274	0.755	0.309	8.75671e-11	1	Fap
Fosb	4.68325e-15	1.88546	0.962	0.618	1.2117e-10	1	Fosb
Rhob	4.80974e-15	2.31582	0.962	0.551	1.24442e-10	1	Rhob
H19	4.81669e-15	2.76189	0.906	0.571	1.24622e-10	1	H19
Fat4	5.41825e-15	1.93675	0.868	0.395	1.40186e-10	1	Fat4
S1pr3	5.5333e-15	2.08024	0.792	0.336	1.43163e-10	1	S1pr3
Lhfp	5.79552e-15	1.32406	0.906	0.485	1.49947e-10	1	Lhfp
Ltbp3	5.79799e-15	1.4694	0.981	0.648	1.50011e-10	1	Ltbp3
Selenon	5.92282e-15	1.4598	0.943	0.542	1.53241e-10	1	Selenon
Nfic1	6.51391e-15	0.269351	1	0.684	1.68534e-10	1	Nfic
Jund	6.93025e-15	1.1557	1	0.764	1.79306e-10	1	Jund
Arid5b	7.228e-15	1.26798	0.887	0.409	1.8701e-10	1	Arid5b
Bfar	7.60285e-15	1.89256	0.906	0.502	1.96709e-10	1	Bfar
Ginm1	7.66345e-15	1.19907	0.906	0.515	1.98276e-10	1	Ginm1
Srsf11	7.67225e-15	1.4086	1	0.615	1.98504e-10	1	Srsf11
Pth1r	7.77196e-15	2.64572	0.755	0.296	2.01084e-10	1	Pth1r
Col12a1	8.54781e-15	3.20944	0.811	0.425	2.21158e-10	1	Col12a1
Igf2	9.85166e-15	1.91391	0.868	0.365	2.54892e-10	1	Igf2
Cald1	1.09481e-14	0.931219	0.943	0.532	2.83261e-10	1	Cald1
Sh3pxd2a	1.14838e-14	1.28442	0.962	0.495	2.9712e-10	1	Sh3pxd2a
Col6a1	1.30463e-14	2.15335	0.849	0.442	3.37548e-10	1	Col6a1
Pik3r1	1.33815e-14	1.84692	0.981	0.542	3.4622e-10	1	Pik3r1
Igf2r1	1.37009e-14	1.69524	0.887	0.468	3.54482e-10	1	Igf2r
Auts2	1.53528e-14	1.64939	1	0.625	3.97223e-10	1	Auts2
Ogn	1.57289e-14	1.86435	0.868	0.472	4.06953e-10	1	Ogn
Fundc21	1.87687e-14	1.2622	0.925	0.525	4.85602e-10	1	Fundc2
Irf1	1.88279e-14	2.79325	0.792	0.336	4.87135e-10	1	Irf1
Tenm3	1.95539e-14	1.9974	0.887	0.482	5.05917e-10	1	Tenm3
Grb10	2.07445e-14	1.80687	0.906	0.551	5.36721e-10	1	Grb10
Lamc11	2.10429e-14	0.679785	0.962	0.598	5.44442e-10	1	Lamc1
Cebpd1	2.27438e-14	2.04514	0.868	0.468	5.8845e-10	1	Cebpd
Smarca2	2.3264e-14	1.30461	0.962	0.581	6.0191e-10	1	Smarca2
Copg21	2.78446e-14	1.46434	0.887	0.578	7.20424e-10	1	Copg2
Ikbip	2.94299e-14	1.50977	0.906	0.505	7.6144e-10	1	Ikbip
Bmp11	3.08104e-14	0.83554	0.962	0.588	7.97157e-10	1	Bmp1
Son	3.16047e-14	1.04402	1	0.718	8.17707e-10	1	Son
Lepr	3.44996e-14	4.41713	0.66	0.223	8.92609e-10	1	Lepr
Sdc21	3.55216e-14	0.816827	0.981	0.608	9.1905e-10	1	Sdc2
Dcn	4.07347e-14	2.45825	0.906	0.601	1.05393e-09	1	Dcn
Serping1	4.20869e-14	2.87519	0.698	0.276	1.08892e-09	1	Serping1
Ccnl2	4.23245e-14	0.996973	0.925	0.568	1.09506e-09	1	Ccnl2
Il11ra1	4.38411e-14	1.20851	0.943	0.551	1.1343e-09	1	Il11ra1
Tle2	4.74073e-14	1.36372	0.887	0.399	1.22657e-09	1	Tle2
Arhgef251	4.96859e-14	2.12447	0.849	0.425	1.28552e-09	1	Arhgef25
Eng1	5.0401e-14	0.70111	0.887	0.409	1.30402e-09	1	Eng
Rbbp7	5.04696e-14	1.48012	0.962	0.671	1.3058e-09	1	Rbbp7
Scpep11	5.23126e-14	0.91173	0.906	0.498	1.35348e-09	1	Scpep1
Nlgn2	5.53094e-14	1.8259	0.943	0.482	1.43102e-09	1	Nlgn2
Laptm4a	5.65057e-14	1.12854	0.981	0.784	1.46197e-09	1	Laptm4a
Col8a2	6.15818e-14	1.73791	0.755	0.316	1.59331e-09	1	Col8a2
Ctsl1	7.12612e-14	1.03218	1	0.691	1.84374e-09	1	Ctsl
Rcn3	7.14915e-14	1.39285	0.943	0.638	1.8497e-09	1	Rcn3
Atp1b3	7.19787e-14	1.5909	0.925	0.588	1.8623e-09	1	Atp1b3
Tspan18	7.4599e-14	1.69132	0.868	0.445	1.9301e-09	1	Tspan18
Junos	7.71582e-14	2.00743	0.849	0.462	1.99632e-09	1	Junos
Uhrf2	8.88404e-14	1.93038	0.906	0.532	2.29857e-09	1	Uhrf2
Foxn3	8.94437e-14	0.623154	0.962	0.588	2.31418e-09	1	Foxn3
Pid1	9.03854e-14	1.97111	0.868	0.482	2.33854e-09	1	Pid1
Ccdc34	9.36093e-14	1.73141	0.849	0.468	2.42195e-09	1	Ccdc34
Fus	9.85933e-14	1.56102	1	0.668	2.5509e-09	1	Fus
Kdelr3	1.12168e-13	0.578025	1	0.681	2.90212e-09	1	Kdelr3
Bmper	1.12808e-13	3.18384	0.66	0.259	2.91868e-09	1	Bmper
Gm45669	1.25516e-13	1.64567	0.868	0.512	3.24747e-09	1	Gm45669
Gm27483	1.32696e-13	3.08029	0.698	0.276	3.43325e-09	1	Gm27483
Nfatc4	1.40533e-13	3.30908	0.698	0.286	3.63602e-09	1	Nfatc4
Sec61a2	1.44051e-13	1.59578	0.925	0.518	3.72703e-09	1	Sec61a2
Cacna1c	1.52672e-13	1.81236	0.755	0.302	3.95008e-09	1	Cacna1c
Akap12	1.55953e-13	1.88465	0.887	0.498	4.03498e-09	1	Akap12
Rab34	1.75556e-13	1.71295	0.906	0.525	4.54217e-09	1	Rab34
Jcad	1.80048e-13	2.46275	0.717	0.292	4.65838e-09	1	Jcad
Ednra	1.86322e-13	1.29777	0.774	0.316	4.82071e-09	1	Ednra
Tpm1	1.8635e-13	1.48761	0.962	0.625	4.82142e-09	1	Tpm1
Igf1	1.89298e-13	1.14217	0.906	0.475	4.8977e-09	1	Igf1
Thsd4	1.95046e-13	3.00663	0.717	0.316	5.04643e-09	1	Thsd4
Nid11	2.0021e-13	1.59531	0.868	0.468	5.18003e-09	1	Nid1
Cnn2	2.03105e-13	1.67237	0.887	0.458	5.25493e-09	1	Cnn2
Gxylt21	2.15831e-13	1.58499	0.868	0.399	5.5842e-09	1	Gxylt2
Zfp949	2.59909e-13	1.70228	0.906	0.478	6.72464e-09	1	Zfp949
Dio2	2.75994e-13	1.10405	0.698	0.289	7.14079e-09	1	Dio2
Sorcs21	2.83337e-13	1.08378	0.849	0.422	7.33078e-09	1	Sorcs2
App	2.93466e-13	1.20243	1	0.804	7.59284e-09	1	App
Trib2	3.02221e-13	1.5611	0.849	0.445	7.81936e-09	1	Trib2
Idh2	3.28949e-13	1.6764	0.962	0.615	8.5109e-09	1	Idh2
Prdm5	3.3715e-13	1.64352	0.906	0.435	8.72308e-09	1	Prdm5
Pou3f31	3.46014e-13	0.798574	1	0.558	8.95241e-09	1	Pou3f3
Itm2a1	3.46212e-13	0.935588	0.943	0.571	8.95754e-09	1	Itm2a
Nfia	3.47976e-13	0.975796	1	0.708	9.00317e-09	1	Nfia
Bmpr2	3.61312e-13	1.20554	0.943	0.581	9.34823e-09	1	Bmpr2
Col6a3	3.73946e-13	2.53657	0.811	0.399	9.67511e-09	1	Col6a3
Dnajb1	3.79061e-13	1.43902	0.925	0.625	9.80746e-09	1	Dnajb1
Mdk	3.84848e-13	0.972371	1	0.811	9.95717e-09	1	Mdk
Gnas	3.88762e-13	0.938641	0.981	0.904	1.00584e-08	1	Gnas
Emp3	3.93223e-13	0.840841	0.962	0.512	1.01739e-08	1	Emp3
Dact1	4.06404e-13	2.3377	0.698	0.316	1.05149e-08	1	Dact1
Lpp	4.29301e-13	1.68755	0.925	0.578	1.11073e-08	1	Lpp
Ssbp2	4.4991e-13	1.21949	0.887	0.515	1.16405e-08	1	Ssbp2
Foxf2	4.63788e-13	1.19119	0.736	0.319	1.19996e-08	1	Foxf2
Etl4	4.69785e-13	1.70244	0.868	0.565	1.21548e-08	1	Etl4
Lyl1	4.92574e-13	1.30578	0.962	0.468	1.27444e-08	1	Lyl1
Pam	5.21024e-13	1.39925	0.906	0.502	1.34804e-08	1	Pam
Rrbp1	5.85146e-13	1.29849	1	0.671	1.51395e-08	1	Rrbp1
Gm20721	5.86671e-13	0.903868	0.981	0.9	1.51789e-08	1	Gm20721
Fzd2	6.02822e-13	1.6907	0.868	0.475	1.55968e-08	1	Fzd2
Col6a2	6.18627e-13	1.29018	0.887	0.458	1.60057e-08	1	Col6a2
Id3	6.54206e-13	1.19273	1	0.764	1.69263e-08	1	Id3
Marcks1	6.57156e-13	0.429093	0.981	0.784	1.70026e-08	1	Marcks
Hnrnpr	6.59612e-13	0.923458	1	0.591	1.70662e-08	1	Hnrnpr
Fkbp71	6.86126e-13	0.499131	0.887	0.508	1.77521e-08	1	Fkbp7
Myh10	7.14601e-13	1.74649	0.849	0.498	1.84889e-08	1	Myh10
Lztr1	7.18771e-13	2.33473	0.887	0.488	1.85968e-08	1	Lztr1
Cxcl12	7.41763e-13	2.29966	0.83	0.449	1.91916e-08	1	Cxcl12
Aldh21	7.45393e-13	0.63703	0.943	0.595	1.92856e-08	1	Aldh2
Gm17334	7.46533e-13	2.96921	0.736	0.302	1.93151e-08	1	Gm17334
Lpar1	7.92362e-13	1.32853	0.925	0.525	2.05008e-08	1	Lpar1
Ski	8.39502e-13	0.923752	0.943	0.528	2.17204e-08	1	Ski
Slc6a6	8.82867e-13	2.28547	0.868	0.495	2.28424e-08	1	Slc6a6
Sec31a	9.28702e-13	1.41162	0.962	0.598	2.40283e-08	1	Sec31a
Col14a1	9.79796e-13	2.10136	0.717	0.352	2.53503e-08	1	Col14a1
Scyl1	9.91928e-13	1.06656	0.981	0.661	2.56642e-08	1	Scyl1
Lmo4	9.94682e-13	1.50982	0.981	0.664	2.57354e-08	1	Lmo4
Zcchc14	1.00992e-12	1.24566	0.868	0.488	2.61296e-08	1	Zcchc14
Pros1	1.03015e-12	1.43544	0.792	0.346	2.66531e-08	1	Pros1
Malat1	1.0664e-12	1.41169	1	0.884	2.75909e-08	1	Malat1
Pds5b	1.11384e-12	1.86036	0.906	0.528	2.88185e-08	1	Pds5b
Clk1	1.12773e-12	1.16978	0.981	0.605	2.91778e-08	1	Clk1
Cmtm3	1.14396e-12	1.41248	0.906	0.492	2.95976e-08	1	Cmtm3
Fbn2	1.18637e-12	1.29302	0.925	0.621	3.06949e-08	1	Fbn2
Crebbp	1.25275e-12	1.16825	0.981	0.625	3.24125e-08	1	Crebbp
Ndn	1.26811e-12	1.1945	0.906	0.545	3.28098e-08	1	Ndn
Nisch	1.27443e-12	1.26801	1	0.674	3.29734e-08	1	Nisch
3110045C21Rik1	1.27832e-12	0.298544	0.887	0.399	3.30741e-08	1	3110045C21Rik
Setd21	1.28845e-12	0.676838	0.925	0.542	3.33362e-08	1	Setd2
Lamb1	1.32452e-12	1.11545	0.925	0.535	3.42694e-08	1	Lamb1
Gm37376	1.37686e-12	1.41503	1	0.814	3.56235e-08	1	Gm37376
Gpx7	1.41556e-12	1.34149	0.868	0.488	3.66248e-08	1	Gpx7
Stx5a	1.41856e-12	1.57793	0.943	0.551	3.67025e-08	1	Stx5a
Mxd41	1.44439e-12	0.867617	0.943	0.621	3.73707e-08	1	Mxd4
Sqstm11	1.59365e-12	0.766261	0.981	0.625	4.12325e-08	1	Sqstm1
Tut4	1.63013e-12	0.772034	0.925	0.588	4.21763e-08	1	Tut4
Col8a1	1.6626e-12	3.03502	0.736	0.332	4.30164e-08	1	Col8a1
Rassf11	1.75491e-12	1.02751	0.811	0.439	4.54047e-08	1	Rassf1
Aebp1	1.77164e-12	1.1115	0.887	0.458	4.58377e-08	1	Aebp1
Basp1	1.80829e-12	1.28579	0.943	0.601	4.6786e-08	1	Basp1
Oaf	1.83198e-12	1.15271	0.811	0.382	4.73989e-08	1	Oaf
Scara5	1.95861e-12	3.48362	0.679	0.279	5.06752e-08	1	Scara5
Tmem165	2.05636e-12	1.31823	0.943	0.561	5.32042e-08	1	Tmem165
Ctdsp21	2.30434e-12	0.707223	1	0.641	5.96203e-08	1	Ctdsp2
Ahnak	2.36954e-12	1.06116	0.925	0.512	6.13071e-08	1	Ahnak
Adamts10	2.38306e-12	2.28002	0.811	0.382	6.16569e-08	1	Adamts10
Rbm5	2.41812e-12	1.16191	0.981	0.621	6.25641e-08	1	Rbm5
Srek1	2.76163e-12	1.20825	0.943	0.565	7.14516e-08	1	Srek1
Nap1l1	2.95123e-12	0.938903	0.962	0.694	7.63573e-08	1	Nap1l1
Ogt	3.08768e-12	1.62293	0.943	0.591	7.98876e-08	1	Ogt
Zmynd11	3.1071e-12	1.48567	0.962	0.598	8.03901e-08	1	Zmynd11
Pofut2	3.12634e-12	1.0378	0.906	0.605	8.08878e-08	1	Pofut2
Cpe	3.16235e-12	1.40342	0.906	0.538	8.18195e-08	1	Cpe
Efnb1	3.20456e-12	2.99641	0.792	0.372	8.29116e-08	1	Efnb1
Ramp2	3.2375e-12	2.62427	0.698	0.312	8.37638e-08	1	Ramp2
Junb1	3.34855e-12	0.735154	0.962	0.731	8.66371e-08	1	Junb
Abhd14a	3.35544e-12	1.92747	0.774	0.415	8.68152e-08	1	Abhd14a
Lamp21	3.42886e-12	0.708771	1	0.711	8.87149e-08	1	Lamp2
Nrp1	3.44184e-12	1.25672	0.849	0.412	8.90508e-08	1	Nrp1
Tet1	3.45535e-12	1.27673	0.792	0.399	8.94002e-08	1	Tet1
Phf21a	3.48724e-12	1.31139	0.887	0.488	9.02254e-08	1	Phf21a
Ankrd11	3.52741e-12	1.29012	0.962	0.545	9.12647e-08	1	Ankrd11
Maged1	3.58513e-12	0.852492	1	0.784	9.27582e-08	1	Maged1
Tgfbr2	3.59623e-12	0.804958	0.925	0.485	9.30452e-08	1	Tgfbr2
Mpp6	3.66392e-12	1.41953	0.906	0.468	9.47966e-08	1	Mpp6
Fnbp4	3.78201e-12	1.58237	0.906	0.505	9.78519e-08	1	Fnbp4
Eif4g1	3.85342e-12	1.31323	1	0.601	9.96996e-08	1	Eif4g1
Maz	3.87666e-12	1.12716	0.962	0.555	1.00301e-07	1	Maz
Slc38a2	3.94971e-12	1.42576	0.962	0.625	1.02191e-07	1	Slc38a2
Bace1	4.00409e-12	1.5176	0.906	0.565	1.03598e-07	1	Bace1
Acan	4.05503e-12	3.45718	0.623	0.239	1.04916e-07	1	Acan
Rbm39	4.07708e-12	0.879219	1	0.688	1.05486e-07	1	Rbm39
Ppic	4.17641e-12	1.15404	0.981	0.631	1.08056e-07	1	Ppic
Rab3il11	4.38984e-12	1.31154	0.811	0.402	1.13578e-07	1	Rab3il1
Pnisr	4.51628e-12	1.43585	0.962	0.605	1.1685e-07	1	Pnisr
Zfp395	4.54663e-12	1.04105	0.887	0.472	1.17635e-07	1	Zfp395
Lrpap1	4.59354e-12	0.94104	0.962	0.654	1.18849e-07	1	Lrpap1
Mbnl1	4.60258e-12	1.37425	0.962	0.608	1.19083e-07	1	Mbnl1
Gaa	4.66377e-12	0.871301	0.943	0.605	1.20666e-07	1	Gaa
Hnrnph1	4.70783e-12	0.673872	1	0.668	1.21806e-07	1	Hnrnph1
Shisa2	4.71023e-12	2.44419	0.717	0.349	1.21868e-07	1	Shisa2
Tpr	5.36558e-12	1.46494	0.981	0.618	1.38824e-07	1	Tpr
Col4a2	5.58249e-12	2.22867	0.925	0.581	1.44436e-07	1	Col4a2
Scara3	6.22805e-12	2.16244	0.83	0.482	1.61138e-07	1	Scara3
Zfp36	6.28432e-12	1.90907	0.925	0.608	1.62594e-07	1	Zfp36
Tcf121	6.39675e-12	0.738509	0.962	0.565	1.65503e-07	1	Tcf12
Rarb1	6.54711e-12	1.0601	0.755	0.375	1.69393e-07	1	Rarb
Ewsr1	6.68401e-12	1.165	0.981	0.668	1.72935e-07	1	Ewsr1
Oat	6.94263e-12	1.12909	0.943	0.598	1.79627e-07	1	Oat
Spag9	7.11866e-12	1.02052	0.943	0.615	1.84181e-07	1	Spag9
Thrap3	7.49676e-12	1.52336	0.943	0.558	1.93964e-07	1	Thrap3
Kdelr1	7.61749e-12	1.34025	0.962	0.598	1.97087e-07	1	Kdelr1
Msantd2	7.62354e-12	1.72313	0.774	0.379	1.97244e-07	1	Msantd2
Sned1	8.60599e-12	2.91633	0.811	0.439	2.22663e-07	1	Sned1
Wwc2	9.02358e-12	1.34288	0.943	0.571	2.33467e-07	1	Wwc2
Sgce	9.10611e-12	1.65085	0.849	0.488	2.35602e-07	1	Sgce
Prpf8	9.10713e-12	0.960186	0.981	0.605	2.35629e-07	1	Prpf8
Fcgrt1	9.11981e-12	0.28468	0.906	0.472	2.35957e-07	1	Fcgrt
Nfkbiz	9.31403e-12	1.86559	0.83	0.465	2.40982e-07	1	Nfkbiz
Ctsf	9.66689e-12	1.01523	0.887	0.498	2.50112e-07	1	Ctsf
Tro	1.00998e-11	3.1285	0.679	0.302	2.61312e-07	1	Tro
Ptms	1.07556e-11	0.815203	1	0.724	2.7828e-07	1	Ptms
Mbnl2	1.11847e-11	0.723885	1	0.585	2.89381e-07	1	Mbnl2
Nrep	1.14529e-11	0.861603	1	0.734	2.9632e-07	1	Nrep
Itgb1	1.19304e-11	1.04671	0.981	0.694	3.08674e-07	1	Itgb1
Olfml3	1.25068e-11	1.58713	0.792	0.419	3.23588e-07	1	Olfml3
Fzd7	1.25859e-11	2.1494	0.774	0.415	3.25635e-07	1	Fzd7
Gm36423	1.30595e-11	1.3074	0.962	0.561	3.37887e-07	1	Gm36423
Tmem106b1	1.33807e-11	0.604566	0.868	0.542	3.46199e-07	1	Tmem106b
Hbp1	1.42162e-11	1.43312	0.925	0.558	3.67816e-07	1	Hbp1
Top2b	1.43528e-11	1.19536	0.943	0.621	3.7135e-07	1	Top2b
Sec621	1.52331e-11	0.370057	0.962	0.694	3.94125e-07	1	Sec62
Mprip	1.54077e-11	1.16597	0.981	0.635	3.98642e-07	1	Mprip
Tmem109	1.54177e-11	2.09095	0.811	0.465	3.98902e-07	1	Tmem109
Cntln	1.56617e-11	2.48532	0.755	0.402	4.05215e-07	1	Cntln
Abca1	1.58796e-11	1.0333	0.868	0.485	4.10854e-07	1	Abca1
Qser1	1.60938e-11	1.94225	0.868	0.472	4.16395e-07	1	Qser1
Amotl1	1.69953e-11	0.73068	0.887	0.548	4.3972e-07	1	Amotl1
Gm15612	1.76384e-11	1.23291	0.83	0.452	4.56359e-07	1	Gm15612
Smc6	1.86742e-11	0.59033	0.943	0.551	4.83157e-07	1	Smc6
Zcchc24	1.87707e-11	1.6184	0.887	0.375	4.85655e-07	1	Zcchc24
Mef2c	1.95111e-11	1.35275	0.792	0.392	5.0481e-07	1	Mef2c
Polr2m	1.95224e-11	0.664189	0.981	0.618	5.05104e-07	1	Polr2m
Nsg1	2.06046e-11	2.00156	0.811	0.402	5.33102e-07	1	Nsg1
Sema5a	2.11589e-11	1.67734	0.849	0.432	5.47444e-07	1	Sema5a
Lama4	2.12656e-11	0.878494	0.849	0.415	5.50206e-07	1	Lama4
Adamtsl1	2.15273e-11	3.57656	0.717	0.399	5.56976e-07	1	Adamtsl1
Jam3	2.15713e-11	0.86956	0.887	0.528	5.58113e-07	1	Jam3
P4ha1	2.21434e-11	1.50234	0.925	0.525	5.72916e-07	1	P4ha1
Pxdn	2.27038e-11	1.95361	0.811	0.465	5.87414e-07	1	Pxdn
Adamts21	2.37885e-11	0.966727	0.868	0.485	6.15479e-07	1	Adamts2
Ubfd11	2.5531e-11	0.967445	0.925	0.558	6.60564e-07	1	Ubfd1
Pja11	2.5703e-11	1.17575	0.868	0.538	6.65014e-07	1	Pja1
Macroh2a2	2.63553e-11	2.16019	0.811	0.475	6.81891e-07	1	Macroh2a2
Arhgap29	2.70285e-11	2.65248	0.774	0.365	6.99308e-07	1	Arhgap29
Arsb	2.79438e-11	1.13458	0.83	0.445	7.2299e-07	1	Arsb
Csf1	2.81464e-11	1.87102	0.792	0.355	7.28232e-07	1	Csf1
Mterf4	2.85042e-11	2.70305	0.811	0.475	7.37489e-07	1	Mterf4
Ctdsp11	2.90295e-11	0.536373	0.925	0.515	7.5108e-07	1	Ctdsp1
Eif4a2	2.95671e-11	1.20244	0.962	0.651	7.64989e-07	1	Eif4a2
Hsd17b4	2.96341e-11	1.12879	0.887	0.538	7.66724e-07	1	Hsd17b4
Mga	3.01764e-11	1.59052	0.906	0.551	7.80753e-07	1	Mga
Mdm41	3.10549e-11	0.343251	0.906	0.518	8.03484e-07	1	Mdm4
Lix1l	3.16887e-11	0.908639	0.868	0.429	8.19882e-07	1	Lix1l
Srrm1	3.20705e-11	1.06987	0.962	0.628	8.29761e-07	1	Srrm1
Irx1	3.24405e-11	1.83118	0.698	0.282	8.39332e-07	1	Irx1
Atxn7l3b1	3.30019e-11	0.651508	0.981	0.638	8.53859e-07	1	Atxn7l3b
Mcl1	3.39327e-11	0.584375	0.943	0.611	8.77942e-07	1	Mcl1
Arhgap28	3.4057e-11	1.34902	0.792	0.365	8.81158e-07	1	Arhgap28
Lrrc17	3.62342e-11	2.4706	0.585	0.216	9.37489e-07	1	Lrrc17
Notch2	3.62453e-11	1.07756	0.887	0.495	9.37774e-07	1	Notch2
Snapc3	3.66466e-11	1.1419	0.925	0.561	9.48158e-07	1	Snapc3
Smad5	3.74722e-11	1.63702	0.849	0.485	9.69518e-07	1	Smad5
Zfp362	3.82576e-11	1.21393	0.925	0.545	9.89838e-07	1	Zfp362
Srrm2	3.88279e-11	1.03508	0.981	0.694	1.0046e-06	1	Srrm2
Creb3l2	3.99439e-11	0.971089	0.943	0.588	1.03347e-06	1	Creb3l2
Tshz2	4.00695e-11	0.755348	0.849	0.435	1.03672e-06	1	Tshz2
Pmepa1	4.03803e-11	1.27149	0.868	0.532	1.04476e-06	1	Pmepa1
Mme	4.11212e-11	2.55232	0.698	0.342	1.06393e-06	1	Mme
Smarca1	4.14833e-11	2.11361	0.774	0.422	1.0733e-06	1	Smarca1
Guf1	4.19316e-11	1.28198	0.925	0.575	1.0849e-06	1	Guf1
Atp9a1	4.34674e-11	0.865036	0.943	0.561	1.12463e-06	1	Atp9a
Col26a1	4.54471e-11	1.1487	0.868	0.495	1.17585e-06	1	Col26a1
Slit2	4.9494e-11	2.29233	0.868	0.455	1.28056e-06	1	Slit2
Bclaf1	5.0956e-11	1.42078	0.981	0.618	1.31839e-06	1	Bclaf1
Dhrs3	5.2169e-11	1.12598	0.755	0.349	1.34977e-06	1	Dhrs3
Nptn	5.27302e-11	0.89628	0.981	0.681	1.36429e-06	1	Nptn
Ccnl1	5.34796e-11	1.2432	0.962	0.601	1.38368e-06	1	Ccnl1
Capn6	5.48385e-11	2.27144	0.83	0.468	1.41884e-06	1	Capn6
Atrx1	5.56945e-11	0.427316	0.981	0.615	1.44099e-06	1	Atrx
Boc	5.59695e-11	2.28786	0.811	0.472	1.4481e-06	1	Boc
Ctnnb11	5.62994e-11	0.744361	1	0.804	1.45664e-06	1	Ctnnb1
Zfp354c	5.77398e-11	1.56277	0.849	0.465	1.4939e-06	1	Zfp354c
Snrnp70	5.77782e-11	1.31623	0.981	0.601	1.49489e-06	1	Snrnp70
Vegfa	5.81892e-11	1.41577	0.887	0.522	1.50553e-06	1	Vegfa
Rsrp1	5.92042e-11	1.02651	1	0.658	1.53179e-06	1	Rsrp1
Zfp4511	6.02069e-11	0.303317	0.868	0.492	1.55773e-06	1	Zfp451
Ghr	6.02332e-11	1.08998	0.849	0.452	1.55841e-06	1	Ghr
Dtx3	6.10193e-11	1.18128	0.925	0.551	1.57875e-06	1	Dtx3
Prkd3	6.46617e-11	1.53544	0.868	0.512	1.67299e-06	1	Prkd3
Prdx41	6.5856e-11	0.768081	0.887	0.654	1.70389e-06	1	Prdx4
Pbx1	6.65412e-11	1.41082	0.925	0.615	1.72162e-06	1	Pbx1
Epdr1	6.73514e-11	1.54098	0.868	0.535	1.74258e-06	1	Epdr1
2810430I11Rik	7.17681e-11	2.31463	0.66	0.276	1.85685e-06	1	2810430I11Rik
Ebf1	7.2611e-11	0.998792	1	0.645	1.87866e-06	1	Ebf1
Gm42846	7.28672e-11	0.575166	0.925	0.528	1.88529e-06	1	Gm42846
Brd8	7.40319e-11	1.5391	0.925	0.558	1.91543e-06	1	Brd8
Obsl1	7.56419e-11	1.24375	0.868	0.488	1.95708e-06	1	Obsl1
Lpgat1	7.60287e-11	2.24028	0.811	0.439	1.96709e-06	1	Lpgat1
Chd2	8.27775e-11	1.54245	0.849	0.525	2.1417e-06	1	Chd2
Zbtb20	8.292e-11	0.954517	0.962	0.704	2.14539e-06	1	Zbtb20
Ddx50	8.39256e-11	1.20249	0.887	0.605	2.17141e-06	1	Ddx50
Slc25a51	8.4205e-11	0.585281	0.868	0.508	2.17864e-06	1	Slc25a51
Gna11	8.52507e-11	1.53325	0.887	0.555	2.20569e-06	1	Gna11
Hectd1	8.58692e-11	1.7969	0.925	0.578	2.22169e-06	1	Hectd1
Htra3	8.99544e-11	1.93411	0.66	0.312	2.32739e-06	1	Htra3
Tsc22d3	9.07584e-11	1.41912	0.83	0.458	2.34819e-06	1	Tsc22d3
Klf12	9.07945e-11	2.62962	0.755	0.405	2.34913e-06	1	Klf12
Fzd1	9.30743e-11	1.7502	0.849	0.425	2.40811e-06	1	Fzd1
Brd3	9.36568e-11	0.848988	0.962	0.581	2.42318e-06	1	Brd3
Sfpq	9.36706e-11	0.682942	0.981	0.671	2.42354e-06	1	Sfpq
Tns2	9.42014e-11	2.03899	0.774	0.359	2.43727e-06	1	Tns2
Tgfb3	9.47292e-11	3.03086	0.774	0.422	2.45093e-06	1	Tgfb3
Nufip2	9.75702e-11	1.46968	0.887	0.555	2.52443e-06	1	Nufip2
Rbfox2	9.86303e-11	0.926885	0.906	0.512	2.55186e-06	1	Rbfox2
Ubc	1.00101e-10	0.431337	0.981	0.844	2.5899e-06	1	Ubc
Eva1b	1.02054e-10	1.82952	0.774	0.415	2.64043e-06	1	Eva1b
Nenf	1.0308e-10	0.484161	0.925	0.645	2.66698e-06	1	Nenf
Creb3l1	1.04075e-10	1.98841	0.811	0.468	2.69272e-06	1	Creb3l1
Fubp1	1.04266e-10	1.1492	0.943	0.611	2.69766e-06	1	Fubp1
Strn3	1.04346e-10	1.49392	0.925	0.595	2.69975e-06	1	Strn3
Pkd2	1.05437e-10	1.74676	0.868	0.528	2.72797e-06	1	Pkd2
Ip6k2	1.07166e-10	1.15904	0.925	0.551	2.77271e-06	1	Ip6k2
Rbbp61	1.0845e-10	0.898189	1	0.595	2.80592e-06	1	Rbbp6
Igfbp5	1.10985e-10	1.17908	0.981	0.744	2.87151e-06	1	Igfbp5
Gm154411	1.11011e-10	1.70389	0.698	0.405	2.87219e-06	1	Gm15441
Zim1	1.11251e-10	2.05899	0.566	0.213	2.8784e-06	1	Zim1
Parva	1.11417e-10	1.19122	0.868	0.568	2.8827e-06	1	Parva
Pkd1	1.14274e-10	2.32577	0.906	0.538	2.9566e-06	1	Pkd1
Jam2	1.15401e-10	0.829968	0.792	0.392	2.98578e-06	1	Jam2
Nucb1	1.156e-10	1.01805	0.981	0.598	2.99091e-06	1	Nucb1
Phactr2	1.17935e-10	2.0874	0.792	0.442	3.05133e-06	1	Phactr2
Olfml1	1.18471e-10	2.68186	0.679	0.306	3.06519e-06	1	Olfml1
Col23a11	1.19995e-10	1.48476	0.66	0.266	3.10464e-06	1	Col23a1
Tbc1d2b	1.23191e-10	2.67939	0.717	0.346	3.18732e-06	1	Tbc1d2b
Thoc2	1.23506e-10	1.37526	0.925	0.561	3.19548e-06	1	Thoc2
Wwtr1	1.33267e-10	0.880251	0.906	0.558	3.44802e-06	1	Wwtr1
Aplp2	1.38656e-10	1.14475	0.981	0.651	3.58746e-06	1	Aplp2
Aifm2	1.3908e-10	1.98066	0.774	0.449	3.59841e-06	1	Aifm2
Copz2	1.45608e-10	1.65035	0.868	0.532	3.76731e-06	1	Copz2
Tgfbr3	1.49418e-10	1.87462	0.717	0.342	3.86589e-06	1	Tgfbr3
Sobp	1.51507e-10	1.70672	0.868	0.482	3.91994e-06	1	Sobp
Polr2a	1.53483e-10	1.14342	0.887	0.545	3.97106e-06	1	Polr2a
Tra2b1	1.61256e-10	0.861145	1	0.711	4.17218e-06	1	Tra2b
Gnb4	1.69758e-10	1.41879	0.811	0.445	4.39216e-06	1	Gnb4
Mesd	1.69792e-10	0.889507	0.925	0.601	4.39304e-06	1	Mesd
Golim4	1.70452e-10	1.28894	0.906	0.595	4.41011e-06	1	Golim4
Ptprk	1.70808e-10	0.972252	0.943	0.532	4.41931e-06	1	Ptprk
Npr21	1.72471e-10	1.12618	0.755	0.375	4.46235e-06	1	Npr2
Rab121	1.72872e-10	0.893403	0.83	0.502	4.47271e-06	1	Rab12
Cyp1b1	1.80005e-10	1.44732	0.585	0.226	4.65726e-06	1	Cyp1b1
Prrc2b	2.01247e-10	0.911447	1	0.601	5.20685e-06	1	Prrc2b
Lhfpl2	2.01748e-10	2.22465	0.755	0.415	5.21984e-06	1	Lhfpl2
Ntn3	2.05685e-10	3.14738	0.698	0.309	5.32168e-06	1	Ntn3
Rbm26	2.08811e-10	1.36375	0.925	0.568	5.40258e-06	1	Rbm26
Csad	2.19142e-10	1.22749	0.925	0.561	5.66985e-06	1	Csad
Txndc5	2.19211e-10	1.26294	0.943	0.628	5.67164e-06	1	Txndc5
Tpi1	2.26562e-10	0.955021	0.981	0.674	5.86183e-06	1	Tpi1
Ext2	2.27683e-10	1.20991	0.943	0.601	5.89085e-06	1	Ext2
Glg1	2.33854e-10	1.29691	0.906	0.505	6.05051e-06	1	Glg1
Pnrc1	2.37433e-10	0.858573	0.962	0.635	6.14309e-06	1	Pnrc1
Nfib	2.37845e-10	0.842896	0.981	0.601	6.15375e-06	1	Nfib
Aff4	2.45364e-10	1.3925	0.981	0.591	6.3483e-06	1	Aff4
Fbxl71	2.45381e-10	1.17181	0.83	0.445	6.34874e-06	1	Fbxl7
Eprs	2.47851e-10	1.37783	0.943	0.605	6.41266e-06	1	Eprs
Sri	2.5299e-10	0.580119	0.925	0.621	6.54562e-06	1	Sri
Rest	2.54277e-10	1.12683	0.887	0.535	6.57891e-06	1	Rest
Ubr5	2.58998e-10	1.34217	0.849	0.548	6.70107e-06	1	Ubr5
Cldn11	2.60797e-10	0.367287	0.868	0.495	6.74761e-06	1	Cldn11
Tef	2.61012e-10	1.75694	0.887	0.492	6.75315e-06	1	Tef
Scube1	2.62047e-10	2.54158	0.66	0.296	6.77994e-06	1	Scube1
Ube2b	2.63769e-10	0.69546	1	0.658	6.8245e-06	1	Ube2b
Ccdc50	2.65407e-10	1.14841	0.943	0.568	6.86688e-06	1	Ccdc50
Msl1	2.67945e-10	1.18305	0.906	0.575	6.93255e-06	1	Msl1
Tm7sf3	2.67967e-10	1.29975	0.925	0.598	6.93312e-06	1	Tm7sf3
Prpf4b	2.68814e-10	1.24569	0.943	0.581	6.95504e-06	1	Prpf4b
Ptn	2.68828e-10	1.17212	0.981	0.91	6.95538e-06	1	Ptn
Lmna	2.71226e-10	1.40301	0.868	0.571	7.01742e-06	1	Lmna
Cyth3	2.75419e-10	0.822497	0.849	0.465	7.12592e-06	1	Cyth3
Ddx3x	2.79218e-10	1.14988	0.943	0.711	7.22421e-06	1	Ddx3x
Cdc16	2.79463e-10	1.22824	0.925	0.608	7.23054e-06	1	Cdc16
Tbx1	2.88258e-10	2.19233	0.66	0.332	7.4581e-06	1	Tbx1
Atf4	2.94303e-10	0.947453	0.943	0.704	7.6145e-06	1	Atf4
Adamts1	2.94806e-10	2.75998	0.717	0.375	7.62752e-06	1	Adamts1
4930402H24Rik1	2.96368e-10	0.61178	0.849	0.502	7.66792e-06	1	4930402H24Rik
Col2a1	2.97611e-10	1.24773	1	0.877	7.70008e-06	1	Col2a1
Gm26596	3.06409e-10	1.22307	0.887	0.525	7.92772e-06	1	Gm26596
Smad4	3.10766e-10	0.93056	0.906	0.551	8.04044e-06	1	Smad4
Prrx2	3.11133e-10	1.01848	0.755	0.372	8.04994e-06	1	Prrx2
Gm43126	3.11458e-10	0.555826	0.868	0.429	8.05834e-06	1	Gm43126
Tspan7	3.16901e-10	1.34925	0.906	0.548	8.19918e-06	1	Tspan7
Elovl5	3.19797e-10	1.15759	0.925	0.528	8.27411e-06	1	Elovl5
Usp471	3.24383e-10	0.581994	0.906	0.542	8.39276e-06	1	Usp47
Ip6k1	3.26951e-10	1.03336	0.906	0.512	8.4592e-06	1	Ip6k1
Prrc2c	3.30555e-10	1.44477	0.943	0.631	8.55244e-06	1	Prrc2c
Sdc3	3.35193e-10	1.50289	0.868	0.505	8.67244e-06	1	Sdc3
Tia1	3.35231e-10	1.63618	0.981	0.598	8.67344e-06	1	Tia1
6330403K07Rik1	3.39771e-10	0.646741	0.792	0.425	8.79089e-06	1	6330403K07Rik
Usp7	3.43974e-10	2.35767	0.887	0.551	8.89964e-06	1	Usp7
Gm42538	3.50789e-10	1.5098	0.736	0.322	9.07595e-06	1	Gm42538
Hspg2	3.5611e-10	0.671622	0.906	0.485	9.21363e-06	1	Hspg2
Atraid	3.64017e-10	0.774671	0.925	0.631	9.41821e-06	1	Atraid
Cnrip1	3.69444e-10	0.809234	0.736	0.359	9.55863e-06	1	Cnrip1
Pnn	3.77524e-10	1.07951	0.887	0.565	9.76768e-06	1	Pnn
Ggnbp2	3.77713e-10	1.44158	0.906	0.568	9.77256e-06	1	Ggnbp2
Kcnma1	3.82462e-10	3.31131	0.585	0.246	9.89545e-06	1	Kcnma1
Ankrd10	3.8792e-10	1.43805	0.868	0.548	1.00366e-05	1	Ankrd10
Abi3bp	3.89129e-10	2.40445	0.66	0.312	1.00679e-05	1	Abi3bp
Ptp4a11	4.07735e-10	0.933951	0.906	0.578	1.05493e-05	1	Ptp4a1
Magt11	4.15131e-10	0.488835	0.887	0.545	1.07407e-05	1	Magt1
Eif4g3	4.22511e-10	0.974955	0.962	0.635	1.09316e-05	1	Eif4g3
Rock2	4.39038e-10	1.10741	0.906	0.565	1.13592e-05	1	Rock2
Pde5a	4.43425e-10	2.76729	0.717	0.329	1.14727e-05	1	Pde5a
Dnmt3a1	4.46401e-10	0.285911	0.943	0.588	1.15497e-05	1	Dnmt3a
Luzp1	4.50313e-10	1.63885	0.83	0.462	1.1651e-05	1	Luzp1
Luc7l2	4.67556e-10	1.06784	0.943	0.631	1.20971e-05	1	Luc7l2
Bcl9l	4.8349e-10	1.52949	0.868	0.472	1.25093e-05	1	Bcl9l
Fhl21	4.94776e-10	0.888452	0.698	0.359	1.28013e-05	1	Fhl2
Sidt2	4.9526e-10	0.654404	0.906	0.575	1.28139e-05	1	Sidt2
Col27a1	5.20113e-10	1.66973	0.887	0.555	1.34569e-05	1	Col27a1
Trio	5.44194e-10	1.19415	0.849	0.498	1.40799e-05	1	Trio
Mpdz	5.4911e-10	1.8211	0.868	0.538	1.42071e-05	1	Mpdz
Trim35	5.83642e-10	1.13351	0.906	0.561	1.51006e-05	1	Trim35
Mir99ahg	5.88419e-10	1.47723	0.887	0.588	1.52242e-05	1	Mir99ahg
Sppl3	6.02329e-10	0.923345	0.925	0.551	1.55841e-05	1	Sppl3
Tra2a1	6.67614e-10	0.429643	0.906	0.641	1.72732e-05	1	Tra2a
Hic1	6.72706e-10	2.94854	0.547	0.209	1.74049e-05	1	Hic1
Tnrc6b	6.84341e-10	1.16918	0.943	0.558	1.7706e-05	1	Tnrc6b
Tmed1	7.18539e-10	1.36661	0.887	0.518	1.85908e-05	1	Tmed1
Scaf11	7.24874e-10	1.15613	0.925	0.578	1.87547e-05	1	Scaf11
Kmt2d	7.27321e-10	1.22164	0.962	0.565	1.8818e-05	1	Kmt2d
Exoc4	7.32599e-10	1.56407	0.868	0.498	1.89545e-05	1	Exoc4
Pdpn	7.3655e-10	0.283451	0.811	0.432	1.90568e-05	1	Pdpn
Shisa3	7.432e-10	2.50896	0.623	0.322	1.92288e-05	1	Shisa3
Slc30a7	7.48817e-10	1.52764	0.811	0.445	1.93741e-05	1	Slc30a7
Irf2bp21	7.59734e-10	0.731289	0.906	0.585	1.96566e-05	1	Irf2bp2
Slc35a1	7.71731e-10	0.608892	0.887	0.502	1.9967e-05	1	Slc35a1
Baz1b	7.7352e-10	1.15821	0.906	0.575	2.00133e-05	1	Baz1b
Huwe1	7.73602e-10	0.956327	0.962	0.611	2.00154e-05	1	Huwe1
Klf4	7.8001e-10	0.741023	0.925	0.568	2.01812e-05	1	Klf4
Mfge8	7.83988e-10	1.01684	0.792	0.462	2.02841e-05	1	Mfge8
Zfp292	7.86738e-10	1.58869	0.887	0.538	2.03553e-05	1	Zfp292
Zfp280d	7.87957e-10	1.41127	0.868	0.512	2.03868e-05	1	Zfp280d
Pgrmc1	8.0802e-10	0.832443	0.962	0.674	2.09059e-05	1	Pgrmc1
Gas11	8.1159e-10	0.550823	0.906	0.588	2.09983e-05	1	Gas1
Ubr2	8.28394e-10	1.45768	0.887	0.522	2.1433e-05	1	Ubr2
Tead1	8.29662e-10	0.274466	0.906	0.575	2.14658e-05	1	Tead1
Cd248	8.40226e-10	2.57943	0.604	0.252	2.17392e-05	1	Cd248
Srsf6	8.48871e-10	0.648009	0.981	0.678	2.19628e-05	1	Srsf6
Sec631	8.53308e-10	0.775229	0.887	0.551	2.20776e-05	1	Sec63
Mmp16	8.84063e-10	1.33357	0.679	0.342	2.28734e-05	1	Mmp16
Wls	8.95043e-10	0.590455	1	0.661	2.31575e-05	1	Wls
Sp1	9.2416e-10	1.52376	0.868	0.502	2.39108e-05	1	Sp1
Ehmt11	9.29452e-10	0.979344	0.925	0.545	2.40477e-05	1	Ehmt1
Col4a1	9.54005e-10	2.05664	0.868	0.601	2.4683e-05	1	Col4a1
Psmg21	9.58034e-10	0.686477	0.849	0.512	2.47872e-05	1	Psmg2
Colgalt1	9.85773e-10	1.45356	0.868	0.561	2.55049e-05	1	Colgalt1
Arid2	9.92979e-10	0.841161	0.925	0.561	2.56914e-05	1	Arid2
Gm26716	1.00723e-09	1.11861	0.849	0.505	2.606e-05	1	Gm26716
Gm26648	1.01338e-09	1.6824	0.755	0.409	2.62192e-05	1	Gm26648
Zfp36l2	1.05343e-09	1.50455	0.811	0.439	2.72553e-05	1	Zfp36l2
Tspan91	1.06284e-09	0.51623	0.811	0.485	2.74988e-05	1	Tspan9
Bmpr1a	1.08584e-09	0.854052	0.906	0.581	2.80939e-05	1	Bmpr1a
Flna1	1.09395e-09	0.637801	0.981	0.628	2.83037e-05	1	Flna
Septin111	1.15261e-09	0.53666	0.925	0.635	2.98215e-05	1	Septin11
Dnajb9	1.1768e-09	1.34715	0.83	0.532	3.04473e-05	1	Dnajb9
Tns3	1.19936e-09	0.958262	0.774	0.449	3.10311e-05	1	Tns3
Tcf7l2	1.28772e-09	1.28763	0.925	0.551	3.33173e-05	1	Tcf7l2
Btg1	1.29525e-09	1.13134	0.943	0.721	3.35119e-05	1	Btg1
Macf11	1.32025e-09	0.882979	0.962	0.608	3.41588e-05	1	Macf1
Ash1l	1.32851e-09	0.97584	0.943	0.595	3.43727e-05	1	Ash1l
Foxp1	1.34968e-09	1.371	0.868	0.561	3.49203e-05	1	Foxp1
Senp6	1.41365e-09	1.0392	0.962	0.578	3.65755e-05	1	Senp6
Kmt2a	1.4801e-09	0.972324	0.887	0.515	3.82947e-05	1	Kmt2a
Slc4a4	1.48435e-09	2.64979	0.642	0.282	3.84045e-05	1	Slc4a4
Cnpy41	1.50365e-09	1.01147	0.774	0.429	3.89039e-05	1	Cnpy4
Samd4b	1.54191e-09	1.52944	0.849	0.502	3.98937e-05	1	Samd4b
Spg201	1.55382e-09	0.852949	0.887	0.505	4.0202e-05	1	Spg20
Crtc31	1.57931e-09	0.917816	0.849	0.465	4.08616e-05	1	Crtc3
Ephb3	1.58856e-09	1.89732	0.811	0.402	4.11008e-05	1	Ephb3
Cdc42bpa	1.59546e-09	1.13255	0.887	0.538	4.12794e-05	1	Cdc42bpa
Aff3	1.61526e-09	2.10969	0.792	0.415	4.17915e-05	1	Aff3
Sh3bgrl	1.62995e-09	0.866645	0.943	0.638	4.21718e-05	1	Sh3bgrl
Hpgd	1.6602e-09	3.25803	0.642	0.306	4.29543e-05	1	Hpgd
Gadd45b1	1.72956e-09	0.43605	0.755	0.422	4.4749e-05	1	Gadd45b
Sparcl1	1.73752e-09	1.57916	0.925	0.658	4.49549e-05	1	Sparcl1
Gtf2i	1.73799e-09	0.874679	0.962	0.678	4.49671e-05	1	Gtf2i
Piezo1	1.76602e-09	0.946312	0.849	0.472	4.56922e-05	1	Piezo1
Nfat5	1.81614e-09	1.32632	0.943	0.565	4.69889e-05	1	Nfat5
Pcbp21	1.84793e-09	0.284702	1	0.757	4.78115e-05	1	Pcbp2
Rc3h2	1.85732e-09	0.964558	0.906	0.578	4.80546e-05	1	Rc3h2
P4hb	1.8912e-09	0.798932	0.981	0.801	4.89309e-05	1	P4hb
Zfp740	1.89999e-09	1.21788	0.906	0.518	4.91585e-05	1	Zfp740
Ddx39b	1.91534e-09	0.944506	0.981	0.668	4.95556e-05	1	Ddx39b
Yipf41	1.93722e-09	0.309288	0.83	0.542	5.01216e-05	1	Yipf4
Ntan1	1.96452e-09	0.539868	0.887	0.575	5.0828e-05	1	Ntan1
Ctdspl2	1.97281e-09	2.08405	0.792	0.482	5.10426e-05	1	Ctdspl2
Ndel1	2.01018e-09	1.08439	0.906	0.548	5.20094e-05	1	Ndel1
Arhgap51	2.07862e-09	0.389544	0.868	0.561	5.37801e-05	1	Arhgap5
Zfp704	2.13633e-09	1.70876	0.792	0.419	5.52733e-05	1	Zfp704
Gsdme	2.15734e-09	2.18219	0.774	0.462	5.58169e-05	1	Gsdme
Ccn1	2.19548e-09	1.68114	0.83	0.532	5.68037e-05	1	Ccn1
Ttc28	2.30255e-09	0.998027	0.811	0.445	5.95739e-05	1	Ttc28
Ube3a	2.33316e-09	0.686889	0.981	0.728	6.03659e-05	1	Ube3a
Ckap4	2.33359e-09	0.824414	0.981	0.625	6.0377e-05	1	Ckap4
Aak1	2.34388e-09	1.0531	0.868	0.548	6.06432e-05	1	Aak1
Gpr153	2.35727e-09	1.14686	0.642	0.306	6.09897e-05	1	Gpr153
Copa	2.36801e-09	1.20216	0.943	0.628	6.12677e-05	1	Copa
Fermt2	2.40479e-09	1.32106	0.887	0.585	6.22191e-05	1	Fermt2
Fndc3b	2.47037e-09	0.634479	0.906	0.568	6.39158e-05	1	Fndc3b
Pcf11	2.60038e-09	0.70895	0.868	0.505	6.72795e-05	1	Pcf11
Tiparp	2.61253e-09	1.39474	0.887	0.482	6.75939e-05	1	Tiparp
B3galnt1	2.69473e-09	2.2352	0.679	0.336	6.97206e-05	1	B3galnt1
Psip1	2.71902e-09	0.78575	0.906	0.595	7.03492e-05	1	Psip1
Pura	2.72196e-09	1.28978	0.887	0.578	7.04254e-05	1	Pura
Phf14	2.73449e-09	0.806647	0.925	0.571	7.07494e-05	1	Phf14
Snhg12	2.75656e-09	2.193	0.83	0.475	7.13205e-05	1	Snhg12
Samd14	2.80098e-09	1.59571	0.792	0.442	7.24698e-05	1	Samd14
Asph	2.87438e-09	1.14313	0.887	0.555	7.4369e-05	1	Asph
Nbr1	2.88842e-09	1.04963	0.962	0.568	7.47322e-05	1	Nbr1
Spats2l	2.94593e-09	1.40234	0.811	0.482	7.62199e-05	1	Spats2l
Phf121	2.97118e-09	1.20641	0.83	0.495	7.68732e-05	1	Phf12
Camk2d1	2.99384e-09	0.730357	0.868	0.538	7.74596e-05	1	Camk2d
Scaf1	2.99823e-09	0.469679	0.906	0.548	7.75733e-05	1	Scaf1
Pds5a	3.06284e-09	0.625449	0.906	0.578	7.92449e-05	1	Pds5a
Dexi	3.10115e-09	1.26015	0.811	0.462	8.0236e-05	1	Dexi
Cd47	3.11328e-09	0.497499	0.943	0.605	8.055e-05	1	Cd47
Jmjd1c	3.14311e-09	0.634802	0.981	0.588	8.13217e-05	1	Jmjd1c
Arhgap21	3.15064e-09	0.484026	0.792	0.462	8.15165e-05	1	Arhgap21
Srsf7	3.17472e-09	0.824186	1	0.648	8.21396e-05	1	Srsf7
Rps6kb1	3.20691e-09	0.849245	0.906	0.558	8.29724e-05	1	Rps6kb1
Deaf1	3.24306e-09	1.23383	0.811	0.472	8.39077e-05	1	Deaf1
Hhip	3.26285e-09	2.09969	0.585	0.252	8.44198e-05	1	Hhip
Abcg2	3.47732e-09	1.33955	0.811	0.458	8.99687e-05	1	Abcg2
Nap1l4	3.5261e-09	0.960699	0.887	0.585	9.12307e-05	1	Nap1l4
Leng8	3.53017e-09	1.19409	0.868	0.502	9.13361e-05	1	Leng8
Clip31	3.55835e-09	0.562032	0.868	0.522	9.20652e-05	1	Clip3
Clk4	3.72731e-09	1.35108	0.868	0.512	9.64368e-05	1	Clk4
Furin	3.72926e-09	1.00188	0.83	0.495	9.64871e-05	1	Furin
Tet2	3.73627e-09	1.37743	0.849	0.472	9.66686e-05	1	Tet2
Rab11b1	3.79132e-09	0.283477	0.962	0.638	9.80928e-05	1	Rab11b
Ppp1r15a	3.81372e-09	1.87515	0.868	0.532	9.86723e-05	1	Ppp1r15a
Adgrl1	3.82783e-09	0.691855	0.925	0.571	9.90376e-05	1	Adgrl1
Tead2	3.8476e-09	1.05044	0.943	0.545	9.95489e-05	1	Tead2
B230219D22Rik	3.89348e-09	0.710931	0.906	0.565	0.000100736	1	B230219D22Rik
Sec24b	3.91956e-09	0.645484	0.83	0.518	0.000101411	1	Sec24b
Ncor2	3.92936e-09	1.31032	0.906	0.568	0.000101664	1	Ncor2
Zzz3	3.96368e-09	1.13866	0.849	0.522	0.000102552	1	Zzz3
Angptl41	4.02459e-09	1.42084	0.679	0.339	0.000104128	1	Angptl4
Asxl3	4.05912e-09	0.764139	0.698	0.349	0.000105022	1	Asxl3
Rif1	4.0622e-09	1.62406	0.811	0.502	0.000105101	1	Rif1
Eri3	4.09002e-09	0.757999	0.925	0.601	0.000105821	1	Eri3
Gm26771	4.15655e-09	1.48125	0.679	0.355	0.000107542	1	Gm26771
Gm7361	4.2109e-09	1.79564	0.113	0	0.000108949	1	Gm7361
Svep1	4.3216e-09	1.20106	0.774	0.442	0.000111813	1	Svep1
Gtf3c2	4.33563e-09	1.18362	0.906	0.561	0.000112176	1	Gtf3c2
Pum2	4.41817e-09	0.764601	0.943	0.558	0.000114311	1	Pum2
4932438A13Rik	4.45036e-09	0.754854	0.906	0.525	0.000115144	1	4932438A13Rik
Echdc2	4.48545e-09	1.63197	0.755	0.439	0.000116052	1	Echdc2
Efs	4.48919e-09	1.41408	0.755	0.425	0.000116149	1	Efs
Shc1	4.49962e-09	0.90822	0.887	0.492	0.000116419	1	Shc1
Nrp2	4.60965e-09	1.76128	0.717	0.412	0.000119266	1	Nrp2
Hdgfl3	4.6202e-09	1.28383	0.849	0.525	0.000119539	1	Hdgfl3
Pard6g	4.67175e-09	1.35126	0.792	0.435	0.000120872	1	Pard6g
Usp34	4.85256e-09	0.91079	0.981	0.638	0.00012555	1	Usp34
Topors1	4.85719e-09	1.39631	0.868	0.605	0.00012567	1	Topors
Arhgef40	4.87669e-09	1.56221	0.887	0.568	0.000126174	1	Arhgef40
Brd2	4.88145e-09	0.796614	0.943	0.611	0.000126298	1	Brd2
Igf1r	4.8983e-09	0.678058	0.962	0.628	0.000126734	1	Igf1r
Chst14	5.03895e-09	1.58074	0.698	0.372	0.000130373	1	Chst14
Med13	5.03973e-09	1.80704	0.887	0.578	0.000130393	1	Med13
Sf3b1	5.08233e-09	0.926496	0.962	0.674	0.000131495	1	Sf3b1
Cdip1	5.24645e-09	0.807932	0.962	0.625	0.000135742	1	Cdip1
Rfc1	5.34623e-09	1.018	0.868	0.535	0.000138323	1	Rfc1
Ccdc127	5.51192e-09	0.79949	0.792	0.488	0.00014261	1	Ccdc127
BC0055371	5.5134e-09	0.681639	0.962	0.631	0.000142648	1	BC005537
Tnrc6c	5.53507e-09	0.625414	0.962	0.555	0.000143209	1	Tnrc6c
Taf1d	5.53818e-09	0.563387	0.906	0.605	0.000143289	1	Taf1d
Dnm3os	5.59938e-09	2.28691	0.679	0.342	0.000144873	1	Dnm3os
Atp1a2	5.75803e-09	2.44943	0.679	0.395	0.000148977	1	Atp1a2
Chmp1a1	5.82005e-09	0.746031	0.811	0.495	0.000150582	1	Chmp1a
Dzip1	5.82324e-09	1.92304	0.755	0.405	0.000150665	1	Dzip1
Vezf1	5.95431e-09	1.34705	0.83	0.512	0.000154056	1	Vezf1
Irak1	5.96404e-09	1.25009	0.962	0.588	0.000154308	1	Irak1
Fbxl3	6.1064e-09	1.55035	0.849	0.485	0.000157991	1	Fbxl3
Pitpnc1	6.19961e-09	1.17644	0.849	0.498	0.000160403	1	Pitpnc1
Arid4b	6.26812e-09	0.743121	0.925	0.558	0.000162175	1	Arid4b
Mysm1	6.31663e-09	1.26673	0.811	0.505	0.00016343	1	Mysm1
Ubr3	6.42527e-09	0.966552	0.887	0.525	0.000166241	1	Ubr3
Mgat21	6.61132e-09	1.25771	0.792	0.492	0.000171055	1	Mgat2
Tsr2	6.67011e-09	0.683449	0.849	0.508	0.000172576	1	Tsr2
Ephb41	6.76556e-09	1.09092	0.774	0.425	0.000175045	1	Ephb4
Nt5c3b	6.85939e-09	0.569957	0.887	0.555	0.000177473	1	Nt5c3b
Rb1cc1	6.89707e-09	1.07753	0.868	0.548	0.000178448	1	Rb1cc1
Mn1	6.9689e-09	1.17521	0.755	0.439	0.000180306	1	Mn1
Gm10401	6.96992e-09	0.471001	0.849	0.475	0.000180333	1	Gm10401
Wsb1	7.10467e-09	1.13954	0.981	0.588	0.000183819	1	Wsb1
Pard3b	7.29472e-09	2.35503	0.679	0.372	0.000188736	1	Pard3b
Ncor1	7.3422e-09	0.917968	0.906	0.608	0.000189965	1	Ncor1
Thoc2l	7.42136e-09	1.13404	0.887	0.525	0.000192013	1	Thoc2l
Upf3b	7.42419e-09	1.56485	0.811	0.498	0.000192086	1	Upf3b
Xrn1	7.4384e-09	1.07765	0.83	0.502	0.000192454	1	Xrn1
Zfp260	7.53263e-09	1.14476	0.868	0.575	0.000194892	1	Zfp260
Bet1l1	7.61116e-09	0.515608	0.849	0.505	0.000196924	1	Bet1l
Ankrd50	7.6798e-09	1.70821	0.792	0.465	0.000198699	1	Ankrd50
Rarg1	7.82886e-09	0.590547	0.717	0.382	0.000202556	1	Rarg
Ulk41	7.87245e-09	0.466774	0.981	0.804	0.000203684	1	Ulk4
Trim28	7.91252e-09	0.484614	0.962	0.625	0.000204721	1	Trim28
Pbrm1	8.04382e-09	0.719745	0.943	0.651	0.000208118	1	Pbrm1
Col24a1	8.23151e-09	2.56334	0.642	0.316	0.000212974	1	Col24a1
Col11a11	8.35526e-09	0.626067	0.943	0.708	0.000216176	1	Col11a1
Srebf1	8.41592e-09	0.795487	0.962	0.671	0.000217745	1	Srebf1
Mgp1	8.4545e-09	0.794383	0.849	0.575	0.000218743	1	Mgp
Rnf10	8.60277e-09	0.89689	0.962	0.631	0.00022258	1	Rnf10
Tbc1d20	8.87324e-09	1.18249	0.868	0.495	0.000229577	1	Tbc1d20
Nsd11	8.89779e-09	0.672009	0.962	0.654	0.000230213	1	Nsd1
Helz	8.98819e-09	1.18818	0.887	0.512	0.000232552	1	Helz
Gm9917	9.3102e-09	1.11499	0.811	0.532	0.000240883	1	Gm9917
Slc35f5	9.37044e-09	1.07995	0.868	0.495	0.000242442	1	Slc35f5
Lox	9.51583e-09	1.96952	0.755	0.392	0.000246203	1	Lox
Rcor31	9.60135e-09	0.739062	0.736	0.442	0.000248416	1	Rcor3
Tcf4	9.63026e-09	1.17439	0.962	0.658	0.000249164	1	Tcf4
Setd1b	1.00267e-08	0.974173	0.981	0.728	0.000259421	1	Setd1b
Sec23a1	1.01191e-08	0.512234	0.83	0.518	0.000261812	1	Sec23a
Tmem119	1.02783e-08	0.951789	0.604	0.266	0.000265932	1	Tmem119
Usp21	1.05142e-08	2.01258	0.774	0.442	0.000272034	1	Usp21
Abcc5	1.05451e-08	0.315021	0.868	0.522	0.000272835	1	Abcc5
Gm13372	1.08642e-08	2.27224	0.604	0.279	0.000281088	1	Gm13372
Ganab	1.09505e-08	1.20392	0.943	0.588	0.000283323	1	Ganab
Tsc22d1	1.10841e-08	0.996017	0.981	0.741	0.000286778	1	Tsc22d1
Dkc11	1.11155e-08	0.709177	0.83	0.505	0.000287591	1	Dkc1
Sncaip	1.13287e-08	1.28502	0.736	0.352	0.000293108	1	Sncaip
Ncoa3	1.14257e-08	2.57241	0.792	0.442	0.000295616	1	Ncoa3
Kdelr2	1.15248e-08	0.263212	0.962	0.681	0.000298181	1	Kdelr2
Flnc	1.17258e-08	2.45136	0.585	0.279	0.000303382	1	Flnc
Sfrp2	1.20139e-08	1.68975	0.698	0.379	0.000310835	1	Sfrp2
Smc3	1.24124e-08	0.987738	0.868	0.565	0.000321145	1	Smc3
Gsk3b	1.25686e-08	0.370293	0.943	0.635	0.000325188	1	Gsk3b
Reps2	1.26038e-08	2.51157	0.623	0.309	0.000326098	1	Reps2
Klf3	1.26283e-08	0.550464	0.887	0.561	0.000326732	1	Klf3
Map1lc3b	1.27241e-08	0.601621	0.962	0.681	0.000329212	1	Map1lc3b
Slc25a36	1.27381e-08	0.871098	0.887	0.571	0.000329572	1	Slc25a36
Tnfrsf1a1	1.27567e-08	0.634499	0.774	0.495	0.000330054	1	Tnfrsf1a
Mat2a	1.31612e-08	0.975589	0.981	0.671	0.000340521	1	Mat2a
Hmgn1	1.31763e-08	0.660839	0.981	0.738	0.00034091	1	Hmgn1
Prxl2c	1.32186e-08	2.29057	0.698	0.432	0.000342004	1	Prxl2c
Snx6	1.34956e-08	0.720906	0.981	0.645	0.000349172	1	Snx6
Xpo11	1.36692e-08	0.680269	0.868	0.565	0.000353664	1	Xpo1
Zdhhc20	1.37888e-08	0.94957	0.925	0.581	0.000356758	1	Zdhhc20
Ccnt1	1.38533e-08	1.73924	0.887	0.505	0.000358425	1	Ccnt1
Lgr4	1.43243e-08	1.59402	0.792	0.465	0.000370613	1	Lgr4
Dnm1l	1.43535e-08	1.43214	0.906	0.561	0.000371368	1	Dnm1l
Sertad1	1.44661e-08	1.14269	0.792	0.492	0.000374281	1	Sertad1
Maf2	1.44868e-08	0.336718	0.868	0.595	0.000374816	1	Maf
Zfp62	1.46245e-08	1.34707	0.755	0.425	0.00037838	1	Zfp62
Map4k3	1.46458e-08	1.00658	0.811	0.458	0.000378931	1	Map4k3
Akap9	1.4727e-08	0.708159	0.906	0.558	0.000381031	1	Akap9
Nktr	1.48463e-08	1.07033	0.943	0.631	0.000384118	1	Nktr
Luc7l3	1.49458e-08	0.761489	0.925	0.585	0.000386694	1	Luc7l3
Mr1	1.57614e-08	2.34172	0.642	0.316	0.000407795	1	Mr1
Fam168b	1.58489e-08	0.788205	0.943	0.568	0.000410058	1	Fam168b
Tsen34	1.62957e-08	0.929636	0.868	0.571	0.000421619	1	Tsen34
Cpz	1.64749e-08	1.38266	0.736	0.419	0.000426254	1	Cpz
Sox4	1.68686e-08	0.951323	1	0.701	0.000436442	1	Sox4
Atf7ip	1.73526e-08	1.07688	0.925	0.581	0.000448964	1	Atf7ip
Prpf40a	1.79342e-08	1.11885	0.906	0.588	0.000464012	1	Prpf40a
Kdm5a1	1.81297e-08	0.45197	0.887	0.578	0.000469069	1	Kdm5a
Tpm2	1.83588e-08	1.9099	0.66	0.332	0.000474997	1	Tpm2
Osbpl6	1.88878e-08	0.958058	0.717	0.419	0.000488683	1	Osbpl6
Morf4l21	1.89152e-08	0.610187	0.906	0.694	0.000489393	1	Morf4l2
Paxbp1	1.89209e-08	0.887338	0.83	0.528	0.00048954	1	Paxbp1
C430049B03Rik	1.90878e-08	3.90603	0.509	0.219	0.00049386	1	C430049B03Rik
R3hdm41	1.97345e-08	0.570791	0.925	0.598	0.000510591	1	R3hdm4
Sesn1	2.01124e-08	1.33619	0.755	0.409	0.000520367	1	Sesn1
Rgs3	2.04274e-08	0.964519	0.698	0.372	0.000528518	1	Rgs3
Dek	2.05926e-08	0.772685	0.906	0.588	0.000532791	1	Dek
Ptov11	2.06093e-08	0.357424	0.962	0.724	0.000533224	1	Ptov1
H3f3b	2.08158e-08	0.705271	1	0.904	0.000538566	1	H3f3b
Tug1	2.15803e-08	0.494868	0.887	0.575	0.000558347	1	Tug1
Nbl1	2.2079e-08	0.509003	0.849	0.475	0.000571249	1	Nbl1
Fxyd6	2.25739e-08	0.487218	0.792	0.405	0.000584054	1	Fxyd6
Ddb1	2.27348e-08	0.491872	1	0.635	0.000588217	1	Ddb1
Chd6	2.28908e-08	0.854635	0.943	0.568	0.000592254	1	Chd6
Rbbp91	2.3323e-08	1.03867	0.698	0.425	0.000603435	1	Rbbp9
Ano6	2.33284e-08	0.871673	0.792	0.488	0.000603576	1	Ano6
Ppig	2.34252e-08	1.01766	0.906	0.581	0.00060608	1	Ppig
Ehmt2	2.35007e-08	1.52103	0.887	0.535	0.000608034	1	Ehmt2
Dock7	2.36489e-08	0.699332	0.925	0.608	0.000611868	1	Dock7
Snx17	2.36934e-08	0.482721	0.925	0.618	0.00061302	1	Snx17
Dhrs13os1	2.38432e-08	0.860113	0.774	0.455	0.000616895	1	Dhrs13os
Ppp1r12a	2.48689e-08	0.978942	0.943	0.611	0.000643433	1	Ppp1r12a
Dync1h1	2.5526e-08	0.580986	0.943	0.621	0.000660435	1	Dync1h1
Eml3	2.62422e-08	2.11379	0.698	0.425	0.000678965	1	Eml3
Rab10os	2.64904e-08	0.992576	0.868	0.555	0.000685386	1	Rab10os
Timp2	2.67397e-08	0.561409	1	0.721	0.000691838	1	Timp2
Rab14	2.68257e-08	0.490861	0.962	0.681	0.000694061	1	Rab14
Morf4l1	2.71195e-08	0.774507	0.943	0.714	0.000701664	1	Morf4l1
Add1	2.72314e-08	0.717414	0.943	0.601	0.000704559	1	Add1
Alg10b	2.73683e-08	1.18731	0.849	0.518	0.000708101	1	Alg10b
Scai	2.73855e-08	0.962005	0.83	0.505	0.000708545	1	Scai
Tnfrsf19	2.73855e-08	1.67119	0.736	0.402	0.000708546	1	Tnfrsf19
Serinc1	2.75502e-08	0.640779	0.962	0.651	0.000712807	1	Serinc1
Pwwp3a	2.75699e-08	0.893411	0.811	0.478	0.000713315	1	Pwwp3a
Mark3	2.86802e-08	1.18348	0.906	0.568	0.000742043	1	Mark3
Siae	2.87379e-08	0.660383	0.962	0.651	0.000743536	1	Siae
Kidins2201	2.88941e-08	0.723492	0.849	0.528	0.000747576	1	Kidins220
Marveld11	2.90784e-08	0.490154	0.736	0.349	0.000752344	1	Marveld1
Pcca	3.00355e-08	1.0007	0.83	0.535	0.000777109	1	Pcca
Pdgfrl	3.05256e-08	1.41478	0.698	0.435	0.00078979	1	Pdgfrl
Igsf10	3.06197e-08	1.27567	0.717	0.409	0.000792225	1	Igsf10
4930404I05Rik	3.06898e-08	0.79368	0.83	0.485	0.000794036	1	4930404I05Rik
Srpx	3.07562e-08	1.43703	0.66	0.342	0.000795754	1	Srpx
Ints6l	3.13139e-08	1.14295	0.736	0.385	0.000810183	1	Ints6l
B3gnt9	3.15803e-08	1.96809	0.717	0.419	0.000817078	1	B3gnt9
Acvr1	3.19951e-08	1.3969	0.774	0.465	0.00082781	1	Acvr1
Itch	3.20549e-08	0.810468	0.887	0.545	0.000829357	1	Itch
Nsa2	3.23596e-08	0.617658	0.906	0.595	0.000837241	1	Nsa2
Sos1	3.24198e-08	2.12249	0.755	0.439	0.000838798	1	Sos1
Ifi271	3.26826e-08	0.26969	0.811	0.455	0.000845596	1	Ifi27
Nr4a1	3.26867e-08	0.785627	0.868	0.608	0.000845703	1	Nr4a1
Mbtd1	3.28065e-08	1.01162	0.906	0.601	0.000848802	1	Mbtd1
Acin1	3.28723e-08	1.24273	0.887	0.595	0.000850505	1	Acin1
Eif1a1	3.29952e-08	0.513059	0.849	0.558	0.000853685	1	Eif1a
Trip12	3.39043e-08	1.11012	0.943	0.621	0.000877205	1	Trip12
Nsd3	3.39578e-08	0.812369	0.849	0.548	0.00087859	1	Nsd3
Adcy7	3.40493e-08	3.06769	0.566	0.249	0.000880957	1	Adcy7
Syf2	3.46527e-08	0.610217	0.906	0.558	0.000896568	1	Syf2
Pom121	3.48993e-08	1.11845	0.83	0.525	0.000902948	1	Pom121
Hmgn2	3.50995e-08	0.713662	0.943	0.684	0.00090813	1	Hmgn2
Flrt11	3.52893e-08	1.5059	0.604	0.276	0.00091304	1	Flrt1
Crk	3.57054e-08	0.846446	0.868	0.565	0.000923805	1	Crk
Zfr	3.57234e-08	0.872383	0.887	0.611	0.000924272	1	Zfr
Cul4a	3.58871e-08	1.24606	0.868	0.498	0.000928508	1	Cul4a
Efnb3	3.59281e-08	1.91677	0.623	0.299	0.000929567	1	Efnb3
Inafm1	3.59684e-08	1.28381	0.774	0.452	0.000930611	1	Inafm1
Dlg1	3.6087e-08	1.12749	0.906	0.568	0.00093368	1	Dlg1
Erp44	3.63376e-08	0.682918	0.887	0.611	0.000940162	1	Erp44
Brd4	3.70701e-08	0.898585	0.906	0.565	0.000959114	1	Brd4
Tfpi1	3.75796e-08	0.319577	0.66	0.336	0.000972296	1	Tfpi
Trabd2b	3.77814e-08	1.52639	0.736	0.402	0.000977518	1	Trabd2b
Pum1	3.78881e-08	0.675453	0.943	0.535	0.000980279	1	Pum1
Mtrex	3.79006e-08	0.588233	0.925	0.601	0.000980602	1	Mtrex
Timm21	3.79042e-08	1.16232	0.736	0.442	0.000980694	1	Timm21
Khk	3.85778e-08	1.41527	0.679	0.362	0.000998125	1	Khk
Map1b	3.95698e-08	0.998247	0.868	0.551	0.00102379	1	Map1b
H2az2	3.95993e-08	0.373172	0.943	0.691	0.00102455	1	H2az2
9530068E07Rik	4.11686e-08	0.688565	0.962	0.661	0.00106516	1	9530068E07Rik
Cnpy21	4.12603e-08	0.507081	0.906	0.708	0.00106753	1	Cnpy2
Surf4	4.15891e-08	0.694448	1	0.724	0.00107604	1	Surf4
Meg3	4.23919e-08	0.324788	0.717	0.402	0.00109681	1	Meg3
Klhl22	4.26271e-08	1.46003	0.774	0.482	0.00110289	1	Klhl22
Aida1	4.31163e-08	0.719258	0.811	0.502	0.00111555	1	Aida
Rab9	4.32443e-08	0.411655	0.868	0.532	0.00111886	1	Rab9
Setbp1	4.41612e-08	1.29537	0.811	0.508	0.00114258	1	Setbp1
Socs11	4.46245e-08	1.72763	0.623	0.329	0.00115457	1	Socs1
Akt21	4.48012e-08	0.478004	0.868	0.522	0.00115914	1	Akt2
Dhx361	4.48394e-08	0.335848	0.906	0.578	0.00116013	1	Dhx36
Zfp326	4.51334e-08	0.790735	0.887	0.525	0.00116774	1	Zfp326
Rab28	4.57359e-08	0.658944	0.849	0.581	0.00118332	1	Rab28
Tenm4	4.59235e-08	0.877335	0.906	0.571	0.00118818	1	Tenm4
Atxn2l	4.73557e-08	0.750276	0.887	0.605	0.00122523	1	Atxn2l
Slbp	4.75603e-08	0.52659	0.868	0.628	0.00123053	1	Slbp
Hmg20a1	4.77539e-08	0.456369	0.83	0.528	0.00123554	1	Hmg20a
Ssrp1	4.87228e-08	0.733796	0.849	0.545	0.0012606	1	Ssrp1
Pcnp	4.87509e-08	0.58956	0.906	0.598	0.00126133	1	Pcnp
Hivep2	4.95378e-08	1.84078	0.755	0.449	0.00128169	1	Hivep2
Negr1	4.96073e-08	1.7084	0.717	0.369	0.00128349	1	Negr1
Sephs1	5.02912e-08	1.32639	0.906	0.551	0.00130118	1	Sephs1
Gstt31	5.0372e-08	1.06197	0.623	0.302	0.00130327	1	Gstt3
Larp1	5.06554e-08	0.487539	0.925	0.598	0.00131061	1	Larp1
Golgb1	5.0712e-08	0.910014	0.887	0.535	0.00131207	1	Golgb1
Vamp21	5.14349e-08	0.631503	0.849	0.538	0.00133078	1	Vamp2
2700081O15Rik	5.1626e-08	1.82546	0.868	0.578	0.00133572	1	2700081O15Rik
Zic5	5.17182e-08	1.21904	0.698	0.369	0.00133811	1	Zic5
Pkdcc	5.26472e-08	2.04194	0.66	0.362	0.00136214	1	Pkdcc
Agap3	5.32e-08	2.22282	0.755	0.445	0.00137644	1	Agap3
Ppp4r1l-ps	5.33851e-08	1.98434	0.774	0.472	0.00138123	1	Ppp4r1l-ps
Ebf4	5.36725e-08	2.76936	0.623	0.296	0.00138867	1	Ebf4
Nt5dc2	5.45883e-08	0.773712	0.849	0.581	0.00141236	1	Nt5dc2
Sh3gl1	5.53761e-08	0.774864	0.906	0.565	0.00143275	1	Sh3gl1
Cp	5.58921e-08	2.28812	0.736	0.422	0.0014461	1	Cp
Rbmxl1	5.6383e-08	0.854828	0.83	0.545	0.0014588	1	Rbmxl1
Rassf81	5.64781e-08	0.326057	0.736	0.389	0.00146126	1	Rassf8
Txlna	5.67708e-08	1.24043	0.868	0.532	0.00146883	1	Txlna
Cfap20	5.67714e-08	0.795827	0.868	0.595	0.00146885	1	Cfap20
Abcd3	5.70829e-08	1.11838	0.906	0.561	0.00147691	1	Abcd3
Ccnd2	5.76409e-08	0.377197	0.925	0.601	0.00149134	1	Ccnd2
Kdm2a	5.85557e-08	1.19248	0.849	0.518	0.00151501	1	Kdm2a
Fam168a	5.88935e-08	1.10257	0.925	0.538	0.00152375	1	Fam168a
Lum1	5.94338e-08	0.642266	0.887	0.678	0.00153773	1	Lum
Megf8	5.9773e-08	1.07798	0.755	0.465	0.00154651	1	Megf8
Taf7	6.0212e-08	1.18628	0.792	0.472	0.00155786	1	Taf7
Srsf1	6.04086e-08	0.732639	0.943	0.651	0.00156295	1	Srsf1
Nub1	6.05146e-08	0.70852	0.83	0.508	0.00156569	1	Nub1
Snora31	6.0896e-08	2.1547	0.642	0.306	0.00157556	1	Snora31
Slc9a3r2	6.2049e-08	1.85509	0.717	0.439	0.00160539	1	Slc9a3r2
Cep112	6.25811e-08	2.32365	0.66	0.342	0.00161916	1	Cep112
Rbck1	6.32522e-08	0.897213	0.811	0.495	0.00163652	1	Rbck1
Gm15655	6.41356e-08	0.952217	0.698	0.322	0.00165938	1	Gm15655
Cnot21	6.44026e-08	0.398144	0.887	0.538	0.00166629	1	Cnot2
Tmtc1	6.45389e-08	3.00964	0.547	0.262	0.00166982	1	Tmtc1
Fmr1	6.55514e-08	0.98519	0.887	0.565	0.00169601	1	Fmr1
Sh3pxd2b	6.55684e-08	0.698691	0.925	0.595	0.00169645	1	Sh3pxd2b
Gm17066	6.6321e-08	0.968906	0.868	0.542	0.00171592	1	Gm17066
Hnrnpa2b11	6.69173e-08	0.617838	1	0.807	0.00173135	1	Hnrnpa2b1
Cul7	6.79005e-08	0.966559	0.774	0.488	0.00175679	1	Cul7
Eln	6.91904e-08	2.03275	0.755	0.468	0.00179016	1	Eln
Hdac4	6.94327e-08	1.27178	0.849	0.601	0.00179643	1	Hdac4
4930447C04Rik	6.95761e-08	3.38076	0.566	0.256	0.00180014	1	4930447C04Rik
Rdx	7.03745e-08	1.02881	0.925	0.625	0.0018208	1	Rdx
Gm10382	7.07964e-08	1.03062	0.943	0.638	0.00183172	1	Gm10382
Ate1	7.11223e-08	0.740451	0.83	0.508	0.00184015	1	Ate1
Gm37494	7.21085e-08	1.67828	0.811	0.468	0.00186566	1	Gm37494
Kank2	7.25815e-08	1.29991	0.717	0.385	0.0018779	1	Kank2
Rras1	7.31039e-08	0.62452	0.792	0.502	0.00189142	1	Rras
Stau1	7.3881e-08	1.36302	0.868	0.548	0.00191152	1	Stau1
Vamp4	7.51176e-08	0.853264	0.811	0.505	0.00194352	1	Vamp4
Nxf1	7.58703e-08	0.39472	0.906	0.561	0.00196299	1	Nxf1
Cdc37	7.61713e-08	0.639385	0.943	0.611	0.00197078	1	Cdc37
Ehbp1	7.72894e-08	1.45179	0.736	0.415	0.00199971	1	Ehbp1
Tsc2	7.7767e-08	1.31457	0.887	0.548	0.00201207	1	Tsc2
Cr1l	7.83407e-08	0.679999	0.849	0.551	0.00202691	1	Cr1l
Rin2	7.86973e-08	0.682	0.811	0.465	0.00203613	1	Rin2
Vasn	7.96199e-08	1.74645	0.811	0.495	0.00206001	1	Vasn
Spin1	8.02974e-08	0.752204	0.943	0.575	0.00207754	1	Spin1
Spock2	8.12399e-08	2.52554	0.642	0.316	0.00210192	1	Spock2
Pcmtd2	8.13296e-08	0.900782	0.811	0.495	0.00210424	1	Pcmtd2
Rbm25	8.23672e-08	0.951232	0.943	0.635	0.00213109	1	Rbm25
Anp32b1	8.28763e-08	0.429024	0.868	0.654	0.00214426	1	Anp32b
2410006H16Rik1	8.29201e-08	0.316192	0.925	0.671	0.00214539	1	2410006H16Rik
Lats2	8.29594e-08	2.0791	0.717	0.389	0.00214641	1	Lats2
Lzts21	8.30073e-08	0.650466	0.811	0.498	0.00214765	1	Lzts2
Gm16549	8.38622e-08	2.48986	0.623	0.362	0.00216977	1	Gm16549
Klf6	8.44161e-08	1.28589	0.755	0.452	0.0021841	1	Klf6
Ino80e	8.45504e-08	0.93412	0.83	0.528	0.00218757	1	Ino80e
Pcbp1	8.57233e-08	0.538705	0.962	0.744	0.00221792	1	Pcbp1
Casc3	8.60249e-08	1.12673	0.755	0.439	0.00222572	1	Casc3
Yme1l1	8.64486e-08	0.493547	0.925	0.601	0.00223668	1	Yme1l1
Rsbn1l	8.73944e-08	0.306943	0.811	0.492	0.00226116	1	Rsbn1l
Mia3	8.8166e-08	0.894917	0.887	0.561	0.00228112	1	Mia3
Fbxw21	8.83378e-08	0.645847	0.792	0.518	0.00228556	1	Fbxw2
Brd9	8.85647e-08	0.936307	0.83	0.522	0.00229144	1	Brd9
Ncl	8.88129e-08	0.961237	0.962	0.738	0.00229786	1	Ncl
Tpcn1	8.90518e-08	0.632177	0.849	0.551	0.00230404	1	Tpcn1
Samd4	8.92256e-08	2.26223	0.642	0.329	0.00230853	1	Samd4
Tapbp	8.92822e-08	1.48982	0.811	0.528	0.00231	1	Tapbp
Med13l	8.98168e-08	0.612033	0.868	0.571	0.00232383	1	Med13l
Pofut1	9.0664e-08	1.39156	0.792	0.429	0.00234575	1	Pofut1
Hook3	9.08888e-08	0.669344	0.962	0.774	0.00235157	1	Hook3
Phip	9.30717e-08	0.906711	0.887	0.532	0.00240804	1	Phip
Akap11	9.31201e-08	1.21565	0.792	0.462	0.0024093	1	Akap11
Zfyve21	9.32142e-08	0.796906	0.755	0.445	0.00241173	1	Zfyve21
Aprt	9.37879e-08	1.07455	0.849	0.598	0.00242658	1	Aprt
Dock11	9.41347e-08	0.618679	0.849	0.532	0.00243555	1	Dock1
Reep3	9.46129e-08	0.382002	0.906	0.591	0.00244792	1	Reep3
Tubgcp4	9.63664e-08	1.33863	0.811	0.492	0.00249329	1	Tubgcp4
Epb41l1	9.69911e-08	0.929199	0.83	0.505	0.00250945	1	Epb41l1
Pttg1ip	9.76093e-08	0.770459	0.943	0.645	0.00252544	1	Pttg1ip
C1rb	9.79267e-08	0.358858	0.132	0.007	0.00253366	1	C1rb
Fam193b	9.89359e-08	1.71932	0.83	0.512	0.00255977	1	Fam193b
Scpep1os	1.00385e-07	1.34177	0.679	0.389	0.00259726	1	Scpep1os
Pabpn1	1.01132e-07	1.80144	0.887	0.532	0.00261659	1	Pabpn1
Rara	1.01277e-07	1.50528	0.755	0.442	0.00262035	1	Rara
Plxdc2	1.01918e-07	1.27077	0.736	0.412	0.00263692	1	Plxdc2
Fez1	1.02505e-07	1.19562	0.717	0.392	0.00265211	1	Fez1
Arnt	1.02736e-07	1.13628	0.755	0.429	0.0026581	1	Arnt
Tor1aip1	1.03685e-07	0.81697	0.887	0.571	0.00268265	1	Tor1aip1
Psd3	1.03736e-07	0.729304	0.755	0.452	0.00268396	1	Psd3
Gm42992	1.04061e-07	2.60873	0.736	0.439	0.00269238	1	Gm42992
Zmym41	1.04114e-07	0.466542	0.792	0.505	0.00269374	1	Zmym4
Enpp2	1.04881e-07	2.91833	0.623	0.332	0.00271358	1	Enpp2
Bptf	1.0489e-07	0.3396	0.906	0.645	0.00271382	1	Bptf
Tmem39a	1.05194e-07	0.934607	0.755	0.522	0.00272167	1	Tmem39a
Sf3b3	1.05501e-07	0.645747	0.925	0.618	0.00272962	1	Sf3b3
Ikzf4	1.06778e-07	2.73024	0.604	0.282	0.00276268	1	Ikzf4
Cnot6l1	1.09625e-07	1.28177	0.906	0.525	0.00283634	1	Cnot6l
Ankrd17	1.10163e-07	0.598176	0.981	0.591	0.00285025	1	Ankrd17
Zfas11	1.10453e-07	0.427373	0.906	0.668	0.00285775	1	Zfas1
Vcam1	1.11836e-07	1.32712	0.849	0.588	0.00289353	1	Vcam1
Isca1	1.12438e-07	1.02459	0.83	0.545	0.00290911	1	Isca1
Gm42970	1.13066e-07	2.98396	0.472	0.189	0.00292534	1	Gm42970
Add3	1.13121e-07	1.18134	0.849	0.595	0.00292679	1	Add3
Rusc2	1.14017e-07	1.10317	0.717	0.389	0.00294995	1	Rusc2
Plppr3	1.14345e-07	1.26265	0.83	0.508	0.00295844	1	Plppr3
Mib1	1.1459e-07	0.812226	0.925	0.561	0.00296478	1	Mib1
Unc13a	1.17043e-07	1.11731	0.849	0.548	0.00302825	1	Unc13a
Cst31	1.17188e-07	0.294266	0.962	0.86	0.00303201	1	Cst3
Acat1	1.17586e-07	0.855312	0.811	0.588	0.0030423	1	Acat1
Eef2kmt	1.18496e-07	1.24009	0.887	0.542	0.00306584	1	Eef2kmt
Uba5	1.18588e-07	1.34164	0.868	0.538	0.00306824	1	Uba5
Unc50	1.19146e-07	0.920766	0.83	0.545	0.00308267	1	Unc50
Asxl2	1.19555e-07	1.39941	0.792	0.528	0.00309324	1	Asxl2
Cdc5l	1.20103e-07	1.01103	0.83	0.525	0.00310742	1	Cdc5l
Poglut3	1.21143e-07	1.58221	0.698	0.429	0.00313434	1	Poglut3
Adprh	1.23711e-07	1.23605	0.83	0.568	0.00320077	1	Adprh
Kdm5b	1.24753e-07	1.31435	0.849	0.558	0.00322773	1	Kdm5b
Mospd3	1.25297e-07	1.68896	0.717	0.452	0.00324182	1	Mospd3
Tmem59	1.25373e-07	0.64529	0.981	0.774	0.00324378	1	Tmem59
Cacna2d1	1.28865e-07	0.793518	0.698	0.369	0.00333413	1	Cacna2d1
Epha7	1.29163e-07	1.39912	0.679	0.359	0.00334184	1	Epha7
Hmox21	1.31011e-07	0.25984	0.849	0.555	0.00338964	1	Hmox2
R748621	1.31119e-07	0.348735	0.906	0.608	0.00339244	1	R74862
Twist2	1.32001e-07	1.61134	0.566	0.272	0.00341526	1	Twist2
Map3k2	1.34139e-07	2.14529	0.736	0.458	0.00347058	1	Map3k2
Zfp318	1.34899e-07	1.28266	0.811	0.488	0.00349023	1	Zfp318
Mcm3ap1	1.36409e-07	0.580896	0.774	0.475	0.0035293	1	Mcm3ap
Srsf10	1.37302e-07	0.613909	0.906	0.595	0.00355243	1	Srsf10
Zfp532	1.40537e-07	1.08603	0.868	0.508	0.00363612	1	Zfp532
Cnot6	1.41242e-07	0.481576	0.906	0.598	0.00365435	1	Cnot6
Gatad2b	1.43844e-07	1.02351	0.906	0.575	0.00372167	1	Gatad2b
Angptl2	1.43913e-07	1.88211	0.679	0.379	0.00372346	1	Angptl2
Ctcf	1.45074e-07	0.98524	0.887	0.571	0.0037535	1	Ctcf
Hexim1	1.47909e-07	1.22004	0.792	0.452	0.00382686	1	Hexim1
1110051M20Rik	1.48171e-07	0.445878	0.887	0.548	0.00383363	1	1110051M20Rik
Cers5	1.48418e-07	1.04592	0.83	0.535	0.00384002	1	Cers5
Anks3	1.48791e-07	1.47197	0.792	0.435	0.00384968	1	Anks3
Klhl24	1.48907e-07	1.40227	0.792	0.525	0.00385266	1	Klhl24
Casc41	1.49469e-07	0.35685	0.925	0.588	0.00386721	1	Casc4
Sfxn11	1.50008e-07	0.502508	0.849	0.542	0.00388115	1	Sfxn1
Ankrd44	1.52356e-07	2.08182	0.66	0.352	0.0039419	1	Ankrd44
Ube2q1	1.52528e-07	1.06429	0.811	0.532	0.00394635	1	Ube2q1
B430219N15Rik	1.52534e-07	0.944116	0.679	0.399	0.0039465	1	B430219N15Rik
Nbdy	1.52973e-07	0.624958	0.925	0.621	0.00395786	1	Nbdy
Zranb2	1.56059e-07	1.68775	0.868	0.565	0.0040377	1	Zranb2
Mllt3	1.6017e-07	1.07082	0.849	0.542	0.00414409	1	Mllt3
Fam126a	1.60983e-07	0.59712	0.774	0.458	0.00416511	1	Fam126a
Man2a1	1.61808e-07	0.997016	0.604	0.342	0.00418647	1	Man2a1
Col9a1	1.62303e-07	0.864869	0.962	0.754	0.00419927	1	Col9a1
Zfp827	1.64509e-07	1.87751	0.83	0.512	0.00425635	1	Zfp827
Chd4	1.68191e-07	0.82981	1	0.628	0.00435161	1	Chd4
Erbin1	1.6944e-07	0.459227	0.925	0.588	0.00438391	1	Erbin
Eci2	1.6947e-07	0.937658	0.925	0.618	0.00438469	1	Eci2
Mpnd	1.70136e-07	0.488388	0.925	0.618	0.00440192	1	Mpnd
Ripk1	1.71522e-07	1.57841	0.792	0.478	0.0044378	1	Ripk1
Epb41l2	1.71554e-07	0.295483	0.906	0.551	0.00443863	1	Epb41l2
Zfp148	1.72352e-07	1.14421	0.849	0.542	0.00445927	1	Zfp148
Ddit3	1.73851e-07	1.16527	0.943	0.575	0.00449805	1	Ddit3
Numa1	1.74138e-07	1.32892	0.849	0.518	0.00450548	1	Numa1
Omd	1.75544e-07	3.68819	0.528	0.266	0.00454186	1	Omd
Kansl11	1.79592e-07	0.480429	0.925	0.601	0.00464658	1	Kansl1
Bcl2	1.80617e-07	1.23144	0.811	0.535	0.0046731	1	Bcl2
Cuedc1	1.81586e-07	2.34107	0.792	0.475	0.00469817	1	Cuedc1
Setd51	1.82696e-07	0.338038	0.83	0.528	0.0047269	1	Setd5
Dctn41	1.82719e-07	0.578087	0.906	0.535	0.00472749	1	Dctn4
Rcor1	1.82941e-07	1.13507	0.868	0.512	0.00473324	1	Rcor1
Cemip2	1.85047e-07	1.56885	0.849	0.548	0.00478772	1	Cemip2
Impdh2	1.85756e-07	0.939717	0.849	0.585	0.00480606	1	Impdh2
Zup1	1.85794e-07	0.743584	0.736	0.442	0.00480704	1	Zup1
Tdp2	1.87016e-07	1.31247	0.755	0.475	0.00483866	1	Tdp2
Gpatch81	1.89276e-07	0.400556	0.849	0.542	0.00489715	1	Gpatch8
Vps13d1	1.91557e-07	0.432082	0.792	0.498	0.00495616	1	Vps13d
Cfdp1	1.94225e-07	0.30122	0.906	0.645	0.00502518	1	Cfdp1
Lnpep	1.9426e-07	1.35149	0.811	0.512	0.00502608	1	Lnpep
Qrich1	1.94416e-07	1.18928	0.849	0.512	0.00503011	1	Qrich1
Smim10l1	1.9495e-07	0.567389	0.943	0.645	0.00504393	1	Smim10l1
Ankrd12	1.99289e-07	1.0279	0.83	0.535	0.00515621	1	Ankrd12
Fst	2.01682e-07	3.29613	0.547	0.266	0.00521812	1	Fst
Sh3glb1	2.05263e-07	1.07508	0.887	0.631	0.00531076	1	Sh3glb1
Samd51	2.06442e-07	0.401069	0.642	0.342	0.00534127	1	Samd5
Tm2d2	2.06941e-07	0.711694	0.906	0.615	0.00535419	1	Tm2d2
Etnk1	2.09018e-07	0.486029	0.943	0.571	0.00540793	1	Etnk1
Nr2c2	2.09119e-07	0.819586	0.849	0.548	0.00541052	1	Nr2c2
Cdc42ep3	2.10262e-07	1.34794	0.66	0.359	0.00544012	1	Cdc42ep3
Usp22	2.14802e-07	1.06903	0.868	0.565	0.00555757	1	Usp22
Hyal2	2.15797e-07	1.29816	0.736	0.422	0.00558331	1	Hyal2
Fam53c	2.16595e-07	1.73414	0.736	0.455	0.00560396	1	Fam53c
Rac11	2.16681e-07	0.266021	0.981	0.787	0.00560619	1	Rac1
Ssbp3	2.18237e-07	0.289474	0.887	0.571	0.00564646	1	Ssbp3
Kazald11	2.1834e-07	0.698509	0.792	0.578	0.00564911	1	Kazald1
Ube2h	2.19601e-07	1.39656	0.849	0.522	0.00568175	1	Ube2h
Arcn1	2.20993e-07	1.04557	0.962	0.661	0.00571774	1	Arcn1
Tpm4	2.215e-07	0.535088	0.868	0.628	0.00573086	1	Tpm4
Gprasp1	2.25286e-07	0.593239	0.811	0.525	0.00582883	1	Gprasp1
Yeats2	2.27034e-07	1.09364	0.849	0.518	0.00587404	1	Yeats2
Gm47283	2.28029e-07	0.931827	0.962	0.608	0.00589979	1	Gm47283
Anapc16	2.28293e-07	0.937253	0.83	0.591	0.00590662	1	Anapc16
Plekhg1	2.3116e-07	1.48725	0.698	0.415	0.00598079	1	Plekhg1
Nudt21	2.35386e-07	0.910471	0.906	0.561	0.00609014	1	Nudt21
Zmym5	2.36487e-07	1.1355	0.887	0.535	0.00611862	1	Zmym5
Bhlhe40	2.37581e-07	1.49561	0.717	0.399	0.00614693	1	Bhlhe40
A730049H05Rik	2.37621e-07	2.38504	0.509	0.246	0.00614796	1	A730049H05Rik
Chka	2.40245e-07	1.6903	0.868	0.518	0.00621587	1	Chka
Eps15l1	2.41585e-07	1.60844	0.83	0.488	0.00625052	1	Eps15l1
Mir100hg	2.41736e-07	0.865721	0.906	0.575	0.00625443	1	Mir100hg
Mindy2	2.42665e-07	0.939593	0.868	0.532	0.00627847	1	Mindy2
Mef2a	2.43974e-07	0.697241	0.906	0.595	0.00631235	1	Mef2a
Acaa2	2.46544e-07	0.926415	0.811	0.535	0.00637883	1	Acaa2
Lima1	2.46595e-07	0.842202	0.849	0.581	0.00638015	1	Lima1
Vps41	2.49052e-07	1.25366	0.83	0.535	0.00644372	1	Vps41
Tardbp1	2.49107e-07	0.680192	0.962	0.628	0.00644515	1	Tardbp
Rsf1	2.49114e-07	0.74009	0.887	0.525	0.00644531	1	Rsf1
Fbln51	2.51108e-07	1.81348	0.585	0.309	0.00649693	1	Fbln5
Rp91	2.52497e-07	0.269406	0.811	0.515	0.00653285	1	Rp9
Erg	2.52624e-07	2.92057	0.491	0.219	0.00653614	1	Erg
Appbp2	2.5291e-07	0.86798	0.868	0.551	0.00654353	1	Appbp2
Kif2a	2.59752e-07	0.943805	0.849	0.515	0.00672056	1	Kif2a
Creb3	2.6399e-07	0.553316	0.887	0.558	0.0068302	1	Creb3
Rsrc2	2.64304e-07	0.876109	0.925	0.635	0.00683834	1	Rsrc2
Xpot	2.64833e-07	0.737284	0.811	0.485	0.00685203	1	Xpot
Elp21	2.66215e-07	1.07483	0.849	0.512	0.00688777	1	Elp2
Tceal9	2.69801e-07	0.521212	0.962	0.767	0.00698057	1	Tceal9
1700018A04Rik	2.75536e-07	1.84599	0.547	0.249	0.00712894	1	1700018A04Rik
Cbx1	2.85758e-07	0.429165	1	0.668	0.00739343	1	Cbx1
Zfp2771	2.88476e-07	0.839198	0.792	0.488	0.00746375	1	Zfp277
Marcksl1	2.8866e-07	0.514441	0.981	0.711	0.00746849	1	Marcksl1
Mzt21	2.90432e-07	0.510574	0.774	0.462	0.00751435	1	Mzt2
Sdcbp	2.94099e-07	0.311947	0.943	0.661	0.00760922	1	Sdcbp
Calcoco1	2.95303e-07	0.459225	0.811	0.468	0.00764038	1	Calcoco1
Pdlim7	3.03223e-07	0.644782	0.811	0.532	0.00784528	1	Pdlim7
Tspan3	3.08338e-07	0.672606	0.981	0.748	0.00797764	1	Tspan3
Lrp6	3.1336e-07	0.935436	0.887	0.558	0.00810757	1	Lrp6
Cpsf31	3.13808e-07	0.723456	0.811	0.578	0.00811915	1	Cpsf3
Leng9	3.14782e-07	1.1651	0.849	0.485	0.00814436	1	Leng9
Ilf3	3.15136e-07	0.825695	0.849	0.535	0.00815351	1	Ilf3
C1qtnf6	3.15242e-07	0.374303	0.755	0.442	0.00815626	1	C1qtnf6
Il17rd	3.24019e-07	1.87524	0.642	0.342	0.00838335	1	Il17rd
Itsn1	3.24288e-07	1.3517	0.811	0.522	0.00839029	1	Itsn1
Pigt	3.24716e-07	0.987703	0.868	0.561	0.00840137	1	Pigt
Thoc1	3.26435e-07	0.622162	0.887	0.565	0.00844585	1	Thoc1
Smap1	3.324e-07	0.474801	0.887	0.595	0.00860018	1	Smap1
Rabac1	3.32405e-07	0.497053	0.887	0.668	0.00860032	1	Rabac1
Gtf2ird1	3.32579e-07	1.46092	0.811	0.485	0.00860482	1	Gtf2ird1
Gnai3	3.33664e-07	0.772057	0.887	0.598	0.0086329	1	Gnai3
Snapin	3.41396e-07	0.811361	0.906	0.581	0.00883294	1	Snapin
Elk4	3.47969e-07	1.81119	0.811	0.542	0.00900301	1	Elk4
Afap1	3.51781e-07	0.618556	0.755	0.449	0.00910163	1	Afap1
Zcchc7	3.52011e-07	1.21682	0.792	0.472	0.00910757	1	Zcchc7
Camkk2	3.52041e-07	0.781645	0.698	0.409	0.00910837	1	Camkk2
Psme4	3.58089e-07	0.784286	0.906	0.542	0.00926484	1	Psme4
Btbd2	3.59979e-07	0.569647	0.83	0.518	0.00931374	1	Btbd2
Dnajc3	3.60476e-07	0.683186	0.906	0.568	0.00932659	1	Dnajc3
Hmcn11	3.65094e-07	1.28397	0.755	0.455	0.00944607	1	Hmcn1
Slc50a1	3.66824e-07	0.711883	0.811	0.588	0.00949083	1	Slc50a1
P3h4	3.6964e-07	0.704691	0.811	0.575	0.00956369	1	P3h4
Ubn2	3.72548e-07	0.57473	0.849	0.551	0.00963894	1	Ubn2
Tmtc4	3.72792e-07	1.76104	0.717	0.385	0.00964525	1	Tmtc4
Pten1	3.74605e-07	0.68088	0.887	0.578	0.00969216	1	Pten
Nemf	3.77629e-07	0.679487	0.887	0.558	0.00977039	1	Nemf
Cd2ap	3.78559e-07	0.571124	0.906	0.558	0.00979447	1	Cd2ap
Hdac9	3.82894e-07	0.582391	0.642	0.349	0.00990661	1	Hdac9
Lamtor3	3.82977e-07	1.2105	0.755	0.498	0.00990875	1	Lamtor3
Tbrg1	3.87859e-07	0.778906	0.943	0.648	0.0100351	1	Tbrg1
Ssr3	3.91009e-07	0.725428	0.943	0.704	0.0101166	1	Ssr3
Snrpb	3.91041e-07	0.536972	0.943	0.704	0.0101174	1	Snrpb
Gdi1	3.92785e-07	0.666908	0.943	0.635	0.0101625	1	Gdi1
Rheb	3.93973e-07	0.536757	0.962	0.645	0.0101933	1	Rheb
Gm49179	3.97166e-07	1.50665	0.698	0.389	0.0102759	1	Gm49179
Dnm2	3.97898e-07	0.818417	0.943	0.591	0.0102948	1	Dnm2
Tcaf1	4.06392e-07	0.940761	0.868	0.545	0.0105146	1	Tcaf1
Mcmbp	4.10266e-07	1.27344	0.755	0.515	0.0106148	1	Mcmbp
Ddah2	4.12243e-07	0.921685	0.849	0.561	0.010666	1	Ddah2
Tob1	4.13045e-07	0.623777	0.849	0.575	0.0106867	1	Tob1
Luc7l	4.14278e-07	0.992339	0.83	0.561	0.0107186	1	Luc7l
Kat6b	4.15961e-07	1.67581	0.774	0.482	0.0107621	1	Kat6b
Tfdp1	4.17741e-07	1.13477	0.811	0.498	0.0108082	1	Tfdp1
Snrk	4.19054e-07	1.69468	0.736	0.449	0.0108422	1	Snrk
Smg6	4.19667e-07	0.715854	0.755	0.449	0.010858	1	Smg6
Rxra	4.24112e-07	1.58697	0.755	0.442	0.0109731	1	Rxra
Srr	4.24646e-07	1.10305	0.811	0.475	0.0109869	1	Srr
Surf2	4.31331e-07	0.936812	0.981	0.671	0.0111598	1	Surf2
Gm22813	4.35841e-07	1.13348	0.528	0.229	0.0112765	1	Gm22813
Dhx30	4.40466e-07	1.67638	0.906	0.551	0.0113962	1	Dhx30
Degs1	4.42619e-07	0.376401	0.849	0.601	0.0114519	1	Degs1
Oip5os1	4.44736e-07	1.09783	0.868	0.578	0.0115067	1	Oip5os1
Usf2	4.4679e-07	1.45567	0.849	0.512	0.0115598	1	Usf2
Safb	4.48324e-07	1.02028	0.868	0.542	0.0115995	1	Safb
St3gal21	4.52055e-07	0.730592	0.698	0.359	0.011696	1	St3gal2
Bod1l	4.54161e-07	0.759011	0.792	0.515	0.0117505	1	Bod1l
Kansl3	4.62166e-07	1.4965	0.774	0.482	0.0119576	1	Kansl3
Frmd4a	4.62934e-07	0.485248	0.887	0.578	0.0119775	1	Frmd4a
Pip4p2	4.71524e-07	0.794064	0.887	0.575	0.0121997	1	Pip4p2
1110004F10Rik	4.75662e-07	0.675325	0.887	0.615	0.0123068	1	1110004F10Rik
Nfkb1	4.75812e-07	1.87708	0.774	0.502	0.0123107	1	Nfkb1
Tm9sf3	4.81707e-07	0.469431	0.943	0.684	0.0124632	1	Tm9sf3
Gjc1	4.85038e-07	2.05758	0.66	0.385	0.0125494	1	Gjc1
Tmem43	4.90953e-07	2.0127	0.755	0.422	0.0127024	1	Tmem43
Itga51	4.92949e-07	0.6491	0.604	0.312	0.0127541	1	Itga5
Zfp68	4.94198e-07	1.30363	0.774	0.505	0.0127864	1	Zfp68
Tmed7	4.94312e-07	0.430527	0.906	0.611	0.0127893	1	Tmed7
Evi51	4.95683e-07	0.585394	0.849	0.535	0.0128248	1	Evi5
Khdrbs11	4.96999e-07	0.553082	0.925	0.618	0.0128589	1	Khdrbs1
Tdrd3	4.97114e-07	1.49238	0.792	0.492	0.0128618	1	Tdrd3
Slc1a2	5.01873e-07	0.733818	0.698	0.385	0.012985	1	Slc1a2
Dennd5a	5.04828e-07	0.604258	0.887	0.581	0.0130614	1	Dennd5a
Man1a2	5.0774e-07	0.756988	0.906	0.551	0.0131368	1	Man1a2
Tmub2	5.13043e-07	1.08091	0.792	0.475	0.013274	1	Tmub2
Gli1	5.19637e-07	3.53401	0.491	0.233	0.0134446	1	Gli1
Mia2	5.32073e-07	1.19603	0.887	0.528	0.0137663	1	Mia2
Srp68	5.32163e-07	0.687413	0.811	0.495	0.0137687	1	Srp68
Snx4	5.37264e-07	0.959885	0.83	0.495	0.0139006	1	Snx4
Stag2	5.40062e-07	1.59289	0.792	0.581	0.013973	1	Stag2
Cadm1	5.41265e-07	1.44076	0.792	0.615	0.0140041	1	Cadm1
Aamdc	5.47231e-07	1.51459	0.736	0.472	0.0141585	1	Aamdc
Glis2	5.54193e-07	1.02373	0.868	0.598	0.0143386	1	Glis2
Eps15	5.59817e-07	0.822331	0.83	0.538	0.0144842	1	Eps15
Pear1	5.61561e-07	1.0673	0.736	0.402	0.0145293	1	Pear1
Slc12a4	5.63071e-07	2.41656	0.679	0.405	0.0145683	1	Slc12a4
Ntrk31	5.64834e-07	0.956814	0.66	0.369	0.0146139	1	Ntrk3
Myo6	5.76754e-07	0.584728	0.849	0.545	0.0149224	1	Myo6
Nipbl	5.76823e-07	0.697177	0.887	0.558	0.0149241	1	Nipbl
Uckl1os	5.78065e-07	0.621348	0.774	0.482	0.0149563	1	Uckl1os
Wbp4	5.85747e-07	0.424357	0.925	0.565	0.015155	1	Wbp4
Park71	5.90837e-07	0.267213	0.906	0.631	0.0152867	1	Park7
Txndc121	5.95095e-07	0.393909	0.83	0.568	0.0153969	1	Txndc12
Gm12264	6.03936e-07	1.19377	0.83	0.512	0.0156256	1	Gm12264
Tmem9	6.05022e-07	0.931355	0.849	0.631	0.0156537	1	Tmem9
Rraga	6.1993e-07	0.820181	0.849	0.575	0.0160394	1	Rraga
5031425E22Rik	6.21358e-07	1.62051	0.811	0.488	0.0160764	1	5031425E22Rik
Mon2	6.21905e-07	0.574259	0.811	0.568	0.0160906	1	Mon2
Iqgap1	6.22128e-07	0.872676	0.925	0.621	0.0160963	1	Iqgap1
Plcg1	6.24575e-07	0.430692	0.83	0.455	0.0161596	1	Plcg1
Arfgap1	6.25589e-07	1.29308	0.755	0.472	0.0161859	1	Arfgap1
Trpc4ap1	6.29885e-07	0.261086	0.925	0.588	0.016297	1	Trpc4ap
Hdgf	6.3051e-07	0.734057	0.925	0.608	0.0163132	1	Hdgf
Ptbp2	6.3504e-07	1.11255	0.887	0.588	0.0164304	1	Ptbp2
Tbl1x	6.35229e-07	0.731403	0.792	0.548	0.0164353	1	Tbl1x
Stx4a	6.3925e-07	1.10683	0.792	0.532	0.0165393	1	Stx4a
Gprasp2	6.40002e-07	0.984168	0.736	0.429	0.0165588	1	Gprasp2
Stat5b	6.44129e-07	2.06051	0.679	0.369	0.0166655	1	Stat5b
Ptgfrn	6.45411e-07	0.3374	0.83	0.525	0.0166987	1	Ptgfrn
Cnn3	6.65471e-07	0.698347	0.981	0.787	0.0172177	1	Cnn3
Gm48796	6.85792e-07	0.684517	0.717	0.432	0.0177435	1	Gm48796
Rbm10	6.85863e-07	0.878396	0.83	0.528	0.0177453	1	Rbm10
Slc41a1	6.90291e-07	1.05277	0.755	0.468	0.0178599	1	Slc41a1
Unc5c	6.94501e-07	2.2444	0.585	0.319	0.0179688	1	Unc5c
Pbx2	6.97897e-07	1.77983	0.774	0.425	0.0180567	1	Pbx2
H2-T22	6.98201e-07	1.55452	0.66	0.385	0.0180646	1	H2-T22
Mknk1	6.98867e-07	0.845469	0.717	0.445	0.0180818	1	Mknk1
Rbpj	7.0948e-07	1.25405	0.811	0.515	0.0183564	1	Rbpj
Gemin7	7.22748e-07	0.819777	0.811	0.548	0.0186997	1	Gemin7
Rev3l	7.3223e-07	0.987134	0.811	0.538	0.018945	1	Rev3l
Slc16a1	7.40884e-07	1.19966	0.604	0.349	0.0191689	1	Slc16a1
Fchsd2	7.81616e-07	1.72213	0.736	0.465	0.0202228	1	Fchsd2
Ifitm2	7.83841e-07	0.323917	0.962	0.771	0.0202803	1	Ifitm2
Antxr2	7.86624e-07	1.69205	0.66	0.392	0.0203523	1	Antxr2
Wnk1	7.90674e-07	0.491831	0.906	0.621	0.0204571	1	Wnk1
Pdia3	7.9451e-07	0.621928	0.981	0.741	0.0205564	1	Pdia3
Tsnax	8.02422e-07	1.11618	0.868	0.542	0.0207611	1	Tsnax
Rlim	8.06924e-07	1.01022	0.83	0.535	0.0208776	1	Rlim
Gm12992	8.12072e-07	1.11624	0.774	0.502	0.0210107	1	Gm12992
Ctbp1	8.167e-07	0.733238	0.887	0.631	0.0211305	1	Ctbp1
Pdzd8	8.20662e-07	1.97567	0.774	0.475	0.021233	1	Pdzd8
Slc5a6	8.25381e-07	0.705449	0.887	0.571	0.0213551	1	Slc5a6
Mkln1	8.277e-07	0.738405	0.887	0.605	0.0214151	1	Mkln1
Septin7	8.27935e-07	0.590979	0.981	0.671	0.0214212	1	Septin7
Brwd11	8.30488e-07	0.312212	0.868	0.595	0.0214872	1	Brwd1
Arhgap31	8.32085e-07	0.905798	0.792	0.462	0.0215285	1	Arhgap31
Dnajc10	8.40176e-07	0.826097	0.887	0.581	0.0217379	1	Dnajc10
Nae11	8.40443e-07	0.318281	0.811	0.548	0.0217448	1	Nae1
Nnt1	8.4559e-07	0.394638	0.774	0.485	0.021878	1	Nnt
Aldh7a1	8.46616e-07	0.735222	0.849	0.588	0.0219045	1	Aldh7a1
Rarres2	8.48756e-07	1.33035	0.604	0.349	0.0219599	1	Rarres2
Sema6c	8.51609e-07	2.1059	0.566	0.279	0.0220337	1	Sema6c
Raf1	8.52305e-07	0.875992	0.868	0.551	0.0220517	1	Raf1
Mier3	8.52912e-07	1.57005	0.849	0.505	0.0220674	1	Mier3
Czib1	8.59384e-07	0.644734	0.849	0.585	0.0222348	1	Czib
Dctn5	8.69598e-07	0.868467	0.83	0.555	0.0224991	1	Dctn5
Pls3	8.78441e-07	0.910394	0.83	0.515	0.0227279	1	Pls3
Ctdspl	8.87439e-07	0.992021	0.792	0.425	0.0229607	1	Ctdspl
Rsu1	8.90907e-07	0.899493	0.83	0.571	0.0230504	1	Rsu1
Car11	8.93178e-07	2.69953	0.642	0.362	0.0231092	1	Car11
Zfp2071	8.98014e-07	0.503061	0.981	0.668	0.0232343	1	Zfp207
Ubap2	9.01775e-07	0.647576	0.774	0.458	0.0233316	1	Ubap2
Efcab14	9.02987e-07	1.35725	0.83	0.538	0.023363	1	Efcab14
Fscn1	9.03658e-07	0.500521	0.868	0.588	0.0233803	1	Fscn1
Zfp266	9.07468e-07	0.811611	0.925	0.561	0.0234789	1	Zfp266
Ice1	9.19269e-07	1.63608	0.717	0.462	0.0237843	1	Ice1
Tlk2	9.21242e-07	0.808235	0.811	0.515	0.0238353	1	Tlk2
Mafb	9.35997e-07	1.00154	0.66	0.349	0.024217	1	Mafb
9930021J03Rik	9.53286e-07	0.744788	0.83	0.492	0.0246644	1	9930021J03Rik
Lysmd21	9.6307e-07	1.12403	0.698	0.449	0.0249175	1	Lysmd2
Gm49172	9.69025e-07	1.41731	0.698	0.412	0.0250716	1	Gm49172
Atf7	9.73456e-07	0.548172	0.774	0.462	0.0251862	1	Atf7
Doc2a	9.84877e-07	0.753731	0.83	0.505	0.0254817	1	Doc2a
Eya1	1.00638e-06	0.476326	0.906	0.568	0.026038	1	Eya1
Pdxdc1	1.00991e-06	0.630491	0.925	0.595	0.0261295	1	Pdxdc1
Srsf4	1.02654e-06	1.10516	0.774	0.478	0.0265596	1	Srsf4
Csde1	1.03162e-06	0.854176	0.981	0.741	0.0266911	1	Csde1
Arhgap1	1.03237e-06	0.996623	0.792	0.532	0.0267105	1	Arhgap1
Cope	1.04251e-06	0.562739	0.981	0.721	0.0269728	1	Cope
Lrrc61	1.04717e-06	1.43337	0.604	0.346	0.0270934	1	Lrrc61
Btbd7	1.05541e-06	0.988205	0.887	0.558	0.0273067	1	Btbd7
Zyg11b	1.05552e-06	1.33992	0.792	0.455	0.0273095	1	Zyg11b
Hnrnpk	1.05703e-06	0.733241	0.962	0.777	0.0273486	1	Hnrnpk
Runx2os1	1.06449e-06	2.92566	0.472	0.203	0.0275415	1	Runx2os1
Snx12	1.06933e-06	1.56105	0.679	0.442	0.0276668	1	Snx12
Trpm7	1.08764e-06	0.62765	0.811	0.565	0.0281406	1	Trpm7
Enah	1.09234e-06	0.520953	0.962	0.658	0.028262	1	Enah
Drap1	1.105e-06	0.283292	0.906	0.645	0.0285897	1	Drap1
Copb1	1.12205e-06	0.65682	0.925	0.638	0.0290308	1	Copb1
Bcl7c	1.12232e-06	0.624615	0.83	0.558	0.0290378	1	Bcl7c
Acbd31	1.1502e-06	0.672362	0.755	0.498	0.0297592	1	Acbd3
Syncrip	1.15343e-06	0.4822	0.906	0.611	0.0298426	1	Syncrip
Dbn1	1.15474e-06	0.835019	0.792	0.485	0.0298767	1	Dbn1
Grip1	1.15586e-06	1.34261	0.623	0.395	0.0299055	1	Grip1
Cux1	1.16585e-06	1.17586	0.887	0.615	0.0301639	1	Cux1
Aopep1	1.1707e-06	0.848952	0.774	0.522	0.0302894	1	Aopep
Fads3	1.177e-06	2.61484	0.585	0.326	0.0304526	1	Fads3
Golga41	1.1813e-06	0.682196	0.792	0.512	0.0305638	1	Golga4
Vbp1	1.19633e-06	0.698627	0.868	0.568	0.0309526	1	Vbp1
Camk1	1.19834e-06	1.17647	0.755	0.505	0.0310046	1	Camk1
Psmd9	1.2035e-06	1.27097	0.792	0.515	0.0311382	1	Psmd9
Metap1d	1.23939e-06	1.11023	0.849	0.518	0.0320667	1	Metap1d
Mtch1	1.24254e-06	0.528865	0.962	0.721	0.0321482	1	Mtch1
Alpl1	1.24424e-06	2.44271	0.528	0.286	0.0321921	1	Alpl
Rad23b	1.25225e-06	0.519565	0.906	0.621	0.0323994	1	Rad23b
Csnk1e	1.25426e-06	1.12251	0.849	0.528	0.0324515	1	Csnk1e
Phf20	1.25722e-06	1.19498	0.717	0.488	0.0325282	1	Phf20
Tnrc6a	1.26598e-06	0.662077	0.925	0.558	0.0327548	1	Tnrc6a
Fam92a	1.26618e-06	0.491082	0.83	0.561	0.0327598	1	Fam92a
Hsf1	1.27472e-06	1.44169	0.774	0.492	0.0329807	1	Hsf1
Rrp15	1.29206e-06	1.15851	0.679	0.439	0.0334295	1	Rrp15
Col11a2	1.29239e-06	0.379944	0.925	0.641	0.0334381	1	Col11a2
Mplkip	1.30799e-06	1.13452	0.755	0.478	0.0338416	1	Mplkip
Odr4	1.31499e-06	0.996636	0.849	0.515	0.0340228	1	Odr4
Nckap1	1.31605e-06	0.741389	0.906	0.595	0.0340501	1	Nckap1
Ptar1	1.31965e-06	0.913479	0.83	0.518	0.0341434	1	Ptar1
Bace2	1.32793e-06	1.46272	0.642	0.399	0.0343576	1	Bace2
Arf2	1.33138e-06	1.28552	0.736	0.488	0.0344468	1	Arf2
Hibadh	1.35184e-06	0.652144	0.792	0.505	0.0349762	1	Hibadh
Slk	1.35262e-06	0.877586	0.792	0.492	0.0349964	1	Slk
Sumf2	1.35682e-06	1.0568	0.717	0.468	0.0351049	1	Sumf2
Cic	1.37334e-06	0.308261	0.811	0.525	0.0355325	1	Cic
Smad7	1.37626e-06	1.67257	0.679	0.432	0.035608	1	Smad7
Ppil4	1.37785e-06	0.967936	0.792	0.505	0.0356492	1	Ppil4
Gulp1	1.40301e-06	0.801738	0.774	0.468	0.0363	1	Gulp1
Gm49227	1.42406e-06	1.02422	0.774	0.465	0.0368448	1	Gm49227
Lsm1	1.42469e-06	0.910874	0.774	0.528	0.0368609	1	Lsm1
Nelfb1	1.43106e-06	0.460094	0.83	0.505	0.0370257	1	Nelfb
Sfswap	1.43448e-06	1.32178	0.849	0.535	0.0371143	1	Sfswap
Tut7	1.44604e-06	0.792039	0.83	0.545	0.0374134	1	Tut7
Rtraf1	1.44755e-06	0.294649	0.981	0.748	0.0374524	1	Rtraf
Tial1	1.4476e-06	0.386829	0.868	0.595	0.0374538	1	Tial1
Stag1	1.4598e-06	1.20088	0.792	0.522	0.0377695	1	Stag1
Lrp3	1.46827e-06	0.796037	0.736	0.399	0.0379885	1	Lrp3
Ece2	1.47481e-06	0.462487	0.113	0.007	0.0381579	1	Ece2
Asah1	1.49363e-06	0.444075	0.868	0.568	0.0386447	1	Asah1
Gm47003	1.49507e-06	1.20352	0.642	0.385	0.0386818	1	Gm47003
Oaz2	1.52936e-06	0.278597	0.906	0.601	0.0395691	1	Oaz2
Nfx1	1.54571e-06	0.983689	0.811	0.502	0.0399922	1	Nfx1
Commd3	1.54581e-06	0.489018	0.925	0.631	0.0399947	1	Commd3
Smchd1	1.58238e-06	0.848939	0.849	0.578	0.0409409	1	Smchd1
Fam114a1	1.59078e-06	1.38907	0.792	0.485	0.0411582	1	Fam114a1
Hjurp	1.59639e-06	0.952076	0.849	0.515	0.0413033	1	Hjurp
Mrpl48	1.60828e-06	0.466796	0.887	0.575	0.0416111	1	Mrpl48
Isoc1	1.6106e-06	0.45923	0.83	0.505	0.0416711	1	Isoc1
2900097C17Rik	1.62458e-06	0.3098	0.887	0.525	0.0420329	1	2900097C17Rik
Ppp2r5a1	1.62775e-06	0.379328	0.811	0.492	0.0421149	1	Ppp2r5a
Dcaf8	1.62993e-06	0.839141	0.925	0.615	0.0421711	1	Dcaf8
Plbd2	1.64222e-06	0.676063	0.849	0.548	0.0424892	1	Plbd2
Ifrd1	1.64275e-06	0.710567	0.811	0.498	0.0425029	1	Ifrd1
Dag1	1.64404e-06	0.48839	0.906	0.598	0.0425361	1	Dag1
Fmnl3	1.64537e-06	0.49916	0.755	0.442	0.0425707	1	Fmnl3
Ammecr1	1.65227e-06	3.40695	0.679	0.375	0.0427492	1	Ammecr1
Exoc7	1.65969e-06	1.13589	0.755	0.502	0.0429411	1	Exoc7
Ptdss1	1.66138e-06	0.531138	0.849	0.518	0.0429848	1	Ptdss1
Epn1	1.67964e-06	0.734643	0.887	0.591	0.0434573	1	Epn1
Loxl3	1.68653e-06	1.25489	0.774	0.502	0.0436356	1	Loxl3
Cyhr11	1.68819e-06	0.564345	0.868	0.588	0.0436785	1	Cyhr1
Fam214a	1.68868e-06	1.16107	0.698	0.435	0.0436912	1	Fam214a
Klhdc3	1.71231e-06	0.423684	0.811	0.551	0.0443026	1	Klhdc3
Nop58	1.7205e-06	1.1728	0.792	0.565	0.0445145	1	Nop58
Haghl1	1.72944e-06	0.31317	0.792	0.515	0.0447457	1	Haghl
Zfp9501	1.74792e-06	0.302462	0.811	0.465	0.0452238	1	Zfp950
Clcc1	1.74923e-06	1.38754	0.774	0.495	0.0452577	1	Clcc1
Il17d	1.75098e-06	1.51709	0.642	0.409	0.0453031	1	Il17d
Cul5	1.78493e-06	0.744287	0.83	0.548	0.0461814	1	Cul5
Vps35l	1.82325e-06	0.559409	0.83	0.568	0.047173	1	Vps35l
Smurf2	1.86474e-06	1.44119	0.755	0.488	0.0482464	1	Smurf2
Septin2	1.86582e-06	0.252271	0.981	0.671	0.0482745	1	Septin2
Ptma	1.87313e-06	0.487994	0.981	0.844	0.0484634	1	Ptma

## Sheet: S2
Title: Single cell RNA sequencing analysis of mouse cochlear supporting cell transcriptomes with activated ERBB2 receptor indicates a cell-specific response that promotes CD44 activation
Authors: Piekna-Przybylska et al.
Supplementary Data 3: Up-Expressed genes by cell cluster.
		log fold-chage of the average expression between the two groups. Positive values indicate that the gene is more highly expressed in the first group.	The percentage of cells where the gene is detected in analyzed cluster	The percentage of cells where the gene is detected outside of the analyzed cluster	Adjusted p-value, based on bonferroni correction using all genes in the dataset.
	p_val	avg_log2FC	pct.1	pct.2	p_val_adj	cluster ID	gene
Cldn9	1.45492e-25	2.85866	0.959	0.328	3.76431e-21	2	Cldn9
Epcam	2.19544e-23	1.99407	1	0.413	5.68025e-19	2	Epcam
Gm2830	2.21694e-23	2.70302	1	0.557	5.73589e-19	2	Gm2830
Ush1c	2.34305e-23	3.50875	0.857	0.249	6.06218e-19	2	Ush1c
Skp1a	5.26938e-23	2.73158	1	0.803	1.36335e-18	2	Skp1a
Gata3	1.33917e-22	2.82689	0.98	0.403	3.46483e-18	2	Gata3
S100a1	1.36951e-21	3.0968	1	0.6	3.54335e-17	2	S100a1
Ildr1	1.8136e-21	3.85433	0.816	0.262	4.69234e-17	2	Ildr1
Spint2	3.3979e-21	2.22367	0.959	0.511	8.79138e-17	2	Spint2
Mgst3	3.75598e-21	2.88574	0.939	0.485	9.71784e-17	2	Mgst3
Fbxo2	5.52307e-21	2.51767	1	0.518	1.42898e-16	2	Fbxo2
Uchl1	7.32823e-21	0.254321	0.939	0.449	1.89603e-16	2	Uchl1
Isl1	9.70839e-21	3.62787	0.857	0.302	2.51185e-16	2	Isl1
Rab25	1.92141e-20	2.04322	0.837	0.256	4.97126e-16	2	Rab25
Uchl1os	4.67636e-20	3.2928	0.878	0.302	1.20991e-15	2	Uchl1os
Tmod11	5.57902e-20	2.41681	0.918	0.462	1.44346e-15	2	Tmod1
Muc15	4.62653e-19	3.30858	0.796	0.272	1.19702e-14	2	Muc15
H2bu2	4.98497e-19	2.51002	0.816	0.292	1.28976e-14	2	H2bu2
Gm49890	1.14567e-18	3.91347	0.776	0.216	2.9642e-14	2	Gm49890
Tekt1	1.39497e-18	3.5615	0.735	0.226	3.60922e-14	2	Tekt1
Plekhb1	2.67502e-18	2.4604	0.898	0.42	6.92107e-14	2	Plekhb1
Gstm7	3.03228e-18	2.97053	0.857	0.321	7.84542e-14	2	Gstm7
Sall31	4.15278e-18	2.67786	0.776	0.262	1.07445e-13	2	Sall3
Ap1m2	4.22521e-18	2.73045	0.796	0.266	1.09319e-13	2	Ap1m2
Llgl2	6.16453e-18	3.80967	0.735	0.246	1.59495e-13	2	Llgl2
Id41	7.21928e-18	2.19824	0.898	0.41	1.86785e-13	2	Id4
Tmprss3	8.10148e-18	3.0076	0.755	0.239	2.0961e-13	2	Tmprss3
Cd164l2	9.65231e-18	3.8166	0.735	0.243	2.49734e-13	2	Cd164l2
Otogl	1.01631e-17	3.6557	0.816	0.315	2.62949e-13	2	Otogl
Tstd21	1.09865e-17	1.82614	0.878	0.495	2.84253e-13	2	Tstd2
Aqp111	1.79412e-17	1.51067	0.857	0.328	4.64194e-13	2	Aqp11
Pls1	2.4556e-17	2.1044	0.796	0.292	6.35337e-13	2	Pls1
Nr2f11	4.67938e-17	1.47444	0.939	0.538	1.2107e-12	2	Nr2f1
Wwc11	6.86202e-17	2.00572	0.857	0.351	1.77541e-12	2	Wwc1
2310030G06Rik	8.81081e-17	2.76222	0.776	0.266	2.27962e-12	2	2310030G06Rik
Hpn	9.62501e-17	3.17491	0.714	0.233	2.49028e-12	2	Hpn
Gm13782	2.26313e-16	2.9462	0.755	0.256	5.85539e-12	2	Gm13782
Cldn7	4.99229e-16	2.23044	0.796	0.305	1.29166e-11	2	Cldn7
A830082K12Rik	5.3394e-16	2.25698	0.898	0.433	1.38146e-11	2	A830082K12Rik
Otog	5.89916e-16	2.47253	0.816	0.318	1.52629e-11	2	Otog
Minar2	6.73132e-16	3.21786	0.776	0.308	1.7416e-11	2	Minar2
Slc24a3	6.85912e-16	3.29918	0.816	0.361	1.77466e-11	2	Slc24a3
Cmtm81	6.8757e-16	2.19551	0.776	0.292	1.77895e-11	2	Cmtm8
Pebp11	7.21734e-16	1.16368	1	0.8	1.86734e-11	2	Pebp1
Scrn1	8.36235e-16	2.22113	0.857	0.39	2.16359e-11	2	Scrn1
9230102O04Rik	8.52036e-16	2.93721	0.755	0.252	2.20447e-11	2	9230102O04Rik
Smim22	9.25265e-16	2.53251	0.755	0.246	2.39394e-11	2	Smim22
Efhd1	1.1211e-15	2.72999	0.857	0.452	2.90062e-11	2	Efhd1
Lama5	1.14045e-15	2.73261	0.837	0.321	2.95069e-11	2	Lama5
Cldn6	1.17508e-15	3.09753	0.714	0.243	3.04027e-11	2	Cldn6
4930412O13Rik	1.26506e-15	2.89749	0.755	0.246	3.2731e-11	2	4930412O13Rik
Lsr1	1.38434e-15	2.0236	0.816	0.311	3.58171e-11	2	Lsr
Cyp26b1	1.47117e-15	3.13273	0.776	0.302	3.80636e-11	2	Cyp26b1
BC0069651	1.93068e-15	2.49717	0.796	0.328	4.99524e-11	2	BC006965
Sox2	3.71313e-15	3.09756	0.837	0.325	9.60698e-11	2	Sox2
Tpd52	3.95231e-15	1.82026	0.878	0.439	1.02258e-10	2	Tpd52
Prr15l	4.13518e-15	2.27703	0.694	0.246	1.0699e-10	2	Prr15l
Tmem238	5.51323e-15	2.10326	0.878	0.38	1.42644e-10	2	Tmem238
Creb3l4	5.97331e-15	3.62008	0.673	0.223	1.54547e-10	2	Creb3l4
Ano3	7.0472e-15	1.9014	0.714	0.266	1.82332e-10	2	Ano3
Cyb5a1	7.56121e-15	1.74488	0.939	0.607	1.95631e-10	2	Cyb5a
Tectb1	7.9109e-15	2.69565	0.959	0.636	2.04679e-10	2	Tectb
Foxg1	8.09064e-15	3.75718	0.653	0.207	2.09329e-10	2	Foxg1
Atp11a	8.17832e-15	2.29331	0.898	0.462	2.11598e-10	2	Atp11a
Gas21	9.15691e-15	1.28936	0.898	0.475	2.36917e-10	2	Gas2
Gdpd1	9.61716e-15	2.00893	0.837	0.384	2.48825e-10	2	Gdpd1
Cryab1	1.06149e-14	1.12381	0.939	0.564	2.74639e-10	2	Cryab
Spint1	1.1089e-14	1.71164	0.755	0.275	2.86905e-10	2	Spint1
Fam189a2	1.1274e-14	2.53989	0.776	0.311	2.91693e-10	2	Fam189a2
Ninj1	1.28911e-14	2.08505	0.898	0.511	3.33531e-10	2	Ninj1
Hpcal1	1.31087e-14	2.61928	0.857	0.423	3.39162e-10	2	Hpcal1
Kif21a	1.63504e-14	2.30745	0.837	0.367	4.23033e-10	2	Kif21a
Rtn1	1.64643e-14	2.022	0.878	0.41	4.2598e-10	2	Rtn1
Tubb4b	1.71823e-14	1.67378	0.939	0.652	4.44557e-10	2	Tubb4b
Cdkl2	2.0151e-14	2.89519	0.694	0.243	5.21368e-10	2	Cdkl2
Fam49a	2.38692e-14	2.08167	0.816	0.344	6.17567e-10	2	Fam49a
Glmp	2.65531e-14	1.80062	0.98	0.587	6.8701e-10	2	Glmp
Slitrk6	3.31811e-14	2.66537	0.735	0.262	8.58494e-10	2	Slitrk6
Clu	3.87174e-14	1.69478	1	0.803	1.00174e-09	2	Clu
Cib1	3.88269e-14	1.66974	0.918	0.508	1.00457e-09	2	Cib1
Ckb	4.04382e-14	1.44263	1	0.705	1.04626e-09	2	Ckb
Mdh1	4.13085e-14	1.4005	0.918	0.731	1.06877e-09	2	Mdh1
Siah1a1	4.59647e-14	0.822536	0.918	0.508	1.18925e-09	2	Siah1a
Dpf3	4.79452e-14	3.16539	0.714	0.246	1.24049e-09	2	Dpf3
Tmprss6	4.85556e-14	1.97259	0.653	0.216	1.25628e-09	2	Tmprss6
Kdf1	5.25627e-14	2.89425	0.653	0.223	1.35995e-09	2	Kdf1
Aldoc	5.61194e-14	1.72201	0.857	0.407	1.45198e-09	2	Aldoc
Nrcam	5.77835e-14	2.10975	0.755	0.325	1.49503e-09	2	Nrcam
Cyb561	6.14885e-14	1.9335	0.694	0.252	1.59089e-09	2	Cyb561
Card19	6.24897e-14	2.11162	0.959	0.557	1.6168e-09	2	Card19
Efcab1	6.30757e-14	3.30604	0.673	0.226	1.63196e-09	2	Efcab1
Sall1	8.19268e-14	2.97389	0.755	0.315	2.11969e-09	2	Sall1
Cdh1	8.90638e-14	1.08462	0.918	0.498	2.30435e-09	2	Cdh1
Camta1	9.00824e-14	0.992717	0.939	0.528	2.3307e-09	2	Camta1
L3mbtl2	9.88342e-14	1.64507	0.959	0.518	2.55714e-09	2	L3mbtl2
Cep41	1.12879e-13	3.08824	0.796	0.38	2.92051e-09	2	Cep41
Sox21	1.14823e-13	2.23134	0.694	0.239	2.97083e-09	2	Sox21
Ssx2ip	1.28707e-13	2.92933	0.776	0.361	3.33003e-09	2	Ssx2ip
B930095G15Rik1	1.28986e-13	1.66681	0.837	0.364	3.33727e-09	2	B930095G15Rik
Selenow1	1.78885e-13	0.647634	0.939	0.751	4.62829e-09	2	Selenow
Esrp1	2.06764e-13	2.83213	0.714	0.252	5.34959e-09	2	Esrp1
Lockd	2.22584e-13	2.85057	0.776	0.341	5.75891e-09	2	Lockd
Tuba4a	2.39667e-13	2.55289	0.878	0.528	6.20091e-09	2	Tuba4a
Tubb2b1	2.5115e-13	1.10799	0.878	0.449	6.498e-09	2	Tubb2b
Ppp1r2	2.5725e-13	1.5039	0.959	0.62	6.65582e-09	2	Ppp1r2
Gm9860	2.71965e-13	4.05046	0.653	0.223	7.03654e-09	2	Gm9860
Fbxo44	3.06865e-13	2.00812	0.837	0.348	7.93951e-09	2	Fbxo44
Celf2	3.21568e-13	1.92162	0.918	0.557	8.31993e-09	2	Celf2
Fgfr3	3.44155e-13	2.05217	0.796	0.377	8.90432e-09	2	Fgfr3
Tuba1a	3.56085e-13	1.65677	1	0.849	9.21298e-09	2	Tuba1a
Ptprz1	4.30153e-13	2.15138	0.776	0.354	1.11293e-08	2	Ptprz1
Mgst11	4.94003e-13	2.34178	0.816	0.459	1.27813e-08	2	Mgst1
Pla2g12a	5.61644e-13	2.23359	0.816	0.439	1.45314e-08	2	Pla2g12a
Kcnk1	5.87324e-13	2.04914	0.796	0.384	1.51958e-08	2	Kcnk1
Sod1	6.0811e-13	1.18048	1	0.777	1.57336e-08	2	Sod1
Rabgap1l1	6.09944e-13	1.6527	0.918	0.567	1.57811e-08	2	Rabgap1l
Gabarapl1	6.19368e-13	1.50323	0.918	0.502	1.60249e-08	2	Gabarapl1
Slc25a33	6.44882e-13	2.666	0.776	0.338	1.6685e-08	2	Slc25a33
Strbp	6.5011e-13	1.44518	0.918	0.603	1.68203e-08	2	Strbp
Ccdc68	6.74208e-13	2.95995	0.653	0.223	1.74438e-08	2	Ccdc68
Rps6ka1	6.78796e-13	2.08779	0.816	0.384	1.75625e-08	2	Rps6ka1
Srp141	7.29507e-13	0.425624	0.959	0.702	1.88745e-08	2	Srp14
Gm4673	7.73777e-13	2.21659	0.796	0.387	2.00199e-08	2	Gm4673
Bex21	8.77801e-13	1.03769	0.816	0.387	2.27113e-08	2	Bex2
Mycl	9.08414e-13	4.01694	0.694	0.269	2.35034e-08	2	Mycl
Celsr1	1.02303e-12	3.20587	0.755	0.325	2.64688e-08	2	Celsr1
Thrb	1.03126e-12	1.81723	0.878	0.492	2.66819e-08	2	Thrb
Pkp2	1.1134e-12	0.874693	0.653	0.233	2.88069e-08	2	Pkp2
Anxa5	1.17316e-12	1.41158	1	0.754	3.03531e-08	2	Anxa5
Lfng	1.18674e-12	3.78858	0.694	0.259	3.07046e-08	2	Lfng
Rnf128	1.26924e-12	3.18569	0.694	0.302	3.2839e-08	2	Rnf128
Prox1	1.3111e-12	3.50945	0.694	0.269	3.39221e-08	2	Prox1
C130071C03Rik	1.32604e-12	2.25378	0.735	0.285	3.43087e-08	2	C130071C03Rik
Ccdc88c	1.39201e-12	0.365409	0.714	0.262	3.60154e-08	2	Ccdc88c
Tspan8	1.60714e-12	2.60383	0.673	0.266	4.15817e-08	2	Tspan8
Ldhb1	1.78918e-12	1.14798	1	0.748	4.62913e-08	2	Ldhb
G6pdx	1.84002e-12	2.51138	0.837	0.416	4.76069e-08	2	G6pdx
Rnd2	1.85742e-12	2.11602	0.857	0.475	4.8057e-08	2	Rnd2
Cetn2	1.89321e-12	1.64142	0.857	0.534	4.8983e-08	2	Cetn2
Prdx21	1.90862e-12	1.14286	0.98	0.787	4.93817e-08	2	Prdx2
Cd82	1.94485e-12	1.36161	0.816	0.397	5.0319e-08	2	Cd82
Gm44238	2.08191e-12	2.90206	0.735	0.318	5.38654e-08	2	Gm44238
Kcnh6	2.1522e-12	2.67389	0.633	0.223	5.56839e-08	2	Kcnh6
Stard10	2.18779e-12	3.16958	0.755	0.4	5.66046e-08	2	Stard10
Atp6v1f1	2.25112e-12	0.434144	0.959	0.679	5.82431e-08	2	Atp6v1f
Cyfip2	2.27306e-12	1.68019	0.776	0.334	5.88108e-08	2	Cyfip2
Arrdc1	2.60197e-12	1.7973	0.714	0.311	6.73207e-08	2	Arrdc1
Jag11	2.73295e-12	2.06008	0.816	0.416	7.07095e-08	2	Jag1
Marveld3	3.23731e-12	1.85953	0.694	0.256	8.37589e-08	2	Marveld3
Cystm11	3.53817e-12	0.661268	0.816	0.433	9.1543e-08	2	Cystm1
Fmn1	3.88822e-12	2.20334	0.776	0.364	1.006e-07	2	Fmn1
Schip1	3.97859e-12	2.45563	0.755	0.311	1.02938e-07	2	Schip1
Chchd101	3.97867e-12	0.591363	0.857	0.449	1.0294e-07	2	Chchd10
Mctp1	4.22675e-12	1.94068	0.714	0.279	1.09359e-07	2	Mctp1
Ephb1	4.366e-12	1.49905	0.776	0.331	1.12961e-07	2	Ephb1
Socs21	4.69531e-12	1.43913	0.959	0.607	1.21482e-07	2	Socs2
Wnt7a	4.97696e-12	2.69721	0.653	0.246	1.28769e-07	2	Wnt7a
Atp6v0e	5.08071e-12	1.11762	0.98	0.711	1.31453e-07	2	Atp6v0e
Dpy301	5.12793e-12	0.940792	0.918	0.626	1.32675e-07	2	Dpy30
Cgn	6.03181e-12	2.95631	0.673	0.249	1.56061e-07	2	Cgn
Tspan32	6.05202e-12	1.36852	0.98	0.751	1.56584e-07	2	Tspan3
Arrdc4	6.31928e-12	1.36626	0.898	0.472	1.63499e-07	2	Arrdc4
Fam166a	6.56142e-12	1.07151	0.939	0.639	1.69764e-07	2	Fam166a
Rab11a	6.97484e-12	1.44793	0.898	0.669	1.8046e-07	2	Rab11a
Tspan13	8.18016e-12	2.0272	0.837	0.502	2.11645e-07	2	Tspan13
Fzd6	8.40671e-12	1.03411	0.714	0.334	2.17507e-07	2	Fzd6
Snph	9.05493e-12	1.63372	0.653	0.239	2.34278e-07	2	Snph
Chadl	9.49613e-12	1.43078	0.898	0.531	2.45693e-07	2	Chadl
Tgfb2	9.80828e-12	2.39809	0.857	0.531	2.5377e-07	2	Tgfb2
Irf6	1.03033e-11	2.35482	0.714	0.289	2.66577e-07	2	Irf6
Stxbp2	1.03216e-11	2.78957	0.673	0.279	2.6705e-07	2	Stxbp2
Hey1	1.13238e-11	2.13717	0.776	0.374	2.92981e-07	2	Hey1
Rasef	1.19277e-11	3.52418	0.633	0.236	3.08606e-07	2	Rasef
Tspan12	1.21307e-11	2.45372	0.796	0.387	3.13857e-07	2	Tspan12
Myh14	1.21611e-11	0.963121	0.796	0.321	3.14643e-07	2	Myh14
Acsl3	1.32615e-11	1.94397	0.857	0.544	3.43115e-07	2	Acsl3
Igsf91	1.37447e-11	0.916847	0.673	0.262	3.55617e-07	2	Igsf9
Me2	1.45926e-11	1.32795	0.857	0.443	3.77553e-07	2	Me2
Fzd4	1.5017e-11	1.99774	0.755	0.302	3.88536e-07	2	Fzd4
Atp1b2	1.85123e-11	1.14966	0.857	0.472	4.7897e-07	2	Atp1b2
Rab11fip1	2.09258e-11	2.70968	0.673	0.285	5.41414e-07	2	Rab11fip1
Krt181	2.35708e-11	1.70634	0.714	0.302	6.09848e-07	2	Krt18
Bex1	2.35822e-11	1.65932	0.816	0.407	6.10144e-07	2	Bex1
Lap31	2.39157e-11	1.25676	0.878	0.561	6.1877e-07	2	Lap3
Serinc2	2.41665e-11	2.09809	0.816	0.426	6.2526e-07	2	Serinc2
Sfrp11	2.46967e-11	1.04629	0.796	0.426	6.38977e-07	2	Sfrp1
Atp6v1a	2.48627e-11	1.89608	0.878	0.62	6.43273e-07	2	Atp6v1a
Cisd1	2.51417e-11	1.50877	0.878	0.607	6.50492e-07	2	Cisd1
Ugt8a	2.57902e-11	2.29927	0.673	0.266	6.6727e-07	2	Ugt8a
Slc34a3	2.84951e-11	2.0435	0.143	0	7.37254e-07	2	Slc34a3
Syne4	2.87589e-11	2.84028	0.653	0.272	7.44079e-07	2	Syne4
Krt8	2.97999e-11	1.98743	0.694	0.282	7.71013e-07	2	Krt8
S100a131	3.1767e-11	1.11913	0.898	0.531	8.21907e-07	2	S100a13
Syne2	3.34965e-11	1.85056	0.878	0.534	8.66656e-07	2	Syne2
Ppp2r2b	3.66218e-11	2.56243	0.714	0.302	9.47515e-07	2	Ppp2r2b
Kcnh8	3.78117e-11	2.64814	0.633	0.246	9.78301e-07	2	Kcnh8
Rogdi	4.27843e-11	2.80165	0.755	0.426	1.10696e-06	2	Rogdi
Mien11	4.51117e-11	0.597412	0.898	0.548	1.16717e-06	2	Mien1
Cldn3	4.5744e-11	3.56909	0.633	0.266	1.18353e-06	2	Cldn3
Ccdc92	4.73925e-11	3.84041	0.653	0.259	1.22619e-06	2	Ccdc92
Cldn14	4.87369e-11	1.64023	0.612	0.23	1.26097e-06	2	Cldn14
Emid1	5.01992e-11	1.98567	0.776	0.41	1.2988e-06	2	Emid1
Slc7a4	5.04326e-11	1.42205	0.673	0.275	1.30484e-06	2	Slc7a4
Sptb	5.14479e-11	2.54582	0.673	0.282	1.33111e-06	2	Sptb
Isl2	5.17601e-11	3.57858	0.592	0.216	1.33919e-06	2	Isl2
Etnk11	5.17723e-11	1.35021	0.898	0.584	1.3395e-06	2	Etnk1
Nudt14	5.64459e-11	1.63065	0.816	0.508	1.46043e-06	2	Nudt14
Map2k1	6.2874e-11	1.97779	0.918	0.564	1.62674e-06	2	Map2k1
Fis11	6.4237e-11	0.562711	0.959	0.672	1.662e-06	2	Fis1
Gm12892	6.56599e-11	1.36822	0.878	0.531	1.69882e-06	2	Gm12892
Tjp3	7.30063e-11	2.33789	0.755	0.377	1.88889e-06	2	Tjp3
Plch1	7.57515e-11	3.56258	0.612	0.216	1.95992e-06	2	Plch1
Map7	7.78055e-11	1.86266	0.673	0.266	2.01306e-06	2	Map7
Mreg	8.02122e-11	3.09626	0.592	0.236	2.07533e-06	2	Mreg
Rida1	8.11078e-11	0.668598	0.796	0.449	2.0985e-06	2	Rida
Rassf9	8.29591e-11	2.37943	0.673	0.282	2.1464e-06	2	Rassf9
Mgat4b	8.3018e-11	0.875677	0.837	0.498	2.14793e-06	2	Mgat4b
Six1	8.39481e-11	1.50916	0.857	0.548	2.17199e-06	2	Six1
Snrpn	8.51022e-11	1.46685	0.755	0.407	2.20185e-06	2	Snrpn
Cyb5r3	8.81259e-11	1.40583	0.898	0.564	2.28008e-06	2	Cyb5r3
Efhd1os	9.22149e-11	2.06883	0.673	0.295	2.38588e-06	2	Efhd1os
Eno1	9.67365e-11	1.51634	0.959	0.731	2.50286e-06	2	Eno1
Zdhhc12	9.84472e-11	2.1839	0.735	0.367	2.54712e-06	2	Zdhhc12
Gm45875	1.00744e-10	2.26239	0.653	0.269	2.60655e-06	2	Gm45875
Wipf3	1.01303e-10	2.20967	0.673	0.272	2.62102e-06	2	Wipf3
Gm30191	1.02883e-10	3.83319	0.551	0.193	2.66189e-06	2	Gm30191
Hacd3	1.0541e-10	2.11497	0.857	0.548	2.72726e-06	2	Hacd3
D7Ertd443e	1.05786e-10	1.94044	0.551	0.187	2.737e-06	2	D7Ertd443e
P2rx2	1.06296e-10	4.29607	0.571	0.216	2.7502e-06	2	P2rx2
Nectin3	1.08838e-10	2.15801	0.837	0.489	2.81598e-06	2	Nectin3
Pkm	1.09604e-10	1.12649	0.939	0.734	2.8358e-06	2	Pkm
C2cd4b	1.10902e-10	1.48741	0.653	0.249	2.86936e-06	2	C2cd4b
Ntf3	1.1407e-10	2.8427	0.633	0.259	2.95134e-06	2	Ntf3
Sox6	1.20207e-10	1.39612	0.714	0.341	3.11012e-06	2	Sox6
Gm123521	1.28141e-10	0.622506	0.857	0.511	3.31539e-06	2	Gm12352
Smtnl2	1.32085e-10	2.41769	0.673	0.305	3.41745e-06	2	Smtnl2
Hebp2	1.59576e-10	2.82528	0.694	0.354	4.1287e-06	2	Hebp2
Svip	1.84451e-10	1.86902	0.755	0.37	4.77231e-06	2	Svip
Agr31	1.91256e-10	3.25709	0.633	0.246	4.94837e-06	2	Agr3
Satb1	1.95585e-10	1.91437	0.755	0.39	5.06036e-06	2	Satb1
Mapk8ip3	1.97616e-10	1.06761	0.959	0.652	5.11293e-06	2	Mapk8ip3
Fgfrl1	1.98024e-10	1.81413	0.816	0.426	5.12349e-06	2	Fgfrl1
Gm42477	2.03596e-10	2.9083	0.673	0.321	5.26763e-06	2	Gm42477
Bex4	2.1493e-10	1.7571	0.796	0.426	5.56088e-06	2	Bex4
Atp6v1e1	2.16655e-10	0.991106	0.918	0.656	5.60552e-06	2	Atp6v1e1
Nhsl11	2.25067e-10	1.45986	0.837	0.489	5.82316e-06	2	Nhsl1
Polr2g	2.34756e-10	1.15435	0.918	0.62	6.07385e-06	2	Polr2g
Cxadr	2.40065e-10	1.40491	0.816	0.436	6.21121e-06	2	Cxadr
Id1	2.44845e-10	1.32946	0.918	0.567	6.33487e-06	2	Id1
Eya41	2.52089e-10	1.136	0.796	0.466	6.52229e-06	2	Eya4
Mfsd6	2.73907e-10	0.835927	0.673	0.295	7.08681e-06	2	Mfsd6
Hook1	2.88802e-10	1.94786	0.653	0.305	7.47216e-06	2	Hook1
Far11	2.90246e-10	0.91694	0.878	0.59	7.50953e-06	2	Far1
Ndfip11	2.91359e-10	0.86784	0.959	0.764	7.53834e-06	2	Ndfip1
Atp1b1	2.91811e-10	1.75265	0.837	0.554	7.55002e-06	2	Atp1b1
Micu3	3.12941e-10	1.39563	0.816	0.482	8.09672e-06	2	Micu3
mt-Nd4	3.27331e-10	0.756493	1	0.948	8.46903e-06	2	mt-Nd4
Fbxo32	3.29341e-10	3.49634	0.673	0.357	8.52105e-06	2	Fbxo32
Stx3	3.38199e-10	1.38285	0.735	0.364	8.75022e-06	2	Stx3
Tbca1	3.55792e-10	0.438026	0.98	0.738	9.2054e-06	2	Tbca
Msi1	3.83027e-10	3.21593	0.776	0.413	9.91007e-06	2	Msi1
M5C1000I18Rik	3.88601e-10	1.46589	0.612	0.23	1.00543e-05	2	M5C1000I18Rik
Gm13068	3.96311e-10	2.72832	0.673	0.302	1.02538e-05	2	Gm13068
Ankmy11	4.05398e-10	1.00533	0.837	0.538	1.04889e-05	2	Ankmy1
Morn2	4.08055e-10	2.19749	0.714	0.38	1.05576e-05	2	Morn2
Mal2	4.12496e-10	3.12628	0.592	0.236	1.06725e-05	2	Mal2
Calml41	4.2541e-10	2.50478	0.673	0.348	1.10066e-05	2	Calml4
Actn4	4.39434e-10	1.4009	0.918	0.689	1.13695e-05	2	Actn4
Scp21	4.56572e-10	0.857871	0.878	0.643	1.18129e-05	2	Scp2
Por	4.75707e-10	1.15588	0.816	0.482	1.2308e-05	2	Por
Dnase1	5.06975e-10	1.75739	0.816	0.489	1.3117e-05	2	Dnase1
Gpc11	5.07417e-10	1.38531	0.816	0.551	1.31284e-05	2	Gpc1
Ube2b1	5.22045e-10	1.11197	0.918	0.675	1.35069e-05	2	Ube2b
Gm48840	5.24945e-10	1.85368	0.755	0.38	1.35819e-05	2	Gm48840
Jup	5.30061e-10	0.941483	0.857	0.469	1.37143e-05	2	Jup
Mpzl2	5.32651e-10	1.7899	0.735	0.351	1.37813e-05	2	Mpzl2
Lrba	5.56033e-10	0.391027	0.898	0.554	1.43862e-05	2	Lrba
Slc15a2	5.5702e-10	2.22959	0.714	0.344	1.44118e-05	2	Slc15a2
Emb	5.93883e-10	1.82604	0.857	0.528	1.53655e-05	2	Emb
Ezr	6.00536e-10	1.72141	0.857	0.557	1.55377e-05	2	Ezr
Hspa2	6.1098e-10	1.77861	0.714	0.367	1.58079e-05	2	Hspa2
Rassf4	6.42347e-10	2.27285	0.673	0.318	1.66195e-05	2	Rassf4
Plch2	6.73238e-10	2.44631	0.51	0.18	1.74187e-05	2	Plch2
Uqcrq1	7.03004e-10	0.977066	0.98	0.81	1.81888e-05	2	Uqcrq
Septin6	7.20422e-10	2.48976	0.735	0.384	1.86395e-05	2	Septin6
Cmtm41	7.26251e-10	1.40575	0.796	0.439	1.87903e-05	2	Cmtm4
4930434B07Rik	7.68438e-10	2.94753	0.122	0	1.98818e-05	2	4930434B07Rik
Gm50268	7.68438e-10	1.8529	0.122	0	1.98818e-05	2	Gm50268
Izumo1	7.68438e-10	0.861024	0.122	0	1.98818e-05	2	Izumo1
Gm10631	7.68478e-10	2.80314	0.122	0	1.98828e-05	2	Gm10631
Gm18908	7.68478e-10	1.17971	0.122	0	1.98828e-05	2	Gm18908
Slc46a1	7.82733e-10	1.56284	0.694	0.315	2.02517e-05	2	Slc46a1
Rpl31-ps12	7.91759e-10	1.1033	0.163	0.007	2.04852e-05	2	Rpl31-ps12
Gm49654	7.91859e-10	1.93169	0.163	0.007	2.04878e-05	2	Gm49654
Fam172a	7.99905e-10	1.77046	0.816	0.489	2.06959e-05	2	Fam172a
Ttyh11	8.08481e-10	0.773685	0.755	0.397	2.09178e-05	2	Ttyh1
Cd24a1	8.22627e-10	1.27855	0.837	0.58	2.12838e-05	2	Cd24a
Hspa4l	8.23316e-10	1.21568	0.735	0.37	2.13016e-05	2	Hspa4l
Rcn1	8.71235e-10	1.52191	0.918	0.705	2.25415e-05	2	Rcn1
Gm22009	9.18552e-10	1.44983	0.163	0.007	2.37657e-05	2	Gm22009
Ubp11	9.19049e-10	1.7729	0.796	0.528	2.37785e-05	2	Ubp1
Rab11fip3	9.41048e-10	1.4171	0.816	0.452	2.43477e-05	2	Rab11fip3
mt-Cytb	9.7832e-10	0.722257	1	0.957	2.53121e-05	2	mt-Cytb
Saraf1	9.83886e-10	1.34506	0.898	0.62	2.54561e-05	2	Saraf
Fgf10	9.99787e-10	3.17145	0.612	0.243	2.58675e-05	2	Fgf10
Pde4dip	1.02381e-09	2.43414	0.796	0.498	2.64891e-05	2	Pde4dip
Psat1	1.07278e-09	1.83138	0.857	0.525	2.77561e-05	2	Psat1
Rab3b	1.07343e-09	1.76167	0.653	0.275	2.77728e-05	2	Rab3b
1700101I11Rik	1.11521e-09	1.39482	0.714	0.315	2.88537e-05	2	1700101I11Rik
Ypel2	1.14081e-09	2.93559	0.714	0.37	2.95162e-05	2	Ypel2
Sec11a	1.14168e-09	1.49937	0.898	0.656	2.95387e-05	2	Sec11a
Tst	1.14654e-09	2.19342	0.735	0.367	2.96645e-05	2	Tst
Mtmr7	1.24044e-09	2.48636	0.673	0.325	3.2094e-05	2	Mtmr7
Gm22064	1.25809e-09	0.325365	0.143	0.003	3.25506e-05	2	Gm22064
Acsl4	1.27707e-09	2.26568	0.694	0.338	3.30416e-05	2	Acsl4
Prkar2a	1.31489e-09	1.39484	0.816	0.548	3.40201e-05	2	Prkar2a
Ift431	1.32298e-09	1.23434	0.837	0.508	3.42296e-05	2	Ift43
Nup210	1.32781e-09	1.28274	0.612	0.249	3.43545e-05	2	Nup210
Gpx4	1.32787e-09	1.11691	0.918	0.741	3.4356e-05	2	Gpx4
Nipal3	1.37097e-09	0.752372	0.694	0.308	3.5471e-05	2	Nipal3
Tmem221	1.38702e-09	3.92031	0.551	0.216	3.58865e-05	2	Tmem221
Pkp4	1.4192e-09	1.28991	0.776	0.479	3.67191e-05	2	Pkp4
Wdr1	1.43324e-09	1.04406	0.939	0.666	3.70823e-05	2	Wdr1
Arhgef16	1.44419e-09	2.06393	0.653	0.275	3.73655e-05	2	Arhgef16
Odf21	1.45055e-09	1.76475	0.816	0.485	3.75301e-05	2	Odf2
Ywhaq	1.45097e-09	1.18081	0.98	0.734	3.75409e-05	2	Ywhaq
Rapgef5	1.48362e-09	2.61034	0.653	0.308	3.83858e-05	2	Rapgef5
Slc25a23	1.5034e-09	1.18925	0.776	0.443	3.88976e-05	2	Slc25a23
Slc6a14	1.52558e-09	3.46637	0.571	0.203	3.94712e-05	2	Slc6a14
Zfp667	1.5337e-09	2.07665	0.612	0.256	3.96814e-05	2	Zfp667
Ccdc40	1.55151e-09	2.81449	0.531	0.197	4.01423e-05	2	Ccdc40
Dstn	1.56188e-09	0.998195	0.898	0.656	4.04104e-05	2	Dstn
Scamp11	1.57493e-09	1.72758	0.796	0.495	4.07482e-05	2	Scamp1
Aplp21	1.57554e-09	1.23126	0.959	0.659	4.0764e-05	2	Aplp2
Cdc34	1.60607e-09	0.82018	0.837	0.502	4.15539e-05	2	Cdc34
Adck1	1.62655e-09	2.94097	0.714	0.364	4.20838e-05	2	Adck1
St14	1.68869e-09	2.11008	0.633	0.256	4.36915e-05	2	St14
Aig1	1.72679e-09	1.75691	0.837	0.459	4.46773e-05	2	Aig1
Wbp1	1.77167e-09	1.50489	0.776	0.538	4.58384e-05	2	Wbp1
4930426D05Rik	1.83816e-09	3.62571	0.571	0.21	4.75586e-05	2	4930426D05Rik
Prss8	1.85272e-09	2.97307	0.735	0.413	4.79354e-05	2	Prss8
Cox4i2	1.87402e-09	3.15832	0.653	0.308	4.84866e-05	2	Cox4i2
Nin	1.87784e-09	2.00792	0.755	0.443	4.85853e-05	2	Nin
2310061I04Rik	1.88222e-09	2.30524	0.735	0.403	4.86986e-05	2	2310061I04Rik
Bcl2l14	1.90705e-09	4.04652	0.551	0.213	4.9341e-05	2	Bcl2l14
Vill	1.91583e-09	1.17621	0.633	0.275	4.95683e-05	2	Vill
Dnajb2	1.95676e-09	1.97883	0.755	0.39	5.06272e-05	2	Dnajb2
Higd2a1	2.04816e-09	0.634033	0.939	0.656	5.29921e-05	2	Higd2a
Ccs	2.07227e-09	0.840166	0.857	0.557	5.36159e-05	2	Ccs
Faah	2.22887e-09	2.47007	0.653	0.285	5.76675e-05	2	Faah
Zfp664	2.24643e-09	1.44026	0.878	0.538	5.81219e-05	2	Zfp664
H2aw	2.24787e-09	1.53153	0.714	0.416	5.81591e-05	2	H2aw
Gm10638	2.26946e-09	1.85748	0.816	0.4	5.87178e-05	2	Gm10638
Slc7a11	2.28028e-09	0.945128	0.878	0.551	5.89977e-05	2	Slc7a11
A330048O09Rik	2.28427e-09	3.21702	0.571	0.236	5.91009e-05	2	A330048O09Rik
Dpysl4	2.35324e-09	3.15687	0.633	0.315	6.08855e-05	2	Dpysl4
Cask1	2.37676e-09	0.527996	0.857	0.59	6.14938e-05	2	Cask
Qdpr	2.39005e-09	0.761716	0.857	0.538	6.18378e-05	2	Qdpr
Tmem199	2.45915e-09	1.44984	0.735	0.4	6.36256e-05	2	Tmem199
Cntn1	2.47439e-09	2.6634	0.673	0.341	6.40199e-05	2	Cntn1
Hes5	2.49512e-09	2.90719	0.592	0.246	6.45562e-05	2	Hes5
Kremen1	2.57949e-09	1.14889	0.776	0.426	6.67391e-05	2	Kremen1
Xrcc5	2.78009e-09	1.24338	0.837	0.511	7.19294e-05	2	Xrcc5
Mmp111	2.79391e-09	0.591901	0.857	0.508	7.22868e-05	2	Mmp11
Cpeb4	2.81807e-09	2.00645	0.776	0.475	7.29118e-05	2	Cpeb4
Trpm31	2.85905e-09	1.42951	0.959	0.698	7.39721e-05	2	Trpm3
Dtna	2.91249e-09	2.25215	0.694	0.357	7.53548e-05	2	Dtna
Slc27a1	2.92062e-09	1.70324	0.837	0.528	7.55653e-05	2	Slc27a1
Galk1	3.20148e-09	1.83381	0.816	0.567	8.28319e-05	2	Galk1
Misp	3.22316e-09	2.60612	0.592	0.246	8.33929e-05	2	Misp
Tecta	3.25572e-09	2.79618	0.837	0.538	8.42353e-05	2	Tecta
Fam107a	3.31972e-09	2.15364	0.694	0.344	8.5891e-05	2	Fam107a
Tmem8	3.45439e-09	1.92248	0.571	0.243	8.93753e-05	2	Tmem8
Gm11100	3.45578e-09	0.707049	0.98	0.62	8.94113e-05	2	Gm11100
Rab36	3.57357e-09	2.10654	0.653	0.334	9.24589e-05	2	Rab36
Mcf2l	3.68092e-09	1.76625	0.673	0.348	9.52364e-05	2	Mcf2l
Dixdc1	3.74769e-09	1.52167	0.735	0.39	9.6964e-05	2	Dixdc1
Acer2	3.77142e-09	1.48821	0.592	0.252	9.75779e-05	2	Acer2
Enho	3.82233e-09	1.24591	0.776	0.456	9.88952e-05	2	Enho
Zwint	3.8345e-09	1.06336	0.857	0.58	9.92101e-05	2	Zwint
Eya11	3.90252e-09	1.31038	0.918	0.57	0.00010097	2	Eya1
Laptm4b	3.90606e-09	1.4787	0.878	0.574	0.000101061	2	Laptm4b
Dcaf11	4.03356e-09	1.53633	0.796	0.495	0.00010436	2	Dcaf11
Plaat3	4.07413e-09	1.73587	0.755	0.41	0.00010541	2	Plaat3
Gm15879	4.07618e-09	2.40673	0.633	0.279	0.000105463	2	Gm15879
Tmem184a	4.11481e-09	2.9776	0.653	0.321	0.000106463	2	Tmem184a
1110008P14Rik	4.15338e-09	1.12336	0.898	0.62	0.00010746	2	1110008P14Rik
Kdsr	4.17363e-09	1.66456	0.755	0.479	0.000107984	2	Kdsr
0610009B22Rik	4.18167e-09	1.45179	0.837	0.485	0.000108192	2	0610009B22Rik
Mrps35	4.3202e-09	1.95469	0.816	0.472	0.000111776	2	Mrps35
Hid1	4.3954e-09	2.02007	0.714	0.357	0.000113722	2	Hid1
Itih51	4.46694e-09	1.56553	0.878	0.528	0.000115573	2	Itih5
Krtcap3	4.62824e-09	3.23091	0.571	0.236	0.000119746	2	Krtcap3
Gm38604	4.87491e-09	2.47788	0.653	0.292	0.000126128	2	Gm38604
Wnt7b	4.91806e-09	2.91291	0.571	0.226	0.000127245	2	Wnt7b
Gm16136	5.06458e-09	0.371699	0.531	0.213	0.000131036	2	Gm16136
Taldo11	5.20996e-09	0.401759	0.939	0.744	0.000134797	2	Taldo1
Nectin2	5.40962e-09	1.49048	0.796	0.472	0.000139963	2	Nectin2
Map9	5.58658e-09	1.97523	0.653	0.351	0.000144541	2	Map9
Cldn23	5.59784e-09	4.43112	0.531	0.213	0.000144833	2	Cldn23
Clstn1	5.63953e-09	1.44445	0.939	0.649	0.000145912	2	Clstn1
Wbscr25	5.84474e-09	1.48845	0.653	0.272	0.000151221	2	Wbscr25
Srgap31	6.08726e-09	1.44733	0.755	0.492	0.000157496	2	Srgap3
Chchd6	6.16777e-09	1.44053	0.755	0.459	0.000159579	2	Chchd6
E130308A19Rik	6.27114e-09	1.96391	0.735	0.436	0.000162253	2	E130308A19Rik
Lima11	6.27301e-09	1.18109	0.898	0.577	0.000162302	2	Lima1
Atp6v1d	6.32255e-09	1.1148	0.837	0.567	0.000163583	2	Atp6v1d
Aqp4	6.3338e-09	0.93179	0.51	0.193	0.000163874	2	Aqp4
Arhgdig	6.38901e-09	2.64729	0.633	0.298	0.000165303	2	Arhgdig
Stx7	6.43911e-09	1.83114	0.857	0.528	0.000166599	2	Stx7
Rdh14	6.44289e-09	0.513426	0.755	0.436	0.000166697	2	Rdh14
Crim1	6.63663e-09	1.11396	0.776	0.462	0.000171709	2	Crim1
Fzd9	6.83419e-09	1.70157	0.796	0.479	0.000176821	2	Fzd9
Shc4	6.88335e-09	1.19492	0.857	0.593	0.000178093	2	Shc4
Tmed41	6.99512e-09	1.27704	0.837	0.557	0.000180985	2	Tmed4
Raver2	7.1559e-09	2.39441	0.796	0.567	0.000185144	2	Raver2
Pde4b	7.54103e-09	1.577	0.816	0.505	0.000195109	2	Pde4b
Gm13256	7.6022e-09	2.03435	0.592	0.239	0.000196692	2	Gm13256
Pstk	7.61731e-09	1.485	0.857	0.511	0.000197083	2	Pstk
Zdhhc13	7.82286e-09	2.14888	0.673	0.357	0.000202401	2	Zdhhc13
Tmem591	7.87861e-09	1.00009	0.939	0.784	0.000203843	2	Tmem59
Aplp1	8.05717e-09	1.83912	0.694	0.344	0.000208463	2	Aplp1
Akr1cl	8.07519e-09	2.06143	0.551	0.22	0.000208929	2	Akr1cl
Gm42504	8.22346e-09	0.719383	0.163	0.01	0.000212766	2	Gm42504
Bend4	8.28965e-09	1.89533	0.612	0.285	0.000214478	2	Bend4
Wdsub11	8.6141e-09	0.966452	0.755	0.423	0.000222873	2	Wdsub1
Scg51	8.74392e-09	1.84572	0.571	0.249	0.000226231	2	Scg5
Rnaseh2a	8.75745e-09	0.83707	0.918	0.675	0.000226581	2	Rnaseh2a
Macrod1	9.05863e-09	2.38917	0.612	0.269	0.000234374	2	Macrod1
Ndufc2	9.31472e-09	0.90556	0.98	0.721	0.000241	2	Ndufc2
Atp5c11	9.37964e-09	0.710433	0.98	0.777	0.000242679	2	Atp5c1
Park72	9.54484e-09	0.617931	0.898	0.636	0.000246954	2	Park7
Phtf1	9.62033e-09	1.53879	0.816	0.482	0.000248907	2	Phtf1
Rimklb	9.76771e-09	1.55837	0.796	0.449	0.00025272	2	Rimklb
C1galt1c1	1.00109e-08	1.9745	0.796	0.436	0.000259012	2	C1galt1c1
Ccnjl	1.00431e-08	2.11137	0.673	0.341	0.000259846	2	Ccnjl
Asrgl11	1.00563e-08	1.30595	0.735	0.41	0.000260186	2	Asrgl1
Mrpl58	1.05492e-08	0.781794	0.898	0.57	0.000272938	2	Mrpl58
Pkp3	1.05875e-08	3.15603	0.551	0.216	0.000273931	2	Pkp3
Crb3	1.08853e-08	4.44114	0.51	0.2	0.000281635	2	Crb3
Ucp2	1.10142e-08	0.690542	0.816	0.472	0.000284971	2	Ucp2
Tmx21	1.10413e-08	0.692701	0.857	0.574	0.000285672	2	Tmx2
Mettl261	1.15721e-08	0.342454	0.816	0.518	0.000299404	2	Mettl26
Vps29	1.15794e-08	0.673534	0.959	0.666	0.000299595	2	Vps29
4930523C07Rik	1.15818e-08	3.49563	0.612	0.318	0.000299655	2	4930523C07Rik
Atp5h	1.1634e-08	0.911767	0.959	0.764	0.000301006	2	Atp5h
Ocln	1.16944e-08	1.74363	0.612	0.259	0.000302568	2	Ocln
Firre	1.17075e-08	2.03412	0.796	0.492	0.000302909	2	Firre
Calm1	1.18778e-08	1.53809	0.959	0.836	0.000307313	2	Calm1
Gapdh1	1.19966e-08	0.556997	1	0.852	0.000310389	2	Gapdh
Grtp1	1.21645e-08	0.915082	0.918	0.734	0.000314731	2	Grtp1
Zfp276	1.22915e-08	1.2623	0.735	0.374	0.000318017	2	Zfp276
Rprm	1.23143e-08	0.877737	0.592	0.275	0.000318609	2	Rprm
Rhpn2	1.29214e-08	2.25529	0.612	0.285	0.000334315	2	Rhpn2
Gpr37	1.29938e-08	1.99775	0.673	0.331	0.000336189	2	Gpr37
Gm170771	1.33541e-08	0.384851	0.714	0.321	0.00034551	2	Gm17077
Arhgef19	1.33858e-08	1.61534	0.633	0.302	0.00034633	2	Arhgef19
Rgs11	1.36309e-08	2.1442	0.592	0.239	0.000352673	2	Rgs11
Tusc31	1.41093e-08	1.16494	0.878	0.61	0.000365049	2	Tusc3
Clec18a	1.44113e-08	3.43375	0.551	0.216	0.000372863	2	Clec18a
Fbxl2	1.44307e-08	1.29413	0.816	0.508	0.000373367	2	Fbxl2
Gm38287	1.47376e-08	2.55084	0.612	0.275	0.000381307	2	Gm38287
Mapk91	1.49461e-08	1.55767	0.796	0.489	0.0003867	2	Mapk9
Flywch21	1.50378e-08	1.72722	0.796	0.459	0.000389073	2	Flywch2
Zdhhc24	1.54939e-08	1.94182	0.653	0.334	0.000400875	2	Zdhhc24
mt-Co1	1.55001e-08	0.773496	1	0.941	0.000401034	2	mt-Co1
Tubb2a	1.57639e-08	0.995862	0.878	0.623	0.000407858	2	Tubb2a
Kif19a1	1.6102e-08	1.454	0.531	0.213	0.000416606	2	Kif19a
Pno1	1.63e-08	1.14646	0.816	0.459	0.000421731	2	Pno1
Rassf10	1.64041e-08	2.13144	0.633	0.292	0.000424422	2	Rassf10
Cct5	1.64487e-08	0.878624	0.939	0.718	0.000425577	2	Cct5
Med27	1.64784e-08	0.784128	0.796	0.449	0.000426347	2	Med27
Arl6ip1	1.66444e-08	1.40327	0.837	0.6	0.00043064	2	Arl6ip1
Fblim1	1.6711e-08	1.81911	0.735	0.407	0.000432364	2	Fblim1
Fahd2a	1.67526e-08	1.19942	0.694	0.357	0.000433439	2	Fahd2a
Wbp2	1.71247e-08	0.997284	0.796	0.587	0.000443069	2	Wbp2
Ankrd22	1.76363e-08	3.72785	0.51	0.21	0.000456305	2	Ankrd22
4833439L19Rik	1.78393e-08	1.01034	0.796	0.574	0.000461556	2	4833439L19Rik
Gm42500	1.78735e-08	1.45396	0.143	0.007	0.00046244	2	Gm42500
Aph1b	1.79987e-08	2.52452	0.673	0.374	0.00046568	2	Aph1b
Hdac31	1.80791e-08	1.00826	0.878	0.584	0.00046776	2	Hdac3
Wdr611	1.81102e-08	1.10991	0.857	0.607	0.000468564	2	Wdr61
Hagh	1.81773e-08	1.00299	0.776	0.452	0.000470301	2	Hagh
Timm8b1	1.81899e-08	0.886626	0.959	0.725	0.000470628	2	Timm8b
Pick1	1.84148e-08	0.726574	0.776	0.443	0.000476446	2	Pick1
Gm443131	1.85202e-08	1.00766	0.735	0.42	0.000479174	2	Gm44313
BC0311811	1.92123e-08	0.912758	0.857	0.656	0.000497081	2	BC031181
Mfsd1	1.93342e-08	1.22639	0.816	0.518	0.000500235	2	Mfsd1
Mapre3	1.94032e-08	0.702317	0.776	0.403	0.000502019	2	Mapre3
Gm30008	1.96715e-08	0.566795	0.143	0.007	0.000508961	2	Gm30008
Trappc6a	1.97155e-08	0.693957	0.796	0.446	0.000510098	2	Trappc6a
Cfap361	2.02197e-08	0.901935	0.837	0.538	0.000523145	2	Cfap36
Gpx2-ps1	2.02879e-08	0.415563	0.143	0.007	0.000524908	2	Gpx2-ps1
Gm37335	2.03207e-08	1.53897	0.816	0.433	0.000525757	2	Gm37335
Fbxo16	2.05848e-08	2.42514	0.592	0.272	0.000532591	2	Fbxo16
Gm48435	2.06096e-08	0.970253	0.102	0	0.000533233	2	Gm48435
Gm904	2.06129e-08	1.67069	0.102	0	0.000533317	2	Gm904
Gm25968	2.06129e-08	1.37397	0.102	0	0.000533317	2	Gm25968
Gm26604	2.06129e-08	0.811555	0.102	0	0.000533317	2	Gm26604
Gm42495	2.06129e-08	0.689071	0.102	0	0.000533317	2	Gm42495
6430628N08Rik	2.0614e-08	2.75598	0.102	0	0.000533345	2	6430628N08Rik
Fam216b	2.0614e-08	2.29218	0.102	0	0.000533345	2	Fam216b
Gm4632	2.0614e-08	2.25565	0.102	0	0.000533345	2	Gm4632
Gm5294	2.0614e-08	1.8365	0.102	0	0.000533345	2	Gm5294
Gm37266	2.0614e-08	1.47275	0.102	0	0.000533345	2	Gm37266
Dnal1	2.06678e-08	1.20143	0.694	0.334	0.000534737	2	Dnal1
Cirbp1	2.07434e-08	0.825498	0.918	0.62	0.000536694	2	Cirbp
Tmem30a	2.08579e-08	1.02186	0.857	0.603	0.000539655	2	Tmem30a
Dpp41	2.09424e-08	1.3963	0.633	0.302	0.000541841	2	Dpp4
Carmil1	2.15325e-08	1.41395	0.755	0.42	0.000557111	2	Carmil1
Apbb3	2.15466e-08	2.7259	0.612	0.289	0.000557476	2	Apbb3
Atp5b	2.17821e-08	0.970465	0.98	0.872	0.000563569	2	Atp5b
Coq8b	2.26011e-08	1.11734	0.694	0.341	0.000584759	2	Coq8b
Tspan14	2.27134e-08	1.66213	0.796	0.475	0.000587665	2	Tspan14
Acyp1	2.28183e-08	0.890414	0.714	0.416	0.000590378	2	Acyp1
Pdhb	2.30969e-08	0.636835	0.837	0.63	0.000597585	2	Pdhb
1700061H18Rik	2.34728e-08	2.69134	0.551	0.21	0.000607313	2	1700061H18Rik
Ndufab11	2.43772e-08	0.525318	0.959	0.705	0.000630711	2	Ndufab1
Tm9sf21	2.45214e-08	1.06073	0.918	0.659	0.000634443	2	Tm9sf2
Tmem30b	2.49394e-08	1.62877	0.694	0.341	0.000645257	2	Tmem30b
1500011B03Rik1	2.54956e-08	1.14346	0.878	0.616	0.000659646	2	1500011B03Rik
AC161166.1	2.56166e-08	2.17498	0.122	0.003	0.000662778	2	AC161166.1
Dnajc6	2.57783e-08	1.88528	0.592	0.239	0.000666961	2	Dnajc6
Ddx53	2.58441e-08	0.788498	1	0.839	0.000668665	2	Ddx5
Prss23	2.59407e-08	2.69699	0.653	0.361	0.000671165	2	Prss23
Tkt1	2.63974e-08	0.874612	0.898	0.626	0.00068298	2	Tkt
Mtch2	2.64239e-08	0.96106	0.857	0.613	0.000683665	2	Mtch2
Patz1	2.7416e-08	2.35878	0.714	0.42	0.000709335	2	Patz1
Gm37891	2.75152e-08	1.98456	0.122	0.003	0.000711901	2	Gm37891
Pkn3	2.76579e-08	3.01091	0.755	0.351	0.000715593	2	Pkn3
Snx1	2.79609e-08	0.891952	0.857	0.61	0.000723433	2	Snx1
Mdm1	2.8065e-08	0.781993	0.755	0.367	0.000726127	2	Mdm1
Mir7052	2.85119e-08	0.545786	0.122	0.003	0.000737688	2	Mir7052
Pyy	2.85161e-08	2.54849	0.122	0.003	0.000737797	2	Pyy
Smagp1	2.89484e-08	0.680694	0.694	0.357	0.000748983	2	Smagp
Grifin	2.95501e-08	1.55334	0.122	0.003	0.00076455	2	Grifin
Arhgap44	3.04223e-08	2.49486	0.633	0.328	0.000787117	2	Arhgap44
Atf6	3.05913e-08	1.61671	0.796	0.433	0.000791488	2	Atf6
Gm26995	3.06182e-08	0.753091	0.122	0.003	0.000792184	2	Gm26995
Galm	3.08098e-08	2.56716	0.612	0.285	0.000797142	2	Galm
Ift20	3.16271e-08	1.42796	0.959	0.682	0.000818288	2	Ift20
Prkcd	3.16945e-08	0.792608	0.816	0.498	0.000820032	2	Prkcd
Gm3970	3.17318e-08	0.700691	0.122	0.003	0.000820997	2	Gm3970
Ncoa11	3.17951e-08	1.35459	0.796	0.515	0.000822634	2	Ncoa1
Lnx1	3.21715e-08	2.3192	0.694	0.328	0.000832373	2	Lnx1
Slc9a3r1	3.21727e-08	0.750572	0.755	0.433	0.000832405	2	Slc9a3r1
Cmas	3.22471e-08	1.34207	0.816	0.502	0.000834329	2	Cmas
Gm42413	3.26973e-08	0.615469	0.755	0.469	0.000845978	2	Gm42413
Cs	3.29211e-08	0.954161	0.878	0.626	0.000851767	2	Cs
Rnf180	3.37371e-08	1.63685	0.714	0.364	0.000872879	2	Rnf180
Ccdc189	3.38653e-08	1.57979	0.735	0.443	0.000876197	2	Ccdc189
Urah	3.39313e-08	3.16756	0.571	0.243	0.000877903	2	Urah
Ptprf1	3.41168e-08	1.16331	0.878	0.633	0.000882704	2	Ptprf
Dctn3	3.41373e-08	1.60405	0.837	0.6	0.000883235	2	Dctn3
Calm31	3.41977e-08	0.824539	0.939	0.718	0.000884798	2	Calm3
Pgk11	3.4514e-08	0.576638	0.878	0.616	0.00089298	2	Pgk1
Afdn1	3.63802e-08	1.10777	0.816	0.554	0.000941266	2	Afdn
Nfs1	3.65248e-08	2.37587	0.714	0.426	0.000945006	2	Nfs1
Dbi1	3.68308e-08	1.36281	0.959	0.843	0.000952924	2	Dbi
Bcap29	3.84183e-08	2.2219	0.714	0.397	0.000993996	2	Bcap29
Idua	3.88754e-08	1.67931	0.714	0.439	0.00100582	2	Idua
Celsr2	3.92567e-08	1.1132	0.776	0.41	0.00101569	2	Celsr2
Gyg	4.08067e-08	1.36197	0.735	0.43	0.00105579	2	Gyg
Pcyt1b	4.10607e-08	1.71787	0.633	0.279	0.00106236	2	Pcyt1b
Usp20	4.11363e-08	2.17978	0.673	0.302	0.00106432	2	Usp20
Thoc7	4.13624e-08	0.329225	0.98	0.662	0.00107017	2	Thoc7
Ndufa9	4.14997e-08	1.29885	0.816	0.564	0.00107372	2	Ndufa9
Pak1ip1	4.17009e-08	1.16582	0.837	0.538	0.00107893	2	Pak1ip1
Tnfrsf12a	4.18117e-08	0.256866	0.755	0.397	0.00108179	2	Tnfrsf12a
Thbs1	4.24543e-08	1.88243	0.735	0.426	0.00109842	2	Thbs1
Tjp2	4.26098e-08	1.20547	0.796	0.43	0.00110244	2	Tjp2
Srpk1	4.30285e-08	1.16194	0.816	0.548	0.00111328	2	Srpk1
Gdi11	4.32784e-08	1.01534	0.918	0.643	0.00111974	2	Gdi1
Nrxn3	4.3479e-08	1.56272	0.673	0.321	0.00112493	2	Nrxn3
Rtn3	4.76198e-08	1.64541	0.857	0.643	0.00123207	2	Rtn3
Klc3	4.79525e-08	1.47076	0.673	0.354	0.00124068	2	Klc3
Ppp1cb1	4.87041e-08	1.26717	0.878	0.679	0.00126012	2	Ppp1cb
Pgm5	4.90795e-08	1.24762	0.755	0.42	0.00126983	2	Pgm5
Plekhj1	4.92417e-08	1.49142	0.816	0.528	0.00127403	2	Plekhj1
Rab5if	4.9388e-08	1.24717	0.857	0.626	0.00127782	2	Rab5if
Zfp2661	4.95284e-08	1.71156	0.837	0.58	0.00128145	2	Zfp266
Hif3a	5.0058e-08	2.16522	0.551	0.239	0.00129515	2	Hif3a
Gramd1c	5.34114e-08	2.48586	0.612	0.298	0.00138191	2	Gramd1c
E130114P18Rik	5.41414e-08	2.08135	0.653	0.354	0.0014008	2	E130114P18Rik
Ndufs4	5.61532e-08	1.4074	0.939	0.682	0.00145285	2	Ndufs4
Rab3ip1	5.68157e-08	1.86899	0.694	0.354	0.00146999	2	Rab3ip
Ica11	5.6876e-08	0.998712	0.633	0.318	0.00147155	2	Ica1
Epb411	5.68929e-08	0.523465	0.796	0.502	0.00147199	2	Epb41
Mkrn11	5.74833e-08	0.551787	0.796	0.498	0.00148726	2	Mkrn1
Ccdc1361	5.78036e-08	1.50302	0.735	0.43	0.00149555	2	Ccdc136
Prxl2a1	5.85661e-08	0.991655	0.755	0.498	0.00151528	2	Prxl2a
Fkbp1a	5.87214e-08	0.390626	0.98	0.751	0.0015193	2	Fkbp1a
Fam241a1	6.05979e-08	2.016	0.592	0.298	0.00156785	2	Fam241a
Trnp1	6.1807e-08	0.753563	0.612	0.295	0.00159913	2	Trnp1
Ndufv31	6.18827e-08	0.537002	0.959	0.725	0.00160109	2	Ndufv3
Canx	6.19273e-08	0.602648	0.939	0.754	0.00160224	2	Canx
Rora	6.19915e-08	2.49617	0.735	0.449	0.00160391	2	Rora
Fam234b	6.22666e-08	2.77642	0.714	0.452	0.00161102	2	Fam234b
Ik	6.31073e-08	1.04172	0.878	0.607	0.00163278	2	Ik
Mthfs	6.35228e-08	1.06499	0.837	0.436	0.00164353	2	Mthfs
Hes6	6.37856e-08	2.33441	0.673	0.367	0.00165033	2	Hes6
Tox	6.40351e-08	2.69176	0.694	0.407	0.00165678	2	Tox
Tmbim4	6.55449e-08	0.809155	0.918	0.607	0.00169584	2	Tmbim4
Nrarp	6.62362e-08	2.56237	0.592	0.282	0.00171373	2	Nrarp
Ece11	6.6276e-08	1.3254	0.816	0.472	0.00171476	2	Ece1
Bcam	6.65413e-08	1.99762	0.633	0.334	0.00172162	2	Bcam
Rhpn1	6.67674e-08	2.44297	0.633	0.302	0.00172747	2	Rhpn1
Slc25a5	6.71686e-08	0.750388	1	0.793	0.00173785	2	Slc25a5
Creld1	6.73648e-08	1.37358	0.694	0.354	0.00174293	2	Creld1
Snx5	6.7536e-08	1.37353	0.857	0.616	0.00174736	2	Snx5
Fgd2	6.92841e-08	1.20952	0.551	0.239	0.00179259	2	Fgd2
Kif5c	7.10597e-08	3.39815	0.592	0.269	0.00183853	2	Kif5c
Nek1	7.27565e-08	1.66167	0.776	0.479	0.00188243	2	Nek1
Pak1	7.53263e-08	1.56807	0.755	0.462	0.00194892	2	Pak1
Ccpg1os	7.60659e-08	1.40072	0.653	0.338	0.00196805	2	Ccpg1os
Pcbp4	7.7202e-08	0.835546	0.816	0.534	0.00199745	2	Pcbp4
Ramp3	7.73162e-08	2.14529	0.612	0.302	0.0020004	2	Ramp3
Cobl	7.96035e-08	1.59406	0.735	0.416	0.00205958	2	Cobl
Naca	8.13524e-08	0.819152	0.98	0.823	0.00210483	2	Naca
Arglu11	8.46363e-08	1.10163	0.898	0.662	0.00218979	2	Arglu1
Igfbp51	8.48533e-08	0.534264	0.959	0.751	0.00219541	2	Igfbp5
Mphosph9	8.49557e-08	3.11848	0.673	0.364	0.00219806	2	Mphosph9
Pcp4l1	8.64398e-08	2.68415	0.592	0.282	0.00223646	2	Pcp4l1
Pdia31	8.68486e-08	1.11384	0.918	0.754	0.00224703	2	Pdia3
Cox19	8.70765e-08	1.15246	0.776	0.508	0.00225293	2	Cox19
Srp19	9.17958e-08	0.746696	0.857	0.616	0.00237503	2	Srp19
Sec23b	9.18737e-08	0.893096	0.837	0.564	0.00237705	2	Sec23b
Polr2l	9.20099e-08	1.23419	0.918	0.646	0.00238057	2	Polr2l
4930562F07Rik	9.222e-08	3.68294	0.551	0.262	0.00238601	2	4930562F07Rik
Actg1	9.22792e-08	0.884621	0.918	0.797	0.00238754	2	Actg1
Sppl2b	9.2804e-08	0.576754	0.755	0.42	0.00240112	2	Sppl2b
Kif1b1	9.31277e-08	0.957311	0.878	0.577	0.00240949	2	Kif1b
Iws1	9.31613e-08	1.10472	0.837	0.502	0.00241036	2	Iws1
Usp46	9.46623e-08	2.19085	0.735	0.482	0.0024492	2	Usp46
Atf6b	9.86317e-08	1.26821	0.796	0.475	0.0025519	2	Atf6b
Commd61	9.86972e-08	0.382479	0.857	0.577	0.00255359	2	Commd6
Cmtm71	9.92703e-08	1.0999	0.796	0.515	0.00256842	2	Cmtm7
Dnaja4	9.93337e-08	1.33943	0.653	0.341	0.00257006	2	Dnaja4
Calr1	1.01711e-07	0.796183	0.98	0.826	0.00263158	2	Calr
Tfg1	1.02042e-07	1.17597	0.857	0.616	0.00264013	2	Tfg
2810001G20Rik	1.02706e-07	1.46661	0.714	0.384	0.00265732	2	2810001G20Rik
Rnf7	1.05246e-07	0.780197	0.939	0.659	0.00272304	2	Rnf7
Romo11	1.07786e-07	0.395806	0.98	0.77	0.00278874	2	Romo1
Nme7	1.10412e-07	1.08008	0.816	0.58	0.00285669	2	Nme7
Atp6v0a1	1.10527e-07	1.91751	0.776	0.515	0.00285965	2	Atp6v0a1
Erbb3	1.13242e-07	0.395304	0.633	0.302	0.00292992	2	Erbb3
C330022C24Rik	1.13246e-07	2.97051	0.571	0.249	0.00293001	2	C330022C24Rik
Pdia41	1.13394e-07	0.810544	0.918	0.715	0.00293384	2	Pdia4
Rpe	1.14184e-07	1.22237	0.755	0.495	0.00295428	2	Rpe
Agtrap	1.14335e-07	2.07499	0.694	0.37	0.0029582	2	Agtrap
Chchd71	1.155e-07	0.472376	0.898	0.63	0.00298834	2	Chchd7
Hsdl2	1.15736e-07	1.50843	0.714	0.43	0.00299444	2	Hsdl2
Inhba	1.17114e-07	2.13372	0.633	0.305	0.00303009	2	Inhba
Rab19	1.17914e-07	3.28361	0.49	0.21	0.00305078	2	Rab19
Hs6st1	1.18143e-07	1.28244	0.776	0.446	0.00305672	2	Hs6st1
Snrnp251	1.18386e-07	0.986034	0.735	0.433	0.003063	2	Snrnp25
Agpat5	1.19277e-07	0.745357	0.796	0.508	0.00308606	2	Agpat5
Twf1	1.20622e-07	1.32797	0.816	0.57	0.00312085	2	Twf1
Plxnb1	1.21487e-07	1.33236	0.735	0.426	0.00314324	2	Plxnb1
Tceal7	1.22986e-07	1.70193	0.673	0.344	0.00318202	2	Tceal7
Timm17a	1.23009e-07	0.901021	0.878	0.662	0.0031826	2	Timm17a
1110032A03Rik1	1.25616e-07	1.84444	0.776	0.495	0.00325007	2	1110032A03Rik
Arhgef28	1.25697e-07	1.59556	0.714	0.39	0.00325216	2	Arhgef28
Hsp90aa11	1.29852e-07	0.9295	0.918	0.748	0.00335967	2	Hsp90aa1
Dalrd32	1.33036e-07	0.842833	0.878	0.613	0.00344203	2	Dalrd3
Alkbh1	1.3631e-07	1.03046	0.98	0.721	0.00352676	2	Alkbh1
Tacstd2	1.36772e-07	3.32607	0.49	0.21	0.00353871	2	Tacstd2
Gm12977	1.37226e-07	1.72801	0.612	0.266	0.00355044	2	Gm12977
Pam16	1.37285e-07	1.26382	0.857	0.584	0.00355198	2	Pam16
Sall21	1.40094e-07	1.07694	0.735	0.433	0.00362465	2	Sall2
Sod2	1.40169e-07	0.600089	0.857	0.607	0.00362659	2	Sod2
Cacfd11	1.42841e-07	1.12597	0.735	0.475	0.00369571	2	Cacfd1
Aco21	1.43035e-07	0.427579	0.898	0.652	0.00370075	2	Aco2
Atp5mpl1	1.4362e-07	0.460492	0.98	0.793	0.00371587	2	Atp5mpl
Hdac1	1.47296e-07	0.78269	0.918	0.62	0.00381099	2	Hdac1
Espn1	1.49945e-07	2.18878	0.531	0.236	0.00387951	2	Espn
mt-Nd2	1.5055e-07	0.543555	1	0.957	0.00389519	2	mt-Nd2
Ube2n	1.51543e-07	0.800361	0.939	0.679	0.00392087	2	Ube2n
BC064078	1.52598e-07	2.89887	0.612	0.295	0.00394817	2	BC064078
Nup35	1.56862e-07	1.34807	0.714	0.413	0.00405848	2	Nup35
Tesk2	1.58127e-07	1.41277	0.776	0.433	0.00409121	2	Tesk2
Ptpre	1.58534e-07	0.760203	0.633	0.305	0.00410176	2	Ptpre
Sla2	1.61724e-07	1.11123	0.857	0.633	0.00418429	2	Sla2
2510002D24Rik	1.63596e-07	1.49906	0.714	0.426	0.00423273	2	2510002D24Rik
Ptpru1	1.65022e-07	1.108	0.714	0.41	0.00426962	2	Ptpru
Mpp5	1.66953e-07	1.95495	0.714	0.413	0.00431957	2	Mpp5
Gm13245	1.69871e-07	1.41864	0.143	0.01	0.00439508	2	Gm13245
Stx6	1.70476e-07	0.623762	0.857	0.574	0.00441074	2	Stx6
Ppp2r1b	1.71169e-07	1.76876	0.735	0.446	0.00442864	2	Ppp2r1b
Pomgnt1	1.79013e-07	1.09912	0.796	0.479	0.00463159	2	Pomgnt1
Manf1	1.79159e-07	0.347959	0.98	0.692	0.00463538	2	Manf
Raph1	1.81057e-07	1.63754	0.776	0.561	0.00468447	2	Raph1
Tma7	1.81133e-07	0.36873	0.959	0.78	0.00468647	2	Tma7
Napa1	1.81168e-07	0.953922	0.878	0.633	0.00468737	2	Napa
Usp38	1.83098e-07	1.06488	0.735	0.4	0.00473729	2	Usp38
Zfp990	1.8413e-07	1.69558	0.653	0.341	0.00476399	2	Zfp990
Atp6v0e2	1.84851e-07	1.07768	0.755	0.439	0.00478265	2	Atp6v0e2
Slc12a71	1.85486e-07	1.58062	0.735	0.403	0.00479909	2	Slc12a7
Marchf9	1.86571e-07	1.41307	0.694	0.348	0.00482716	2	Marchf9
Psmc1	1.88711e-07	0.873962	0.898	0.649	0.00488253	2	Psmc1
Puf60	1.89411e-07	0.783534	0.878	0.659	0.00490063	2	Puf60
Kcnh7	1.8942e-07	4.24249	0.531	0.246	0.00490087	2	Kcnh7
mt-Nd5	1.90136e-07	0.646149	1	0.908	0.00491938	2	mt-Nd5
Kcnn21	1.9684e-07	2.80154	0.531	0.216	0.00509285	2	Kcnn2
Vps9d11	1.9934e-07	1.34545	0.735	0.42	0.00515752	2	Vps9d1
Fsd1l	2.00285e-07	2.58071	0.653	0.39	0.00518196	2	Fsd1l
Tm4sf1	2.03132e-07	1.52021	0.796	0.577	0.00525564	2	Tm4sf1
Fam174b	2.05514e-07	2.09165	0.633	0.357	0.00531725	2	Fam174b
Cct7	2.07421e-07	0.531849	0.939	0.721	0.00536661	2	Cct7
Eno1b	2.08556e-07	1.17195	0.959	0.721	0.00539598	2	Eno1b
Emx2	2.15424e-07	0.62472	0.551	0.239	0.00557365	2	Emx2
Ankrd24	2.16729e-07	1.01052	0.694	0.403	0.00560744	2	Ankrd24
Gipc1	2.18053e-07	0.924258	0.816	0.534	0.00564169	2	Gipc1
Gm26728	2.25428e-07	0.941579	0.857	0.58	0.00583249	2	Gm26728
Veph1	2.27131e-07	2.00541	0.633	0.331	0.00587656	2	Veph1
Pdcl	2.28139e-07	2.61608	0.755	0.443	0.00590265	2	Pdcl
Gm15918	2.28506e-07	0.444076	0.143	0.01	0.00591213	2	Gm15918
Enpp51	2.31103e-07	0.570057	0.776	0.439	0.00597933	2	Enpp5
Kif1a	2.32471e-07	1.23284	0.694	0.367	0.00601471	2	Kif1a
Tcn2	2.34764e-07	0.56275	0.837	0.561	0.00607405	2	Tcn2
Diablo	2.38551e-07	1.47918	0.776	0.554	0.00617203	2	Diablo
Olfr1372-ps1	2.44929e-07	2.14359	0.49	0.21	0.00633704	2	Olfr1372-ps1
Ndufb91	2.4684e-07	0.639976	0.959	0.757	0.0063865	2	Ndufb9
Bche	2.48811e-07	2.08108	0.653	0.351	0.00643748	2	Bche
Ngrn	2.48969e-07	1.19382	0.714	0.452	0.00644157	2	Ngrn
Os9	2.49771e-07	1.86228	0.796	0.551	0.00646232	2	Os9
Mat2b	2.49834e-07	0.831733	0.837	0.57	0.00646395	2	Mat2b
Dhx401	2.54949e-07	1.50996	0.755	0.439	0.00659629	2	Dhx40
Vti1b1	2.58433e-07	1.11748	0.796	0.564	0.00668643	2	Vti1b
Vash2	2.61413e-07	1.9523	0.673	0.38	0.00676353	2	Vash2
Pgm2l1	2.62543e-07	0.705569	0.694	0.37	0.00679276	2	Pgm2l1
Atp6v1g11	2.64535e-07	0.655299	0.857	0.685	0.00684432	2	Atp6v1g1
Pgap2	2.66173e-07	1.66239	0.755	0.439	0.0068867	2	Pgap2
Afap1l1	2.68117e-07	1.76565	0.653	0.37	0.006937	2	Afap1l1
Ndufs61	2.6922e-07	0.369724	0.959	0.711	0.00696552	2	Ndufs6
Tbc1d14	2.7803e-07	1.3937	0.714	0.439	0.00719346	2	Tbc1d14
Cers6	2.81384e-07	0.975577	0.694	0.393	0.00728024	2	Cers6
Gm17509	2.83931e-07	1.86196	0.612	0.308	0.00734616	2	Gm17509
Plcd4	2.86409e-07	2.3408	0.633	0.361	0.00741025	2	Plcd4
Hlcs1	2.98482e-07	1.42574	0.694	0.364	0.00772263	2	Hlcs
Spns1	3.04607e-07	0.676604	0.755	0.416	0.00788109	2	Spns1
Bcl11a	3.05034e-07	1.08764	0.653	0.331	0.00789215	2	Bcl11a
Mdh21	3.05532e-07	0.634893	0.959	0.757	0.00790502	2	Mdh2
Gna14	3.10157e-07	2.53499	0.612	0.341	0.00802469	2	Gna14
Ywhae	3.11826e-07	0.597463	1	0.836	0.00806787	2	Ywhae
Tmem252	3.12505e-07	1.07484	0.714	0.387	0.00808544	2	Tmem252
Utp14b	3.12918e-07	0.774535	0.714	0.397	0.00809614	2	Utp14b
Padi21	3.17296e-07	1.23045	0.592	0.311	0.0082094	2	Padi2
Bex31	3.28303e-07	0.390021	0.939	0.675	0.00849418	2	Bex3
Cd9	3.34428e-07	1.05144	0.878	0.725	0.00865266	2	Cd9
Ldhb-ps1	3.36845e-07	0.758315	0.898	0.626	0.00871519	2	Ldhb-ps
Tsr31	3.38099e-07	1.43241	0.714	0.443	0.00874763	2	Tsr3
Shisal2b	3.40121e-07	3.23479	0.531	0.246	0.00879996	2	Shisal2b
Ormdl2	3.43721e-07	0.721652	0.796	0.554	0.0088931	2	Ormdl2
Erp29	3.51495e-07	0.840014	0.878	0.672	0.00909424	2	Erp29
Shc2	3.54772e-07	2.07089	0.612	0.305	0.00917902	2	Shc2
Gca	3.59011e-07	2.15642	0.51	0.223	0.0092887	2	Gca
Fcor	3.60039e-07	2.52087	0.531	0.226	0.00931529	2	Fcor
Acly	3.64167e-07	1.64311	0.796	0.557	0.00942208	2	Acly
Gm11802	3.66569e-07	3.06429	0.551	0.259	0.00948425	2	Gm11802
Capn121	3.69892e-07	0.851721	0.857	0.633	0.0095702	2	Capn12
Hook2	3.71155e-07	1.80547	0.653	0.331	0.0096029	2	Hook2
Ogt1	3.72148e-07	1.0863	0.878	0.607	0.00962859	2	Ogt
Gdpd5	3.73521e-07	1.08672	0.776	0.452	0.00966411	2	Gdpd5
Tmem183a1	3.75942e-07	1.28478	0.796	0.521	0.00972675	2	Tmem183a
Dennd11	3.80041e-07	2.14649	0.633	0.318	0.0098328	2	Dennd11
Epb41l5	3.83462e-07	1.61451	0.653	0.377	0.00992131	2	Epb41l5
Acot1	3.86059e-07	1.60497	0.776	0.544	0.00998852	2	Acot1
St8sia2	3.86885e-07	2.20729	0.633	0.325	0.0100099	2	St8sia2
Itfg1	3.90613e-07	0.551366	0.837	0.613	0.0101063	2	Itfg1
Ssbp1	3.91124e-07	0.792377	0.898	0.61	0.0101195	2	Ssbp1
Mrps23	3.97781e-07	0.937113	0.796	0.475	0.0102918	2	Mrps23
Narf	4.03063e-07	1.16284	0.714	0.407	0.0104284	2	Narf
Ralgapa11	4.04684e-07	0.827992	0.816	0.551	0.0104704	2	Ralgapa1
AU022754	4.06827e-07	1.8974	0.429	0.17	0.0105258	2	AU022754
mt-Nd1	4.10909e-07	0.273957	1	0.964	0.0106315	2	mt-Nd1
Bcar3	4.14039e-07	2.18959	0.653	0.344	0.0107124	2	Bcar3
Emc6	4.1452e-07	0.840871	0.816	0.564	0.0107249	2	Emc6
Gm13807	4.14949e-07	0.800128	0.122	0.007	0.010736	2	Gm13807
Eps8l2	4.14956e-07	1.64938	0.531	0.249	0.0107362	2	Eps8l2
Gm24682	4.14983e-07	0.908603	0.122	0.007	0.0107369	2	Gm24682
Uhmk1	4.20938e-07	1.6111	0.714	0.423	0.0108909	2	Uhmk1
Gm7466	4.21241e-07	0.253812	0.122	0.007	0.0108988	2	Gm7466
Snhg20	4.3049e-07	1.00451	0.694	0.393	0.0111381	2	Snhg20
Gm38359	4.31344e-07	2.23576	0.551	0.262	0.0111602	2	Gm38359
Gm43496	4.34478e-07	1.37131	0.122	0.007	0.0112413	2	Gm43496
Enkur	4.34684e-07	4.48034	0.449	0.174	0.0112466	2	Enkur
Gm17206	4.3515e-07	2.45936	0.571	0.275	0.0112586	2	Gm17206
E2f5	4.3851e-07	1.45072	0.98	0.731	0.0113456	2	E2f5
Igdcc3	4.39526e-07	2.23766	0.551	0.243	0.0113719	2	Igdcc3
Pop41	4.39922e-07	0.584738	0.755	0.466	0.0113821	2	Pop4
Prss32	4.41151e-07	1.08541	0.122	0.007	0.0114139	2	Prss32
Pygl	4.42591e-07	1.93228	0.551	0.272	0.0114512	2	Pygl
Psph	4.4762e-07	2.45706	0.837	0.57	0.0115813	2	Psph
Adgrd2-ps	4.47983e-07	0.897096	0.122	0.007	0.0115907	2	Adgrd2-ps
Nt5c1	4.49611e-07	1.01335	0.816	0.525	0.0116328	2	Nt5c
1700088E04Rik	4.66539e-07	1.26518	0.694	0.423	0.0120708	2	1700088E04Rik
Gm23757	4.7618e-07	0.911817	0.122	0.007	0.0123202	2	Gm23757
Cdc123	4.77573e-07	1.26766	0.857	0.59	0.0123563	2	Cdc123
9430041J12Rik1	4.79552e-07	0.64116	0.571	0.259	0.0124075	2	9430041J12Rik
Magef11	4.80272e-07	1.48249	0.653	0.334	0.0124261	2	Magef1
Vopp1	4.82029e-07	1.64408	0.653	0.413	0.0124715	2	Vopp1
Prss23os	4.8566e-07	2.55195	0.571	0.289	0.0125655	2	Prss23os
Plekha7	4.88496e-07	2.20656	0.694	0.348	0.0126389	2	Plekha7
Atpaf2	4.88842e-07	1.60448	0.735	0.42	0.0126478	2	Atpaf2
Pgam1	4.89045e-07	0.985747	0.796	0.57	0.0126531	2	Pgam1
Vangl2	4.93995e-07	1.78924	0.714	0.459	0.0127811	2	Vangl2
Gm28959	4.94651e-07	0.911857	0.694	0.393	0.0127981	2	Gm28959
Kdm3a	5.04513e-07	1.09606	0.776	0.498	0.0130533	2	Kdm3a
Asns	5.04643e-07	2.47835	0.633	0.348	0.0130566	2	Asns
Dnaja21	5.08042e-07	1.52654	0.837	0.62	0.0131446	2	Dnaja2
Wdr3	5.10895e-07	1.14187	0.633	0.344	0.0132184	2	Wdr3
Nmb	5.1939e-07	1.94993	0.531	0.233	0.0134382	2	Nmb
Nxpe3	5.23145e-07	2.61668	0.592	0.266	0.0135353	2	Nxpe3
Psmd21	5.28615e-07	0.647153	0.898	0.656	0.0136769	2	Psmd2
Prkd1	5.31992e-07	2.18948	0.612	0.331	0.0137642	2	Prkd1
Asna1	5.49462e-07	0.807253	0.796	0.534	0.0142162	2	Asna1
Tmem135	5.66071e-07	0.818809	0.714	0.43	0.014646	2	Tmem135
B230206H07Rik	5.67555e-07	3.20863	0.51	0.239	0.0146843	2	B230206H07Rik
Tdrd7	5.69851e-07	1.31167	0.735	0.42	0.0147438	2	Tdrd7
Pigs1	5.88833e-07	0.250197	0.816	0.554	0.0152349	2	Pigs
Ech12	5.88944e-07	0.605463	0.878	0.613	0.0152377	2	Ech1
Amd1	5.92004e-07	0.682156	0.755	0.489	0.0153169	2	Amd1
Nprl2	5.96484e-07	1.83165	0.653	0.361	0.0154328	2	Nprl2
Ndufb71	6.02945e-07	0.715849	0.878	0.669	0.0156	2	Ndufb7
Ccz11	6.08175e-07	1.27454	0.816	0.551	0.0157353	2	Ccz1
Dcaf7	6.18391e-07	0.500134	0.816	0.584	0.0159996	2	Dcaf7
mt-Nd61	6.19043e-07	0.421086	1	0.911	0.0160165	2	mt-Nd6
Slc22a23	6.28209e-07	0.805565	0.714	0.423	0.0162537	2	Slc22a23
Glyr1	6.39464e-07	0.937769	0.898	0.662	0.0165449	2	Glyr1
G3bp21	6.39975e-07	0.897022	0.837	0.597	0.0165581	2	G3bp2
Gm29093	6.43932e-07	0.609386	0.102	0.003	0.0166604	2	Gm29093
Gm12000	6.43954e-07	2.6285	0.102	0.003	0.016661	2	Gm12000
A730060N03Rik	6.43954e-07	1.8563	0.102	0.003	0.016661	2	A730060N03Rik
Gm18072	6.43954e-07	1.52636	0.102	0.003	0.016661	2	Gm18072
Gm20421	6.53448e-07	2.71725	0.51	0.223	0.0169067	2	Gm20421
Gm11695	6.55211e-07	0.823511	0.102	0.003	0.0169523	2	Gm11695
Ddost1	6.57501e-07	0.800005	0.959	0.728	0.0170115	2	Ddost
Gm13598	6.66612e-07	2.31834	0.102	0.003	0.0172472	2	Gm13598
1700024G13Rik	6.66704e-07	2.48439	0.102	0.003	0.0172496	2	1700024G13Rik
Acat31	6.7154e-07	0.361721	0.878	0.685	0.0173748	2	Acat3
Atox11	6.75719e-07	0.696579	1	0.8	0.0174829	2	Atox1
Ndufs7	6.75825e-07	0.559638	0.878	0.659	0.0174856	2	Ndufs7
Ccndbp11	6.79475e-07	0.996336	0.776	0.479	0.01758	2	Ccndbp1
Hes11	6.84506e-07	0.493006	0.837	0.613	0.0177102	2	Hes1
Serhl	6.8717e-07	2.25117	0.694	0.462	0.0177792	2	Serhl
Me1	6.91204e-07	2.17077	0.633	0.361	0.0178835	2	Me1
Psma1	6.9305e-07	0.465683	0.959	0.685	0.0179313	2	Psma1
Fkbp9	6.93358e-07	1.35867	0.898	0.675	0.0179393	2	Fkbp9
Bop1	7.00578e-07	1.43827	0.796	0.482	0.018126	2	Bop1
Gm38576	7.02263e-07	0.967263	0.102	0.003	0.0181696	2	Gm38576
Ercc2	7.04954e-07	1.02872	0.714	0.397	0.0182393	2	Ercc2
Gm6999	7.14525e-07	1.53651	0.102	0.003	0.0184869	2	Gm6999
Gm49291	7.23628e-07	1.64966	0.592	0.259	0.0187224	2	Gm49291
Sccpdh	7.26001e-07	1.47093	0.776	0.548	0.0187838	2	Sccpdh
Nckap5	7.2692e-07	2.13785	0.653	0.354	0.0188076	2	Nckap5
Rassf6	7.30793e-07	3.32003	0.49	0.23	0.0189078	2	Rassf6
Gm45176	7.39696e-07	1.20055	0.102	0.003	0.0191382	2	Gm45176
Lsm6	7.40562e-07	0.667836	0.898	0.626	0.0191606	2	Lsm6
Atp2c1	7.51139e-07	1.01298	0.816	0.561	0.0194342	2	Atp2c1
Jtb	7.56581e-07	0.843061	0.796	0.574	0.019575	2	Jtb
Paqr8	7.58059e-07	1.57484	0.694	0.407	0.0196133	2	Paqr8
Gm49966	7.65642e-07	0.332852	0.102	0.003	0.0198095	2	Gm49966
Gm13583	7.65668e-07	0.78726	0.102	0.003	0.0198101	2	Gm13583
Gm9748	7.65668e-07	0.487396	0.102	0.003	0.0198101	2	Gm9748
Gm47252	7.65668e-07	0.276499	0.102	0.003	0.0198101	2	Gm47252
Depp1	7.65694e-07	0.539014	0.102	0.003	0.0198108	2	Depp1
Sdc4	8.02177e-07	1.96858	0.796	0.544	0.0207547	2	Sdc4
Psen2	8.10053e-07	1.45783	0.735	0.387	0.0209585	2	Psen2
Chd41	8.1406e-07	0.781305	0.878	0.652	0.0210622	2	Chd4
Mrps341	8.23677e-07	0.621227	0.816	0.525	0.021311	2	Mrps34
AI661453	8.2405e-07	2.54968	0.429	0.161	0.0213207	2	AI661453
Mocs2	8.3716e-07	1.22352	0.857	0.577	0.0216598	2	Mocs2
Luc7l1	8.74824e-07	0.904637	0.816	0.567	0.0226343	2	Luc7l
Gpam	8.95642e-07	1.10881	0.735	0.407	0.0231729	2	Gpam
4921501I09Rik	9.10596e-07	1.76278	0.673	0.361	0.0235599	2	4921501I09Rik
Gm4925	9.18752e-07	1.56616	0.143	0.013	0.0237709	2	Gm4925
Mrpl511	9.24898e-07	0.482927	0.857	0.593	0.0239299	2	Mrpl51
Cdc731	9.44382e-07	1.47222	0.796	0.567	0.024434	2	Cdc73
Gm4735	9.72896e-07	1.01143	0.878	0.587	0.0251717	2	Gm4735
Isyna11	9.75925e-07	1.63782	0.816	0.541	0.0252501	2	Isyna1
Lamc2	9.76515e-07	2.08003	0.551	0.262	0.0252654	2	Lamc2
Marcksl11	9.76902e-07	0.707565	0.918	0.725	0.0252754	2	Marcksl1
Slain1	9.7739e-07	1.29172	0.633	0.298	0.025288	2	Slain1
Itga3	9.77933e-07	1.26681	0.571	0.282	0.0253021	2	Itga3
Tctn1	1.00934e-06	1.21656	0.714	0.403	0.0261147	2	Tctn1
Wdfy1	1.02032e-06	1.78441	0.755	0.485	0.0263987	2	Wdfy1
Camsap3	1.0397e-06	1.22061	0.551	0.259	0.0269002	2	Camsap3
1700037H04Rik	1.0442e-06	1.57216	0.735	0.472	0.0270165	2	1700037H04Rik
Cbr11	1.04706e-06	0.926018	0.796	0.538	0.0270905	2	Cbr1
Fbxo21	1.04775e-06	0.269551	0.776	0.446	0.0271085	2	Fbxo21
Cct3	1.05195e-06	0.810546	0.898	0.662	0.0272171	2	Cct3
Cnih1	1.05432e-06	0.614879	0.837	0.643	0.0272783	2	Cnih1
Anxa4	1.05509e-06	3.18398	0.673	0.446	0.0272984	2	Anxa4
Lmo11	1.05784e-06	1.14607	0.633	0.348	0.0273695	2	Lmo1
Tesc	1.07943e-06	3.86128	0.469	0.22	0.0279281	2	Tesc
Hspa81	1.0814e-06	0.672582	0.98	0.843	0.027979	2	Hspa8
Kdm3b1	1.08363e-06	1.43995	0.755	0.521	0.0280367	2	Kdm3b
Pigb1	1.09114e-06	0.513759	0.816	0.593	0.028231	2	Pigb
Rpgr	1.09598e-06	1.62048	0.612	0.344	0.0283563	2	Rpgr
Perp	1.09629e-06	1.02637	0.612	0.315	0.0283642	2	Perp
Tnnt1	1.10114e-06	2.91152	0.531	0.275	0.0284899	2	Tnnt1
Syt14	1.10779e-06	2.06138	0.51	0.236	0.0286618	2	Syt14
Cited2	1.10962e-06	0.893308	0.796	0.561	0.0287093	2	Cited2
B3gnt8	1.12338e-06	0.551929	0.735	0.502	0.0290653	2	B3gnt8
Uba11	1.12759e-06	0.324231	0.898	0.675	0.0291741	2	Uba1
Sdf2l1	1.14587e-06	0.364494	0.735	0.41	0.029647	2	Sdf2l1
Sorbs2	1.15166e-06	1.15037	0.735	0.489	0.029797	2	Sorbs2
Dock9	1.15175e-06	1.42789	0.633	0.357	0.0297991	2	Dock9
Ccnt21	1.15499e-06	1.3019	0.939	0.751	0.0298831	2	Ccnt2
Fam3c	1.15667e-06	0.352218	0.796	0.577	0.0299265	2	Fam3c
Bckdha	1.16567e-06	0.941542	0.755	0.502	0.0301594	2	Bckdha
Rnf1671	1.16751e-06	1.27067	0.816	0.574	0.0302069	2	Rnf167
Jagn1	1.184e-06	1.07125	0.816	0.508	0.0306337	2	Jagn1
Nme5	1.18546e-06	4.55908	0.449	0.193	0.0306713	2	Nme5
Odc1	1.2031e-06	1.07798	0.796	0.597	0.0311279	2	Odc1
Ano10	1.21154e-06	1.28636	0.755	0.452	0.0313462	2	Ano10
Gnpda21	1.22401e-06	1.2968	0.776	0.505	0.0316688	2	Gnpda2
Mapk11	1.24984e-06	0.727633	0.878	0.643	0.0323371	2	Mapk1
Slc39a8	1.27471e-06	1.95295	0.551	0.282	0.0329806	2	Slc39a8
Coprs	1.2778e-06	1.43838	0.714	0.433	0.0330606	2	Coprs
Slc27a2	1.2905e-06	4.22019	0.49	0.216	0.0333892	2	Slc27a2
Trmt1121	1.29159e-06	0.639837	0.939	0.672	0.0334173	2	Trmt112
Glrx51	1.29422e-06	0.881537	0.878	0.636	0.0334855	2	Glrx5
Rorc	1.29918e-06	3.3702	0.49	0.213	0.0336138	2	Rorc
Lpcat3	1.31664e-06	1.213	0.898	0.649	0.0340654	2	Lpcat3
Efcab15	1.33665e-06	0.923542	0.49	0.2	0.0345831	2	Efcab15
Sf3b61	1.35405e-06	0.42415	0.857	0.689	0.0350333	2	Sf3b6
Lmo71	1.36301e-06	1.82792	0.714	0.43	0.0352651	2	Lmo7
Gm15943	1.36535e-06	2.29113	0.469	0.193	0.0353256	2	Gm15943
Akirin1	1.36758e-06	0.972751	0.755	0.515	0.0353833	2	Akirin1
Pde6d1	1.37423e-06	1.32729	0.755	0.541	0.0355555	2	Pde6d
Slc43a2	1.38327e-06	0.96651	0.694	0.4	0.0357894	2	Slc43a2
G630022F23Rik1	1.40104e-06	1.53162	0.551	0.269	0.036249	2	G630022F23Rik
Selenom	1.41112e-06	1.60461	0.878	0.652	0.03651	2	Selenom
Epb41l4b	1.41264e-06	1.27559	0.714	0.39	0.0365493	2	Epb41l4b
Med251	1.43223e-06	0.759257	0.796	0.567	0.037056	2	Med25
Slc2a12	1.44847e-06	2.3375	0.653	0.37	0.0374764	2	Slc2a12
Becn11	1.45754e-06	1.13828	0.776	0.557	0.0377108	2	Becn1
Tmem141	1.46887e-06	0.830774	0.633	0.348	0.0380041	2	Tmem141
Lrrc8b	1.48665e-06	0.769887	0.796	0.495	0.0384642	2	Lrrc8b
Sh3glb21	1.49208e-06	0.295408	0.816	0.551	0.0386046	2	Sh3glb2
Mbd21	1.49802e-06	0.433644	0.837	0.528	0.0387582	2	Mbd2
Fam117a	1.53348e-06	1.01512	0.694	0.384	0.0396756	2	Fam117a
Rffl	1.53381e-06	1.31814	0.796	0.495	0.0396841	2	Rffl
Chtop1	1.54441e-06	0.684551	0.878	0.636	0.0399586	2	Chtop
Myo5b	1.54583e-06	1.90571	0.49	0.233	0.0399953	2	Myo5b
Qars	1.55092e-06	0.588063	0.837	0.564	0.0401269	2	Qars
Sf3b2	1.5564e-06	0.823675	0.878	0.672	0.0402687	2	Sf3b2
Polb	1.56519e-06	1.27207	0.776	0.564	0.0404962	2	Polb
Ndufa41	1.57334e-06	0.356788	0.98	0.843	0.0407069	2	Ndufa4
Gnpat	1.57813e-06	1.21654	0.755	0.505	0.0408308	2	Gnpat
Ap3s21	1.58945e-06	0.650053	0.776	0.485	0.0411239	2	Ap3s2
Marchf8	1.59444e-06	1.29708	0.755	0.466	0.0412529	2	Marchf8
Prmt21	1.59909e-06	0.707151	0.755	0.475	0.0413734	2	Prmt2
Gm162862	1.60147e-06	0.738538	0.837	0.544	0.0414349	2	Gm16286
1700018A23Rik	1.60301e-06	0.871261	0.776	0.505	0.0414747	2	1700018A23Rik
Dnpep	1.60633e-06	0.697826	0.816	0.577	0.0415607	2	Dnpep
Ccdc181	1.60886e-06	2.75798	0.531	0.269	0.041626	2	Ccdc181
Pomp1	1.61684e-06	0.409354	0.959	0.751	0.0418325	2	Pomp
Cfap298	1.6362e-06	0.396764	0.755	0.456	0.0423333	2	Cfap298
Atp5pb	1.65112e-06	0.611067	0.918	0.764	0.0427195	2	Atp5pb
Thop1	1.65438e-06	1.88136	0.653	0.387	0.0428038	2	Thop1
Sgsm1	1.66672e-06	3.28141	0.49	0.233	0.0431231	2	Sgsm1
Snx25	1.68499e-06	1.87205	0.633	0.367	0.0435956	2	Snx25
F730043M19Rik	1.6988e-06	2.9717	0.49	0.216	0.043953	2	F730043M19Rik
Hif1a	1.70471e-06	0.545241	0.898	0.639	0.0441059	2	Hif1a
Msh2	1.70588e-06	1.23307	0.755	0.462	0.0441363	2	Msh2
Fam184a	1.70609e-06	1.13632	0.653	0.364	0.0441418	2	Fam184a
Ripk4	1.70869e-06	2.422	0.51	0.23	0.044209	2	Ripk4
Mrps18a	1.7296e-06	0.959196	0.816	0.561	0.0447501	2	Mrps18a
A830073O21Rik	1.73158e-06	2.43683	0.531	0.243	0.0448012	2	A830073O21Rik
Thumpd3	1.74052e-06	1.08009	0.714	0.446	0.0450324	2	Thumpd3
Hnrnpc1	1.74219e-06	0.485455	0.918	0.715	0.0450756	2	Hnrnpc
Rnf5	1.78472e-06	1.0109	0.755	0.538	0.0461759	2	Rnf5
Rbm171	1.8012e-06	1.30523	0.796	0.538	0.0466024	2	Rbm17
Dlgap41	1.80519e-06	0.283409	0.816	0.597	0.0467057	2	Dlgap4
Trpv4	1.81226e-06	1.62694	0.571	0.298	0.0468887	2	Trpv4
Rmdn31	1.81374e-06	1.19248	0.755	0.426	0.0469269	2	Rmdn3
Zfp518a1	1.82276e-06	1.56175	0.653	0.397	0.0471602	2	Zfp518a
Arhgap17	1.82451e-06	1.57884	0.714	0.505	0.0472054	2	Arhgap17
Bola1	1.82504e-06	0.915245	0.776	0.446	0.0472193	2	Bola1
Tmem19	1.84938e-06	1.40174	0.694	0.407	0.047849	2	Tmem19
Fanca	1.85692e-06	2.02402	0.673	0.387	0.0480442	2	Fanca
Zfp612	1.87909e-06	1.2148	0.735	0.407	0.0486177	2	Zfp612
4933434E20Rik	1.87921e-06	1.12746	0.776	0.541	0.0486208	2	4933434E20Rik
Tmem205	1.89146e-06	0.900887	0.776	0.518	0.0489378	2	Tmem205
Gm82921	1.92117e-06	0.768466	1	0.875	0.0497065	2	Gm8292
Hey2	1.92457e-06	1.55784	0.551	0.266	0.0497943	2	Hey2

## Sheet: S3
Title: Single cell RNA sequencing analysis of mouse cochlear supporting cell transcriptomes with activated ERBB2 receptor indicates a cell-specific response that promotes CD44 activation
Authors: Piekna-Przybylska et al.
Supplementary Data 3: Up-Expressed genes by cell cluster.
		log fold-chage of the average expression between the two groups. Positive values indicate that the gene is more highly expressed in the first group.	The percentage of cells where the gene is detected in analyzed cluster	The percentage of cells where the gene is detected outside of the analyzed cluster	Adjusted p-value, based on bonferroni correction using all genes in the dataset.
	p_val	avg_log2FC	pct.1	pct.2	p_val_adj	cluster ID	gene
Klhdc21	5.2145e-11	1.09494	0.146	0.739	1.34915e-06	3	Klhdc2
Tbl1x1	5.43791e-11	0.850837	0.083	0.663	1.40695e-06	3	Tbl1x
Nfx12	5.87541e-11	0.926724	0.062	0.624	1.52014e-06	3	Nfx1
Ubap21	7.05865e-11	1.32875	0.021	0.582	1.82628e-06	3	Ubap2
Ppp6r3	7.29226e-11	2.07389	0.062	0.641	1.88673e-06	3	Ppp6r3
Uba31	7.58372e-11	0.38546	0.062	0.647	1.96213e-06	3	Uba3
Uri12	1.04769e-10	0.359186	0.062	0.601	2.71068e-06	3	Uri1
Dcaf131	1.16971e-10	0.269282	0.062	0.631	3.02638e-06	3	Dcaf13
Tsr21	2.13419e-10	1.55795	0.083	0.634	5.52178e-06	3	Tsr2
Ptprk2	2.48211e-10	0.566482	0.125	0.667	6.42197e-06	3	Ptprk
Brd81	2.63684e-10	0.336879	0.125	0.69	6.82229e-06	3	Brd8
Zfp3951	2.85053e-10	1.82144	0.062	0.608	7.37519e-06	3	Zfp395
Mcl11	2.90703e-10	0.385848	0.167	0.739	7.52136e-06	3	Mcl1
Luc7l32	3.47921e-10	0.295398	0.188	0.706	9.00176e-06	3	Luc7l3
9130401M01Rik	3.95603e-10	0.840803	0.083	0.595	1.02354e-05	3	9130401M01Rik
Naa501	5.11707e-10	0.38799	0.104	0.68	1.32394e-05	3	Naa50
Gm172591	5.33446e-10	0.662464	0.146	0.69	1.38019e-05	3	Gm17259
Ap1g11	8.10532e-10	0.714541	0.062	0.614	2.09709e-05	3	Ap1g1
Tead21	8.34314e-10	0.476169	0.125	0.68	2.15862e-05	3	Tead2
Csnk2a21	9.69672e-10	0.797975	0.125	0.683	2.50883e-05	3	Csnk2a2
Dtx31	9.88893e-10	0.498275	0.125	0.683	2.55856e-05	3	Dtx3
Ldb11	1.01372e-09	0.453683	0.167	0.69	2.6228e-05	3	Ldb1
Emsy1	1.08389e-09	0.342095	0.062	0.621	2.80434e-05	3	Emsy
Fgd1	1.10253e-09	2.89683	0.062	0.598	2.85258e-05	3	Fgd1
Zfp7401	1.12519e-09	0.370186	0.104	0.65	2.91121e-05	3	Zfp740
Igsf31	1.13904e-09	0.374849	0.146	0.657	2.94704e-05	3	Igsf3
4930404I05Rik1	1.24822e-09	1.24403	0.083	0.608	3.22952e-05	3	4930404I05Rik
Nelfa1	1.37985e-09	0.930004	0.062	0.578	3.57009e-05	3	Nelfa
1500002C15Rik1	1.45689e-09	0.349227	0.146	0.716	3.7694e-05	3	1500002C15Rik
Gm129921	1.45698e-09	0.313434	0.083	0.614	3.76965e-05	3	Gm12992
Tpp22	1.48811e-09	0.43417	0.208	0.69	3.85018e-05	3	Tpp2
Gnaq1	1.61904e-09	0.889857	0.167	0.67	4.18894e-05	3	Gnaq
Timm441	1.69501e-09	0.722362	0.083	0.592	4.38549e-05	3	Timm44
Mex3a1	1.81524e-09	0.413767	0.083	0.611	4.69658e-05	3	Mex3a
Rffl1	1.90086e-09	0.46676	0.125	0.601	4.91809e-05	3	Rffl
Frmd4a2	1.96824e-09	1.29789	0.167	0.696	5.09244e-05	3	Frmd4a
Paxbp11	2.07093e-09	0.334727	0.104	0.647	5.35812e-05	3	Paxbp1
Smg12	2.10337e-09	0.945752	0.104	0.631	5.44204e-05	3	Smg1
Nfyc1	2.12428e-09	0.77285	0.083	0.611	5.49614e-05	3	Nfyc
Cdk91	2.16343e-09	0.948428	0.104	0.614	5.59745e-05	3	Cdk9
Lsg11	2.23431e-09	1.32137	0.062	0.559	5.78083e-05	3	Lsg1
Elp11	2.27391e-09	0.584731	0.021	0.523	5.88329e-05	3	Elp1
Tor1aip11	2.37442e-09	0.445203	0.146	0.693	6.14333e-05	3	Tor1aip1
Smad41	2.40982e-09	1.24087	0.188	0.67	6.23494e-05	3	Smad4
Epha41	2.62082e-09	1.29537	0.042	0.562	6.78086e-05	3	Epha4
Gm115831	2.681e-09	1.70322	0.125	0.65	6.93654e-05	3	Gm11583
Zbtb11	2.7981e-09	1.84878	0.083	0.601	7.23953e-05	3	Zbtb11
Srsf41	2.81813e-09	0.284055	0.062	0.595	7.29136e-05	3	Srsf4
1110038B12Rik1	2.83195e-09	0.966334	0.167	0.712	7.3271e-05	3	1110038B12Rik
Nfyb1	2.83822e-09	0.449421	0.042	0.562	7.34332e-05	3	Nfyb
Atxn2l1	2.84499e-09	0.405002	0.208	0.716	7.36084e-05	3	Atxn2l
Sgpl1	2.96204e-09	1.31702	0.146	0.641	7.66369e-05	3	Sgpl1
B4galt31	3.06991e-09	0.250308	0.083	0.614	7.94277e-05	3	B4galt3
Zfp91	3.24671e-09	0.877979	0.188	0.693	8.40022e-05	3	Zfp91
Nsmce4a2	3.85366e-09	0.338944	0.125	0.663	9.97057e-05	3	Nsmce4a
Rcc21	3.86891e-09	0.26852	0.229	0.716	0.0001001	3	Rcc2
Cars1	3.91281e-09	0.348299	0.042	0.529	0.000101236	3	Cars
Hook31	3.95057e-09	0.942113	0.458	0.856	0.000102213	3	Hook3
Tial11	4.00797e-09	1.05804	0.167	0.709	0.000103698	3	Tial1
Mtrex2	4.64281e-09	0.366565	0.208	0.719	0.000120123	3	Mtrex
Smg71	4.70476e-09	1.15653	0.125	0.67	0.000121726	3	Smg7
Fbxo111	5.17609e-09	1.25407	0.146	0.676	0.000133921	3	Fbxo11
Snx41	5.34879e-09	0.559362	0.083	0.618	0.000138389	3	Snx4
Snapc31	5.67208e-09	0.539689	0.167	0.686	0.000146754	3	Snapc3
Stx81	5.74578e-09	1.2489	0.104	0.614	0.00014866	3	Stx8
Cnot72	6.06693e-09	0.45844	0.208	0.69	0.00015697	3	Cnot7
Gm11574	6.24774e-09	0.453065	0.062	0.588	0.000161648	3	Gm11574
1110038F14Rik1	6.47375e-09	0.787574	0.104	0.631	0.000167495	3	1110038F14Rik
Mterf3	6.55159e-09	1.98554	0.083	0.592	0.000169509	3	Mterf3
Mthfd2l	6.57019e-09	1.54496	0.062	0.562	0.000169991	3	Mthfd2l
Isoc11	6.71296e-09	0.652526	0.104	0.624	0.000173684	3	Isoc1
Zfp8271	6.797e-09	0.337033	0.104	0.631	0.000175859	3	Zfp827
Brix11	6.80215e-09	0.373094	0.167	0.686	0.000175992	3	Brix1
Lnpep1	7.02782e-09	0.907039	0.125	0.624	0.000181831	3	Lnpep
Stxbp31	7.35418e-09	0.307564	0.104	0.585	0.000190275	3	Stxbp3
Timm91	7.38794e-09	1.8395	0.083	0.582	0.000191148	3	Timm9
Stard51	7.87224e-09	0.969182	0.042	0.542	0.000203678	3	Stard5
Hdgfl22	8.05947e-09	1.13245	0.104	0.595	0.000208523	3	Hdgfl2
Srsf102	8.30836e-09	0.252172	0.208	0.709	0.000214962	3	Srsf10
Magohb	8.40797e-09	0.918827	0.083	0.585	0.000217539	3	Magohb
Prdm51	8.54328e-09	1.24358	0.083	0.572	0.00022104	3	Prdm5
Fam126a1	8.58343e-09	1.62513	0.083	0.572	0.000222079	3	Fam126a
Zfp236	9.00716e-09	1.76489	0.083	0.611	0.000233042	3	Zfp236
Tmf1	9.27257e-09	1.03621	0.104	0.647	0.000239909	3	Tmf1
Zwint1	9.31815e-09	0.395978	0.167	0.69	0.000241089	3	Zwint
Mthfs1	9.66502e-09	0.827516	0.104	0.552	0.000250063	3	Mthfs
Arrdc41	9.90684e-09	0.343965	0.083	0.601	0.00025632	3	Arrdc4
Nub12	9.90913e-09	0.536063	0.104	0.627	0.000256379	3	Nub1
Slc25a361	9.96994e-09	0.767689	0.208	0.683	0.000257952	3	Slc25a36
Dnajc191	1.01254e-08	0.678983	0.208	0.761	0.000261973	3	Dnajc19
Psmc2	1.03436e-08	0.868501	0.188	0.745	0.000267621	3	Psmc2
1110051M20Rik2	1.04854e-08	1.30168	0.125	0.673	0.000271288	3	1110051M20Rik
Rabl61	1.072e-08	0.912645	0.146	0.601	0.000277359	3	Rabl6
Myef21	1.10678e-08	0.545734	0.167	0.712	0.000286357	3	Myef2
Nt5c31	1.11871e-08	0.71124	0.083	0.611	0.000289445	3	Nt5c3
Supt201	1.14724e-08	1.07435	0.167	0.709	0.000296824	3	Supt20
Nif3l1	1.15775e-08	0.594003	0.208	0.676	0.000299545	3	Nif3l1
Jmy1	1.18806e-08	0.292959	0.104	0.562	0.000307387	3	Jmy
Sh2b11	1.19151e-08	0.603477	0.125	0.627	0.00030828	3	Sh2b1
Pptc71	1.19364e-08	0.307571	0.062	0.539	0.000308831	3	Pptc7
Taf13	1.20161e-08	1.25579	0.104	0.637	0.000310892	3	Taf13
Tmem87a	1.28749e-08	1.64581	0.167	0.634	0.000333111	3	Tmem87a
Tomm20l	1.29516e-08	1.454	0.062	0.529	0.000335098	3	Tomm20l
Asap11	1.30682e-08	0.386505	0.188	0.69	0.000338115	3	Asap1
Thoc32	1.32535e-08	0.26763	0.083	0.575	0.000342909	3	Thoc3
Kdm6b	1.3441e-08	0.800913	0.125	0.637	0.00034776	3	Kdm6b
Gtf2f12	1.34838e-08	0.455566	0.104	0.595	0.000348865	3	Gtf2f1
Acaca	1.35333e-08	1.39848	0.062	0.572	0.000350146	3	Acaca
Slc22a231	1.37366e-08	0.487108	0.042	0.529	0.000355407	3	Slc22a23
Hexim11	1.37871e-08	0.54461	0.083	0.569	0.000356713	3	Hexim1
Abl1	1.38962e-08	0.78652	0.167	0.654	0.000359537	3	Abl1
Bet1l2	1.45172e-08	0.38356	0.104	0.627	0.000375604	3	Bet1l
Trappc31	1.45935e-08	0.637507	0.104	0.637	0.000377577	3	Trappc3
Vti1b2	1.47784e-08	0.382389	0.146	0.667	0.000382363	3	Vti1b
Ints71	1.52646e-08	0.420634	0.062	0.526	0.000394941	3	Ints7
Rragc1	1.52775e-08	0.346893	0.104	0.627	0.000395274	3	Rragc
Ndel12	1.55777e-08	0.644447	0.167	0.67	0.000403043	3	Ndel1
Arg21	1.5687e-08	0.453434	0.125	0.644	0.00040587	3	Arg2
Ubr12	1.57969e-08	0.830801	0.125	0.637	0.000408712	3	Ubr1
Angel21	1.59103e-08	0.250738	0.125	0.631	0.000411648	3	Angel2
Resf11	1.65497e-08	0.778677	0.146	0.641	0.000428189	3	Resf1
Eml51	1.68609e-08	0.973695	0.167	0.663	0.000436242	3	Eml5
Tra2a2	1.68902e-08	0.777972	0.292	0.742	0.000437	3	Tra2a
Eif2s11	1.71208e-08	0.978347	0.167	0.657	0.000442966	3	Eif2s1
Ier51	1.74212e-08	1.058	0.104	0.624	0.000450739	3	Ier5
Nvl1	1.74826e-08	0.753316	0.146	0.637	0.000452327	3	Nvl
Wnk11	1.76995e-08	0.280484	0.25	0.729	0.000457939	3	Wnk1
Eif2b3	1.7722e-08	1.48892	0.062	0.546	0.00045852	3	Eif2b3
9930021J03Rik1	1.79132e-08	0.634522	0.104	0.611	0.000463469	3	9930021J03Rik
Marchf81	1.82373e-08	0.255192	0.083	0.572	0.000471853	3	Marchf8
Chpf1	1.88823e-08	0.822292	0.167	0.644	0.000488541	3	Chpf
Hnrnpr1	1.93605e-08	0.836941	0.208	0.722	0.000500914	3	Hnrnpr
Coq10b1	1.96729e-08	0.714596	0.104	0.621	0.000508997	3	Coq10b
Psmg4	2.03711e-08	0.445983	0.167	0.693	0.000527062	3	Psmg4
Tbc1d231	2.05393e-08	1.04076	0.083	0.601	0.000531413	3	Tbc1d23
Tcf122	2.0613e-08	0.810784	0.208	0.69	0.000533321	3	Tcf12
Stx171	2.07653e-08	0.740815	0.083	0.536	0.00053726	3	Stx17
Ppp5c2	2.16711e-08	0.499483	0.125	0.637	0.000560695	3	Ppp5c
Ttc51	2.17885e-08	1.16464	0.083	0.575	0.000563735	3	Ttc5
Usp9x1	2.20181e-08	0.769378	0.125	0.595	0.000569675	3	Usp9x
Homer1	2.20617e-08	0.583356	0.125	0.578	0.000570801	3	Homer1
Irf2bp11	2.23391e-08	1.08097	0.083	0.549	0.00057798	3	Irf2bp1
Naa251	2.26143e-08	1.18282	0.042	0.523	0.000585099	3	Naa25
Arfgap21	2.3044e-08	1.42081	0.083	0.575	0.000596218	3	Arfgap2
Mrrf	2.40445e-08	0.428039	0.125	0.598	0.000622103	3	Mrrf
Trub2	2.41143e-08	3.17989	0.062	0.536	0.000623909	3	Trub2
Tnfrsf1a2	2.42834e-08	0.64226	0.146	0.598	0.000628284	3	Tnfrsf1a
Med252	2.48141e-08	1.00704	0.125	0.673	0.000642014	3	Med25
Slc6a61	2.50843e-08	0.57549	0.104	0.621	0.000649007	3	Slc6a6
Atad3a1	2.54185e-08	1.22452	0.083	0.556	0.000657653	3	Atad3a
Uggt11	2.55164e-08	1.15782	0.167	0.641	0.000660185	3	Uggt1
Ei241	2.58421e-08	0.638454	0.104	0.624	0.000668613	3	Ei24
Suco1	2.60045e-08	0.549235	0.125	0.618	0.000672814	3	Suco
Klhl7	2.61375e-08	2.3408	0.083	0.608	0.000676256	3	Klhl7
Lman2l	2.63807e-08	0.26414	0.062	0.536	0.000682549	3	Lman2l
1600020E01Rik1	2.66989e-08	0.875852	0.062	0.533	0.000690781	3	1600020E01Rik
Prkab11	2.68498e-08	0.716313	0.104	0.575	0.000694686	3	Prkab1
Spopl	2.69465e-08	2.16257	0.083	0.552	0.000697187	3	Spopl
Hmbs1	2.79712e-08	1.38007	0.125	0.608	0.0007237	3	Hmbs
Eif2a	2.81067e-08	1.26544	0.146	0.65	0.000727205	3	Eif2a
Thoc11	2.82594e-08	0.913801	0.188	0.68	0.000731156	3	Thoc1
Parp13	2.86987e-08	0.39344	0.125	0.621	0.000742521	3	Parp1
Appl21	2.88304e-08	0.319819	0.104	0.634	0.00074593	3	Appl2
Med201	2.88434e-08	1.69004	0.042	0.51	0.000746266	3	Med20
Fam136a1	2.89256e-08	1.61381	0.083	0.575	0.000748392	3	Fam136a
Atg4b	2.94972e-08	0.948026	0.083	0.562	0.00076318	3	Atg4b
Mrps231	3.05801e-08	1.40546	0.104	0.585	0.0007912	3	Mrps23
Brf11	3.08151e-08	0.576686	0.125	0.575	0.000797279	3	Brf1
Ss181	3.08366e-08	1.53347	0.146	0.654	0.000797837	3	Ss18
Exosc4	3.12756e-08	1.31994	0.104	0.592	0.000809195	3	Exosc4
Ttc271	3.22068e-08	2.72524	0.021	0.474	0.000833287	3	Ttc27
Stard72	3.26105e-08	0.680033	0.083	0.559	0.00084373	3	Stard7
Ubr32	3.26567e-08	0.3783	0.125	0.65	0.000844928	3	Ubr3
Parg	3.26569e-08	2.12376	0.062	0.549	0.000844932	3	Parg
Clns1a1	3.27097e-08	1.63197	0.167	0.686	0.000846299	3	Clns1a
Tomm70a1	3.30856e-08	0.382135	0.312	0.719	0.000856024	3	Tomm70a
Rngtt	3.35022e-08	1.86818	0.042	0.49	0.000866803	3	Rngtt
Ncoa51	3.3547e-08	1.65822	0.125	0.608	0.000867961	3	Ncoa5
Zswim6	3.3675e-08	0.26773	0.083	0.572	0.000871273	3	Zswim6
Ppig1	3.36763e-08	0.590325	0.208	0.696	0.000871306	3	Ppig
Gm121582	3.39499e-08	1.7845	0.042	0.513	0.000878385	3	Gm12158
Khsrp	3.43376e-08	1.72079	0.25	0.709	0.000888417	3	Khsrp
Gpsm21	3.47143e-08	1.40719	0.104	0.624	0.000898163	3	Gpsm2
Derl2	3.50978e-08	1.75947	0.125	0.592	0.000908086	3	Derl2
Slc38a102	3.54841e-08	0.492955	0.146	0.641	0.00091808	3	Slc38a10
6030458C11Rik1	3.69983e-08	0.982687	0.083	0.546	0.000957258	3	6030458C11Rik
Ctdspl1	3.75537e-08	0.474318	0.083	0.542	0.000971627	3	Ctdspl
Sfi1	3.79783e-08	0.309827	0.083	0.546	0.000982613	3	Sfi1
Cdc341	3.79976e-08	1.00004	0.104	0.618	0.000983111	3	Cdc34
Ric11	3.85233e-08	0.380382	0.104	0.562	0.000996714	3	Ric1
Eif2b5	3.86143e-08	1.93783	0.104	0.585	0.000999068	3	Eif2b5
Gm117151	3.8717e-08	1.33585	0.042	0.513	0.00100173	3	Gm11715
Gosr11	3.91393e-08	1.62457	0.062	0.529	0.00101265	3	Gosr1
Slc4a2	4.03714e-08	2.17192	0.083	0.549	0.00104453	3	Slc4a2
B3gat2	4.06666e-08	0.283207	0.146	0.66	0.00105217	3	B3gat2
Edc31	4.14654e-08	0.474548	0.125	0.647	0.00107283	3	Edc3
Tenm31	4.15215e-08	0.304857	0.146	0.605	0.00107428	3	Tenm3
Aimp21	4.17544e-08	0.638508	0.125	0.614	0.00108031	3	Aimp2
Cetn3	4.20494e-08	0.529667	0.25	0.758	0.00108794	3	Cetn3
Rsbn1l1	4.21004e-08	1.59355	0.125	0.605	0.00108926	3	Rsbn1l
Mpnd1	4.21585e-08	1.56232	0.188	0.739	0.00109077	3	Mpnd
Psmc3ip1	4.23536e-08	0.486046	0.042	0.503	0.00109581	3	Psmc3ip
Mgrn1	4.3341e-08	0.726765	0.208	0.673	0.00112136	3	Mgrn1
Cfap202	4.33937e-08	0.378602	0.188	0.706	0.00112272	3	Cfap20
C230071H17Rik	4.46791e-08	1.22049	0.021	0.467	0.00115598	3	C230071H17Rik
Scamp21	4.4816e-08	1.57568	0.125	0.641	0.00115952	3	Scamp2
Pkdcc1	4.51206e-08	0.353828	0.021	0.467	0.00116741	3	Pkdcc
Smchd11	4.52706e-08	0.464483	0.188	0.686	0.00117129	3	Smchd1
B4galt61	4.65904e-08	1.39493	0.104	0.552	0.00120543	3	B4galt6
Strada	4.67061e-08	1.07862	0.042	0.51	0.00120843	3	Strada
Rnf44	4.70391e-08	0.68466	0.104	0.569	0.00121704	3	Rnf44
Ruvbl11	4.73351e-08	0.579544	0.167	0.65	0.0012247	3	Ruvbl1
Erp441	4.75308e-08	0.546823	0.188	0.725	0.00122977	3	Erp44
Rap1a1	4.78309e-08	0.573749	0.167	0.673	0.00123753	3	Rap1a
Cmc41	4.85581e-08	0.593459	0.042	0.49	0.00125634	3	Cmc4
Ppp2r1a1	5.083e-08	0.503453	0.271	0.784	0.00131512	3	Ppp2r1a
Ythdc11	5.17109e-08	0.841351	0.167	0.722	0.00133792	3	Ythdc1
Cnot111	5.39803e-08	0.355956	0.083	0.516	0.00139663	3	Cnot11
Tns21	5.42496e-08	0.278756	0.042	0.48	0.0014036	3	Tns2
Sike11	5.51632e-08	0.554064	0.125	0.624	0.00142724	3	Sike1
Samd8	5.51692e-08	0.998813	0.167	0.608	0.00142739	3	Samd8
Sra1	5.5237e-08	0.45255	0.208	0.712	0.00142915	3	Sra1
Ap3b11	5.72277e-08	1.84925	0.125	0.641	0.00148065	3	Ap3b1
Smyd5	5.93851e-08	2.57627	0.042	0.48	0.00153647	3	Smyd5
Rfc11	5.95715e-08	0.312273	0.167	0.65	0.00154129	3	Rfc1
Apex1	6.0334e-08	2.36093	0.167	0.66	0.00156102	3	Apex1
Fzd71	6.08842e-08	0.367219	0.062	0.533	0.00157526	3	Fzd7
Psd31	6.08999e-08	0.795845	0.083	0.562	0.00157566	3	Psd3
Rbm271	6.33003e-08	1.45665	0.104	0.618	0.00163777	3	Rbm27
Cxadr1	6.3436e-08	0.746785	0.104	0.549	0.00164128	3	Cxadr
Ncaph21	6.36263e-08	0.344765	0.188	0.69	0.0016462	3	Ncaph2
Acvr11	6.36399e-08	0.895099	0.125	0.572	0.00164655	3	Acvr1
Tet21	6.37131e-08	0.54168	0.125	0.592	0.00164845	3	Tet2
Gm111461	6.39136e-08	1.16108	0.042	0.503	0.00165364	3	Gm11146
Hars	6.41682e-08	1.13757	0.125	0.614	0.00166022	3	Hars
Kctd171	6.5359e-08	0.663454	0.104	0.608	0.00169103	3	Kctd17
Ralgapb	6.53732e-08	0.327438	0.125	0.572	0.0016914	3	Ralgapb
Smg61	6.57366e-08	1.26599	0.104	0.556	0.0017008	3	Smg6
Tpst11	6.59929e-08	0.700082	0.104	0.572	0.00170744	3	Tpst1
Klhl5	6.65474e-08	2.179	0.125	0.605	0.00172178	3	Klhl5
Arhgap211	6.65737e-08	2.1591	0.104	0.575	0.00172246	3	Arhgap21
Cd2761	6.81502e-08	1.31774	0.125	0.598	0.00176325	3	Cd276
Ldlrad41	6.87538e-08	0.722693	0.062	0.516	0.00177887	3	Ldlrad4
Wasf31	7.1576e-08	1.1842	0.042	0.477	0.00185189	3	Wasf3
Htatsf11	7.23182e-08	0.39887	0.125	0.624	0.00187109	3	Htatsf1
Camta21	7.2523e-08	2.00506	0.062	0.493	0.00187639	3	Camta2
Ebag91	7.30655e-08	1.92587	0.062	0.513	0.00189042	3	Ebag9
Xpr12	7.52084e-08	0.343702	0.208	0.611	0.00194587	3	Xpr1
Dnajc251	7.55088e-08	1.59923	0.042	0.5	0.00195364	3	Dnajc25
Fbxo45	7.66865e-08	1.05639	0.062	0.52	0.00198411	3	Fbxo45
Ints16	7.71338e-08	0.42238	0.062	0.516	0.00199568	3	Ints1
Lpcat11	7.72883e-08	2.01848	0.083	0.549	0.00199968	3	Lpcat1
Gm171111	7.80295e-08	1.4345	0.083	0.559	0.00201886	3	Gm17111
Bckdhb1	7.84956e-08	0.61062	0.104	0.562	0.00203092	3	Bckdhb
Slc44a2	7.97317e-08	1.14531	0.208	0.634	0.0020629	3	Slc44a2
Thrb1	8.02558e-08	0.366148	0.125	0.611	0.00207646	3	Thrb
Dpm21	8.07017e-08	1.16384	0.146	0.657	0.002088	3	Dpm2
Bbx	8.07897e-08	1.42971	0.125	0.634	0.00209027	3	Bbx
Fem1b1	8.44237e-08	1.3552	0.104	0.575	0.0021843	3	Fem1b
Med61	8.46428e-08	1.254	0.062	0.533	0.00218996	3	Med6
Ppp3cc	8.67298e-08	0.656327	0.042	0.493	0.00224396	3	Ppp3cc
Dennd1a	8.71766e-08	1.53614	0.083	0.516	0.00225552	3	Dennd1a
Grb141	8.77626e-08	0.575099	0.021	0.454	0.00227068	3	Grb14
Poglut31	8.81572e-08	0.757619	0.083	0.529	0.00228089	3	Poglut3
Dohh	8.8581e-08	3.05218	0.083	0.533	0.00229186	3	Dohh
D5Ertd579e	9.00948e-08	0.588088	0.125	0.585	0.00233102	3	D5Ertd579e
Topbp11	9.10216e-08	1.64371	0.062	0.539	0.002355	3	Topbp1
Adprhl21	9.39626e-08	0.677147	0.083	0.533	0.0024311	3	Adprhl2
Msl21	9.45734e-08	1.40613	0.062	0.507	0.0024469	3	Msl2
Phc31	9.48781e-08	0.985592	0.104	0.542	0.00245478	3	Phc3
Eftud2	9.53342e-08	1.41322	0.146	0.634	0.00246658	3	Eftud2
Relch1	9.55866e-08	1.89686	0.104	0.562	0.00247311	3	Relch
Ccdc1271	9.58947e-08	1.54941	0.125	0.598	0.00248108	3	Ccdc127
Ppfia11	9.63798e-08	0.50487	0.125	0.592	0.00249363	3	Ppfia1
Phf21a1	9.71644e-08	0.893481	0.167	0.608	0.00251393	3	Phf21a
Rrs1	9.78489e-08	0.870276	0.042	0.474	0.00253164	3	Rrs1
Zbtb7a	9.78924e-08	2.18814	0.125	0.624	0.00253277	3	Zbtb7a
B230219D22Rik2	9.80834e-08	0.856628	0.146	0.69	0.00253771	3	B230219D22Rik
Rp2	9.89012e-08	2.13844	0.062	0.487	0.00255887	3	Rp2
Trappc131	1.00522e-07	0.665809	0.146	0.621	0.00260082	3	Trappc13
Rpa11	1.00846e-07	0.786017	0.104	0.582	0.00260919	3	Rpa1
Rtca1	1.00998e-07	0.412046	0.146	0.624	0.00261312	3	Rtca
Lats1	1.02218e-07	2.41473	0.167	0.631	0.00264468	3	Lats1
Sart3	1.02689e-07	1.21406	0.062	0.507	0.00265688	3	Sart3
Pak2	1.02721e-07	1.14576	0.458	0.775	0.00265771	3	Pak2
Tob21	1.03001e-07	0.688473	0.104	0.569	0.00266495	3	Tob2
Hacd31	1.03478e-07	0.859749	0.146	0.66	0.00267729	3	Hacd3
Cnot3	1.04805e-07	1.00238	0.25	0.686	0.00271161	3	Cnot3
Fbn21	1.04865e-07	0.839104	0.312	0.722	0.00271317	3	Fbn2
Sec24a	1.0641e-07	1.44763	0.083	0.549	0.00275315	3	Sec24a
Tusc11	1.07175e-07	1.21252	0.042	0.471	0.00277293	3	Tusc1
Cpsf2	1.09157e-07	1.77293	0.083	0.556	0.00282421	3	Cpsf2
Dhx29	1.09345e-07	1.55277	0.062	0.513	0.00282909	3	Dhx29
Ylpm12	1.09904e-07	0.711494	0.167	0.634	0.00284356	3	Ylpm1
Gm16279	1.09954e-07	0.48081	0.104	0.578	0.00284485	3	Gm16279
Mbd61	1.10186e-07	0.460696	0.104	0.565	0.00285083	3	Mbd6
Apeh1	1.12101e-07	1.95816	0.104	0.582	0.00290038	3	Apeh
Acbd61	1.14804e-07	0.522648	0.146	0.637	0.00297032	3	Acbd6
2510039O18Rik1	1.20011e-07	0.392276	0.104	0.559	0.00310506	3	2510039O18Rik
Ube2k	1.20641e-07	1.02846	0.271	0.768	0.00312134	3	Ube2k
Abhd101	1.2134e-07	0.56621	0.083	0.572	0.00313943	3	Abhd10
Uhrf1bp1	1.23344e-07	4.23538	0.042	0.49	0.00319128	3	Uhrf1bp1
Cdc42bpa1	1.23457e-07	0.908418	0.146	0.66	0.0031942	3	Cdc42bpa
Shoc21	1.24436e-07	1.89013	0.125	0.605	0.00321953	3	Shoc2
Gm17354	1.25305e-07	0.38568	0.042	0.484	0.00324202	3	Gm17354
Scaf111	1.26031e-07	0.805987	0.167	0.703	0.0032608	3	Scaf11
Glrx2	1.27074e-07	1.34975	0.333	0.752	0.00328779	3	Glrx2
Rnf1391	1.28611e-07	1.4533	0.167	0.65	0.00332755	3	Rnf139
Ndst11	1.29385e-07	1.94334	0.104	0.595	0.00334758	3	Ndst1
Sort11	1.29793e-07	0.792372	0.104	0.575	0.00335813	3	Sort1
Kmt5b2	1.30854e-07	0.265174	0.208	0.667	0.0033856	3	Kmt5b
Anapc12	1.31061e-07	0.290502	0.188	0.667	0.00339095	3	Anapc1
Rsf1os2	1.32813e-07	1.78303	0.083	0.559	0.00343626	3	Rsf1os2
Phf8	1.33086e-07	0.978038	0.042	0.484	0.00344333	3	Phf8
Zmynd111	1.33177e-07	0.77214	0.333	0.703	0.0034457	3	Zmynd11
Gm44771	1.34557e-07	0.295564	0.042	0.487	0.0034814	3	Gm44771
Cr1l1	1.35157e-07	1.34772	0.188	0.66	0.00349692	3	Cr1l
Ltbr1	1.35185e-07	0.501825	0.083	0.546	0.00349763	3	Ltbr
Acadl	1.36245e-07	0.925252	0.125	0.644	0.00352507	3	Acadl
2410004B18Rik1	1.36469e-07	1.96812	0.083	0.523	0.00353086	3	2410004B18Rik
Brd72	1.36691e-07	0.651115	0.146	0.614	0.0035366	3	Brd7
Marchf51	1.39544e-07	0.468565	0.188	0.686	0.00361042	3	Marchf5
Lemd21	1.41387e-07	1.37831	0.167	0.595	0.00365811	3	Lemd2
Dvl31	1.41789e-07	0.739934	0.25	0.696	0.00366852	3	Dvl3
Hipk11	1.42857e-07	1.7104	0.229	0.676	0.00369615	3	Hipk1
Maff1	1.43533e-07	0.424854	0.042	0.464	0.00371363	3	Maff
Mtmr41	1.44532e-07	0.597075	0.062	0.503	0.00373948	3	Mtmr4
Jarid21	1.45237e-07	0.871269	0.125	0.598	0.00375771	3	Jarid2
Gm9970	1.46034e-07	1.54231	0.042	0.487	0.00377834	3	Gm9970
Ash2l2	1.48206e-07	0.677074	0.146	0.611	0.00383453	3	Ash2l
Fyttd11	1.48215e-07	1.03775	0.188	0.647	0.00383478	3	Fyttd1
Wdr131	1.48333e-07	0.887781	0.104	0.562	0.00383782	3	Wdr13
Pgam51	1.49373e-07	0.855696	0.104	0.575	0.00386474	3	Pgam5
Numa11	1.50182e-07	0.502988	0.167	0.631	0.00388565	3	Numa1
Peg31	1.50642e-07	0.27541	0.125	0.611	0.00389757	3	Peg3
Tram22	1.52103e-07	0.431314	0.062	0.477	0.00393537	3	Tram2
Mrpl91	1.52306e-07	0.36954	0.104	0.578	0.00394061	3	Mrpl9
1700113A16Rik1	1.52551e-07	0.914289	0.104	0.569	0.00394696	3	1700113A16Rik
Slc49a41	1.52553e-07	0.619474	0.083	0.536	0.00394701	3	Slc49a4
Tprgl1	1.5651e-07	0.552123	0.188	0.703	0.00404939	3	Tprgl
Ndfip21	1.57066e-07	1.81471	0.188	0.686	0.00406378	3	Ndfip2
Ykt6	1.57789e-07	2.51392	0.146	0.621	0.00408249	3	Ykt6
Nudt3	1.59245e-07	1.50969	0.188	0.637	0.00412016	3	Nudt3
Ptpn111	1.59827e-07	0.610659	0.146	0.618	0.00413521	3	Ptpn11
Flvcr1	1.59994e-07	0.339259	0.042	0.461	0.00413952	3	Flvcr1
Rptor	1.62461e-07	1.4306	0.083	0.503	0.00420335	3	Rptor
Ormdl1	1.6281e-07	2.57329	0.083	0.516	0.00421237	3	Ormdl1
Tpcn11	1.62884e-07	1.79601	0.188	0.66	0.0042143	3	Tpcn1
Rrp1b	1.68203e-07	1.94125	0.021	0.441	0.00435192	3	Rrp1b
Thap31	1.70492e-07	0.299756	0.083	0.536	0.00441114	3	Thap3
Miga1	1.70991e-07	0.282915	0.083	0.546	0.00442406	3	Miga1
Farp11	1.75542e-07	2.07865	0.146	0.582	0.00454179	3	Farp1
Nt5c3b1	1.7561e-07	1.48796	0.146	0.676	0.00454356	3	Nt5c3b
Irs21	1.75624e-07	1.50386	0.167	0.595	0.00454393	3	Irs2
Tmem2051	1.76427e-07	0.758573	0.167	0.614	0.0045647	3	Tmem205
Paip2b	1.76801e-07	2.67922	0.062	0.503	0.00457438	3	Paip2b
Zfp8661	1.77895e-07	0.325955	0.083	0.546	0.00460267	3	Zfp866
Thumpd31	1.77972e-07	0.483018	0.083	0.546	0.00460468	3	Thumpd3
Xpa1	1.79271e-07	0.858008	0.083	0.562	0.00463827	3	Xpa
Cnot101	1.81544e-07	0.82818	0.146	0.575	0.00469708	3	Cnot10
Mis121	1.8219e-07	0.506156	0.042	0.467	0.0047138	3	Mis12
Yrdc1	1.82469e-07	0.512425	0.125	0.618	0.00472101	3	Yrdc
Cdv31	1.82764e-07	0.737467	0.208	0.706	0.00472864	3	Cdv3
Akirin21	1.83161e-07	0.836779	0.229	0.683	0.00473894	3	Akirin2
Gatd11	1.83458e-07	0.340952	0.125	0.572	0.0047466	3	Gatd1
Glipr1	1.84897e-07	0.803162	0.042	0.458	0.00478384	3	Glipr1
Marveld12	1.86776e-07	0.515043	0.042	0.464	0.00483245	3	Marveld1
Efs1	1.87135e-07	1.78044	0.104	0.533	0.00484175	3	Efs
Mmachc1	1.87497e-07	1.10951	0.042	0.458	0.0048511	3	Mmachc
Alkbh31	1.87562e-07	0.403024	0.062	0.516	0.00485278	3	Alkbh3
Zfp4232	1.88556e-07	0.827346	0.042	0.477	0.00487851	3	Zfp423
Get1	1.9062e-07	1.99816	0.083	0.52	0.0049319	3	Get1
Tln21	1.91181e-07	0.684416	0.146	0.611	0.00494643	3	Tln2
Rbm45	1.9497e-07	2.6289	0.125	0.539	0.00504446	3	Rbm45
Hadha1	1.96389e-07	0.511061	0.188	0.686	0.00508117	3	Hadha
Ano8	1.97743e-07	1.25715	0.167	0.65	0.00511619	3	Ano8
Arhgap422	2.00055e-07	1.45062	0.042	0.48	0.00517603	3	Arhgap42
Zmiz2	2.00501e-07	1.84996	0.146	0.614	0.00518755	3	Zmiz2
Gm265331	2.0374e-07	0.445381	0.042	0.48	0.00527137	3	Gm26533
Camk11	2.05912e-07	0.457514	0.146	0.605	0.00532757	3	Camk1
Mecr1	2.09632e-07	0.779322	0.062	0.51	0.00542381	3	Mecr
Cramp1l1	2.09875e-07	1.66044	0.104	0.552	0.00543008	3	Cramp1l
Pcif12	2.11132e-07	0.444491	0.208	0.654	0.00546262	3	Pcif1
Pabpc4	2.12467e-07	1.67165	0.208	0.696	0.00549716	3	Pabpc4
Sec23b1	2.12549e-07	0.661081	0.146	0.673	0.00549928	3	Sec23b
Sik31	2.14183e-07	0.620653	0.125	0.582	0.00554155	3	Sik3
Epc21	2.1674e-07	1.73652	0.083	0.52	0.00560771	3	Epc2
Ttc131	2.17615e-07	0.735211	0.083	0.516	0.00563035	3	Ttc13
Ino801	2.24638e-07	1.03414	0.083	0.51	0.00581206	3	Ino80
Pard6g1	2.27077e-07	0.857133	0.083	0.552	0.00587517	3	Pard6g
Zfp4671	2.2723e-07	0.75675	0.104	0.539	0.00587912	3	Zfp467
Smpd21	2.27899e-07	0.578347	0.104	0.575	0.00589644	3	Smpd2
Smad61	2.35113e-07	1.00513	0.042	0.454	0.00608308	3	Smad6
Akap8l2	2.35273e-07	0.48442	0.125	0.601	0.00608721	3	Akap8l
Swt11	2.35445e-07	0.449522	0.146	0.559	0.00609167	3	Swt1
Mtmr101	2.35638e-07	1.08098	0.062	0.507	0.00609666	3	Mtmr10
Cd821	2.36413e-07	1.07754	0.062	0.516	0.00611671	3	Cd82
Tmed91	2.36414e-07	0.329564	0.229	0.719	0.00611675	3	Tmed9
Gpr1801	2.37216e-07	0.728987	0.083	0.559	0.00613748	3	Gpr180
Pou2f11	2.39495e-07	0.729098	0.104	0.539	0.00619646	3	Pou2f1
Chd72	2.40782e-07	1.10163	0.146	0.611	0.00622975	3	Chd7
Smc61	2.40956e-07	0.581933	0.188	0.676	0.00623425	3	Smc6
Gm12751	2.41426e-07	0.626911	0.062	0.507	0.0062464	3	Gm12751
Pex19	2.42429e-07	2.90445	0.125	0.592	0.00627237	3	Pex19
Chfr1	2.4245e-07	0.374388	0.062	0.497	0.00627291	3	Chfr
BC029722	2.42896e-07	1.68354	0.104	0.562	0.00628444	3	BC029722
Gnal	2.45746e-07	1.5231	0.062	0.497	0.00635818	3	Gnal
Eif2ak2	2.46315e-07	4.16356	0.042	0.467	0.00637292	3	Eif2ak2
Dusp22	2.47715e-07	0.81473	0.083	0.51	0.00640912	3	Dusp22
Nr1d22	2.47718e-07	1.44218	0.083	0.523	0.00640921	3	Nr1d2
Ints9	2.50431e-07	1.63425	0.083	0.507	0.0064794	3	Ints9
Kremen11	2.51335e-07	2.15323	0.104	0.533	0.00650279	3	Kremen1
Trmt11	2.52133e-07	1.61163	0.125	0.582	0.00652344	3	Trmt1
Eed	2.54926e-07	0.424334	0.062	0.51	0.00659571	3	Eed
Cdc42ep4	2.56734e-07	2.27563	0.125	0.562	0.00664248	3	Cdc42ep4
Gtf3a	2.5766e-07	0.921491	0.104	0.582	0.00666644	3	Gtf3a
Ift813	2.59134e-07	0.580141	0.104	0.539	0.00670457	3	Ift81
Kri1	2.63086e-07	1.25531	0.104	0.546	0.00680683	3	Kri1
Llgl12	2.63316e-07	0.942138	0.188	0.663	0.00681276	3	Llgl1
Sertad11	2.7085e-07	0.396399	0.125	0.601	0.0070077	3	Sertad1
Slc35a41	2.71301e-07	1.05498	0.146	0.614	0.00701938	3	Slc35a4
Gmppa1	2.71457e-07	0.404823	0.104	0.552	0.00702341	3	Gmppa
Map2k6	2.7164e-07	2.30282	0.021	0.431	0.00702815	3	Map2k6
Ndufaf1	2.7443e-07	1.57192	0.062	0.49	0.00710034	3	Ndufaf1
Rb1cc11	2.76055e-07	0.681576	0.188	0.66	0.00714238	3	Rb1cc1
Fam122a2	2.7731e-07	0.704929	0.083	0.559	0.00717485	3	Fam122a
Ipo91	2.78999e-07	0.612428	0.146	0.627	0.00721854	3	Ipo9
Tnpo12	2.80497e-07	0.326477	0.188	0.673	0.0072573	3	Tnpo1
Pds5a1	2.80782e-07	0.751072	0.25	0.686	0.00726467	3	Pds5a
Thumpd11	2.8102e-07	0.755003	0.125	0.562	0.00727084	3	Thumpd1
Ing3	2.82035e-07	1.4774	0.062	0.5	0.0072971	3	Ing3
Nup1532	2.82202e-07	1.31718	0.125	0.569	0.00730142	3	Nup153
Dixdc11	2.87274e-07	1.83517	0.062	0.497	0.00743265	3	Dixdc1
Pias31	2.89233e-07	1.51724	0.125	0.556	0.00748334	3	Pias3
Ptpn9	2.89655e-07	1.19722	0.188	0.667	0.00749425	3	Ptpn9
Mettl14	2.91778e-07	2.78263	0.042	0.448	0.00754918	3	Mettl14
Top2b1	2.95659e-07	0.62201	0.292	0.729	0.00764959	3	Top2b
Ttc41	2.97267e-07	2.38059	0.104	0.565	0.00769118	3	Ttc4
Srd5a31	2.97327e-07	1.76413	0.083	0.5	0.00769275	3	Srd5a3
Yif1a1	2.97829e-07	0.429368	0.188	0.67	0.00770573	3	Yif1a
Surf11	2.98611e-07	1.66389	0.146	0.598	0.00772597	3	Surf1
Tomm342	3.02166e-07	0.422167	0.188	0.621	0.00781794	3	Tomm34
Ppp2r3c	3.02688e-07	0.782724	0.146	0.611	0.00783144	3	Ppp2r3c
Siva1	3.0412e-07	1.15263	0.125	0.621	0.00786849	3	Siva1
Rchy11	3.04151e-07	1.06672	0.146	0.614	0.00786929	3	Rchy1
Ap5m1	3.07628e-07	1.18413	0.083	0.549	0.00795927	3	Ap5m1
Galk21	3.10343e-07	0.472586	0.083	0.533	0.0080295	3	Galk2
Stoml22	3.14251e-07	0.671828	0.146	0.641	0.00813062	3	Stoml2
Zbtb14	3.17552e-07	1.50908	0.021	0.428	0.00821601	3	Zbtb14
Slc2a8	3.18161e-07	1.80719	0.042	0.448	0.00823177	3	Slc2a8
Gadd45a	3.18221e-07	1.01737	0.083	0.546	0.00823333	3	Gadd45a
Tmem120a1	3.18455e-07	0.823515	0.083	0.556	0.00823939	3	Tmem120a
Gtf2e11	3.1901e-07	0.612567	0.062	0.487	0.00825374	3	Gtf2e1
Ubtd2	3.1932e-07	0.836875	0.104	0.503	0.00826176	3	Ubtd2
Cpsf11	3.25232e-07	1.9276	0.146	0.588	0.00841474	3	Cpsf1
Stradb	3.25665e-07	2.73089	0.042	0.448	0.00842593	3	Stradb
Nrd12	3.26551e-07	0.395135	0.312	0.735	0.00844887	3	Nrd1
Rc3h21	3.26944e-07	0.938849	0.271	0.683	0.00845903	3	Rc3h2
Rab3a1	3.32669e-07	0.866501	0.208	0.618	0.00860713	3	Rab3a
Herc41	3.32847e-07	0.822668	0.167	0.578	0.00861176	3	Herc4
Tmem191	3.32916e-07	0.773288	0.083	0.503	0.00861354	3	Tmem19
Zfp2601	3.37303e-07	1.45371	0.271	0.673	0.00872705	3	Zfp260
Cinp	3.42127e-07	1.42782	0.104	0.559	0.00885185	3	Cinp
Cdk101	3.42321e-07	1.15854	0.104	0.523	0.00885686	3	Cdk10
Zbtb461	3.45288e-07	1.9452	0.042	0.448	0.00893365	3	Zbtb46
Zfp410	3.4614e-07	1.69394	0.167	0.588	0.00895568	3	Zfp410
Trappc10	3.50458e-07	0.33314	0.104	0.536	0.00906739	3	Trappc10
Nol121	3.5935e-07	1.16682	0.104	0.588	0.00929747	3	Nol12
Zup11	3.60872e-07	1.9868	0.083	0.549	0.00933685	3	Zup1
Fam133b	3.61841e-07	1.31036	0.208	0.667	0.0093619	3	Fam133b
Gmeb1	3.64247e-07	0.847447	0.062	0.487	0.00942415	3	Gmeb1
Arid1a2	3.65784e-07	0.676015	0.354	0.761	0.00946394	3	Arid1a
Inafm21	3.6597e-07	0.282729	0.062	0.487	0.00946874	3	Inafm2
Ints31	3.66467e-07	0.562315	0.083	0.529	0.0094816	3	Ints3
Fryl1	3.6673e-07	0.93729	0.146	0.585	0.00948841	3	Fryl
Pi4k2a	3.68343e-07	1.57521	0.125	0.572	0.00953013	3	Pi4k2a
Aebp2	3.72236e-07	2.01958	0.271	0.673	0.00963087	3	Aebp2
Pecr1	3.7245e-07	0.534051	0.062	0.51	0.0096364	3	Pecr
Trak21	3.72705e-07	0.608418	0.104	0.559	0.009643	3	Trak2
Zfp865	3.72921e-07	1.2122	0.042	0.448	0.0096486	3	Zfp865
Khk1	3.76438e-07	0.793205	0.042	0.467	0.00973959	3	Khk
Tcf41	3.7786e-07	0.260341	0.354	0.758	0.00977638	3	Tcf4
Tnks3	3.78077e-07	0.431196	0.167	0.618	0.00978199	3	Tnks
Ptpn12	3.78566e-07	1.12035	0.083	0.523	0.00979463	3	Ptpn12
Stk19	3.82517e-07	0.283676	0.062	0.5	0.00989687	3	Stk19
Ppp2r2a	3.83759e-07	1.4175	0.188	0.703	0.00992901	3	Ppp2r2a
Carm11	3.84811e-07	0.457194	0.167	0.644	0.00995621	3	Carm1
Mrpl10	3.84877e-07	0.385388	0.146	0.637	0.00995791	3	Mrpl10
Kif3c1	3.88956e-07	0.53307	0.062	0.51	0.0100635	3	Kif3c
Pik3r22	3.89246e-07	0.350797	0.146	0.569	0.010071	3	Pik3r2
Zfp4281	3.89302e-07	0.533079	0.104	0.539	0.0100724	3	Zfp428
Sgpp1	3.89592e-07	0.658961	0.125	0.582	0.0100799	3	Sgpp1
Mast2	4.01575e-07	0.423665	0.104	0.542	0.0103899	3	Mast2
Akr7a51	4.02908e-07	0.268165	0.146	0.614	0.0104244	3	Akr7a5
Sec24c2	4.04042e-07	0.603742	0.188	0.637	0.0104538	3	Sec24c
Parp11	4.04848e-07	2.01742	0.042	0.441	0.0104746	3	Parp11
Casc32	4.05103e-07	1.32666	0.104	0.546	0.0104812	3	Casc3
Zfp4451	4.06457e-07	1.27963	0.188	0.644	0.0105163	3	Zfp445
Sptlc1	4.10448e-07	2.31352	0.104	0.546	0.0106195	3	Sptlc1
Kbtbd2	4.19059e-07	1.80262	0.125	0.565	0.0108423	3	Kbtbd2
Larp11	4.26774e-07	1.71445	0.25	0.709	0.0110419	3	Larp1
Arl8b	4.27876e-07	0.305593	0.146	0.634	0.0110704	3	Arl8b
Zfp26	4.30786e-07	1.25007	0.104	0.559	0.0111457	3	Zfp26
Tbl2	4.37045e-07	0.88262	0.042	0.448	0.0113077	3	Tbl2
Brd1	4.4062e-07	1.30865	0.146	0.624	0.0114002	3	Brd1
Ptprm1	4.41834e-07	0.436575	0.104	0.559	0.0114316	3	Ptprm
Gm37829	4.42061e-07	0.275925	0.062	0.484	0.0114374	3	Gm37829
Ptrh21	4.44034e-07	1.0434	0.125	0.582	0.0114885	3	Ptrh2
Osbpl61	4.46384e-07	2.57154	0.083	0.523	0.0115493	3	Osbpl6
Zhx1	4.4832e-07	1.36489	0.125	0.552	0.0115994	3	Zhx1
Spsb31	4.49552e-07	0.342569	0.104	0.565	0.0116313	3	Spsb3
Stx4a1	4.55233e-07	0.257184	0.25	0.621	0.0117782	3	Stx4a
Spry2	4.5701e-07	1.02891	0.188	0.565	0.0118242	3	Spry2
Polr1c1	4.57409e-07	0.994346	0.104	0.578	0.0118345	3	Polr1c
Adpgk	4.58492e-07	1.79483	0.125	0.588	0.0118626	3	Adpgk
Tiprl	4.59244e-07	2.4178	0.146	0.644	0.011882	3	Tiprl
Fam184a1	4.70039e-07	0.874302	0.042	0.461	0.0121613	3	Fam184a
Fbxo221	4.71177e-07	0.251396	0.146	0.575	0.0121908	3	Fbxo22
Ski1	4.71251e-07	0.755655	0.188	0.654	0.0121927	3	Ski
Nufip21	4.74549e-07	0.420696	0.208	0.667	0.012278	3	Nufip2
Ahctf11	4.74964e-07	0.694796	0.125	0.578	0.0122887	3	Ahctf1
Trp53i131	4.75017e-07	0.961941	0.104	0.533	0.0122901	3	Trp53i13
Wiz1	4.78457e-07	0.561682	0.125	0.585	0.0123791	3	Wiz
Sde21	4.79194e-07	2.00264	0.104	0.565	0.0123982	3	Sde2
Fam210a1	4.82425e-07	0.648805	0.188	0.637	0.0124818	3	Fam210a
Mdp11	4.85456e-07	1.41193	0.146	0.605	0.0125602	3	Mdp1
Tmem1642	4.89044e-07	0.338196	0.125	0.572	0.012653	3	Tmem164
Pom1211	4.89149e-07	1.44918	0.188	0.631	0.0126558	3	Pom121
Ap4m1	4.90683e-07	0.803621	0.146	0.565	0.0126954	3	Ap4m1
Zfp5921	4.91819e-07	0.973065	0.062	0.477	0.0127248	3	Zfp592
Rnd31	4.93306e-07	1.42439	0.104	0.513	0.0127633	3	Rnd3
Shisa21	4.98144e-07	0.388119	0.062	0.458	0.0128885	3	Shisa2
Commd2	5.0162e-07	0.625447	0.104	0.585	0.0129784	3	Commd2
Zfyve211	5.03321e-07	2.35413	0.104	0.552	0.0130224	3	Zfyve21
Ppt2	5.03519e-07	0.455855	0.083	0.523	0.0130275	3	Ppt2
Eid21	5.05298e-07	1.72501	0.146	0.592	0.0130736	3	Eid2
Ralgps2	5.08329e-07	0.645999	0.125	0.562	0.013152	3	Ralgps2
Bmpr21	5.08398e-07	0.683442	0.229	0.699	0.0131538	3	Bmpr2
Zfp7871	5.12045e-07	1.53073	0.083	0.523	0.0132482	3	Zfp787
Nkiras22	5.15878e-07	0.399119	0.208	0.663	0.0133473	3	Nkiras2
Gbe12	5.16191e-07	1.03858	0.083	0.507	0.0133554	3	Gbe1
Tatdn11	5.20332e-07	1.31101	0.208	0.68	0.0134625	3	Tatdn1
1110002L01Rik1	5.20685e-07	0.795668	0.062	0.503	0.0134717	3	1110002L01Rik
Mapkap11	5.21326e-07	0.360872	0.146	0.614	0.0134883	3	Mapkap1
Atmin2	5.22898e-07	0.511529	0.062	0.493	0.0135289	3	Atmin
Neto2	5.24177e-07	1.33231	0.062	0.48	0.013562	3	Neto2
Cdadc1	5.25476e-07	2.4218	0.125	0.575	0.0135956	3	Cdadc1
Slf21	5.28772e-07	0.797167	0.062	0.48	0.0136809	3	Slf2
Cttn	5.29431e-07	0.948529	0.271	0.693	0.013698	3	Cttn
Supt31	5.30102e-07	2.13929	0.083	0.5	0.0137153	3	Supt3
Pank31	5.36364e-07	0.512714	0.146	0.605	0.0138773	3	Pank3
Ccnl21	5.45074e-07	0.671903	0.229	0.683	0.0141027	3	Ccnl2
Comtd1	5.47251e-07	1.2878	0.104	0.549	0.014159	3	Comtd1
Adgrl21	5.49077e-07	0.99839	0.167	0.634	0.0142063	3	Adgrl2
Ube2d11	5.49466e-07	0.304266	0.167	0.618	0.0142163	3	Ube2d1
Atat12	5.52422e-07	1.04142	0.167	0.605	0.0142928	3	Atat1
Mtif31	5.59129e-07	0.630875	0.146	0.605	0.0144663	3	Mtif3
Abcf1	5.59219e-07	2.14827	0.208	0.676	0.0144687	3	Abcf1
Plcg11	5.59294e-07	0.972224	0.125	0.572	0.0144706	3	Plcg1
Mbtd11	5.61705e-07	1.03862	0.271	0.706	0.014533	3	Mbtd1
Pfkp	5.68081e-07	2.04991	0.208	0.631	0.014698	3	Pfkp
Smim191	5.68912e-07	1.83287	0.125	0.572	0.0147195	3	Smim19
Atp6v0a22	5.73639e-07	0.610602	0.104	0.582	0.0148418	3	Atp6v0a2
Dhx81	5.8658e-07	0.4904	0.062	0.5	0.0151766	3	Dhx8
Plrg11	5.87336e-07	2.40777	0.125	0.585	0.0151961	3	Plrg1
Usp391	5.94358e-07	1.18757	0.083	0.533	0.0153778	3	Usp39
Pip5k1c1	5.94916e-07	0.361801	0.146	0.549	0.0153923	3	Pip5k1c
Spata6	5.97345e-07	0.622765	0.062	0.48	0.0154551	3	Spata6
Rxylt11	5.98155e-07	1.13433	0.146	0.637	0.0154761	3	Rxylt1
Ssrp11	6.00151e-07	1.16482	0.208	0.65	0.0155277	3	Ssrp1
Cttnbp2nl	6.00612e-07	0.720515	0.125	0.529	0.0155396	3	Cttnbp2nl
Stxbp5	6.0097e-07	2.51972	0.104	0.526	0.0155489	3	Stxbp5
Dtd21	6.04564e-07	0.913178	0.104	0.542	0.0156419	3	Dtd2
Egln21	6.05599e-07	0.610001	0.125	0.578	0.0156687	3	Egln2
Rpe1	6.06515e-07	0.283144	0.146	0.592	0.0156924	3	Rpe
Gm425381	6.07504e-07	0.363598	0.042	0.438	0.0157179	3	Gm42538
Riox22	6.0804e-07	0.387919	0.146	0.569	0.0157318	3	Riox2
Hsf2	6.08515e-07	1.55186	0.083	0.49	0.0157441	3	Hsf2
Actr6	6.08804e-07	1.2889	0.062	0.474	0.0157516	3	Actr6
Osgin2	6.09878e-07	1.37463	0.042	0.435	0.0157794	3	Osgin2
Tmem47	6.15538e-07	2.13753	0.125	0.582	0.0159258	3	Tmem47
Avpi1	6.19883e-07	1.0784	0.062	0.487	0.0160382	3	Avpi1
Tjp31	6.2617e-07	0.271772	0.083	0.484	0.0162009	3	Tjp3
Nelfb2	6.29912e-07	0.779692	0.167	0.614	0.0162977	3	Nelfb
Men11	6.33937e-07	1.14733	0.083	0.497	0.0164018	3	Men1
2510002D24Rik1	6.36362e-07	0.841346	0.104	0.523	0.0164646	3	2510002D24Rik
Trappc122	6.37858e-07	0.771399	0.083	0.529	0.0165033	3	Trappc12
Cnppd11	6.42336e-07	0.46726	0.104	0.533	0.0166192	3	Cnppd1
Tmem2511	6.47182e-07	0.330144	0.062	0.484	0.0167445	3	Tmem251
Dyrk1a	6.47799e-07	0.403519	0.146	0.585	0.0167605	3	Dyrk1a
Psme32	6.49527e-07	0.399356	0.146	0.578	0.0168052	3	Psme3
Sos2	6.5159e-07	0.955896	0.104	0.549	0.0168586	3	Sos2
Ttpal	6.59708e-07	0.451302	0.083	0.507	0.0170686	3	Ttpal
4930473A02Rik1	6.64527e-07	0.650654	0.188	0.621	0.0171933	3	4930473A02Rik
Emg1	6.65588e-07	0.336704	0.271	0.761	0.0172208	3	Emg1
1700088E04Rik1	6.65658e-07	0.446931	0.083	0.52	0.0172226	3	1700088E04Rik
Gtf2h11	6.72336e-07	0.350605	0.125	0.575	0.0173953	3	Gtf2h1
Dcun1d5	6.74307e-07	0.298544	0.208	0.68	0.0174463	3	Dcun1d5
4933434E20Rik1	6.77019e-07	0.33827	0.167	0.637	0.0175165	3	4933434E20Rik
Aste11	6.77387e-07	0.747004	0.104	0.539	0.017526	3	Aste1
Gm11457	6.83631e-07	2.0949	0.104	0.556	0.0176876	3	Gm11457
Ciao11	6.84012e-07	1.30854	0.104	0.529	0.0176974	3	Ciao1
Cmtm61	6.87265e-07	0.739402	0.062	0.493	0.0177816	3	Cmtm6
Gm21811	6.8744e-07	1.04541	0.021	0.412	0.0177861	3	Gm21811
L3hypdh1	6.92225e-07	0.316404	0.021	0.412	0.0179099	3	L3hypdh
Tnip1	6.93676e-07	2.23649	0.062	0.487	0.0179475	3	Tnip1
Fkbp141	7.08624e-07	1.79609	0.104	0.559	0.0183342	3	Fkbp14
Cic1	7.08916e-07	0.799419	0.146	0.634	0.0183418	3	Cic
Egln11	7.12646e-07	0.886107	0.146	0.601	0.0184383	3	Egln1
Sac3d1	7.13498e-07	0.83577	0.062	0.497	0.0184603	3	Sac3d1
Terf21	7.14699e-07	0.267882	0.125	0.546	0.0184914	3	Terf2
Cln51	7.14887e-07	0.485138	0.083	0.523	0.0184963	3	Cln5
Sgce1	7.1898e-07	0.634176	0.146	0.605	0.0186022	3	Sgce
Pum11	7.24691e-07	0.336418	0.167	0.663	0.0187499	3	Pum1
Ascl4	7.27967e-07	2.81172	0.083	0.51	0.0188347	3	Ascl4
Uck11	7.29437e-07	0.902567	0.125	0.556	0.0188727	3	Uck1
Mta21	7.29772e-07	1.24705	0.167	0.647	0.0188814	3	Mta2
Man1a1	7.3132e-07	1.17228	0.062	0.474	0.0189214	3	Man1a
6430511E19Rik1	7.34679e-07	1.31687	0.062	0.493	0.0190084	3	6430511E19Rik
Anapc151	7.4022e-07	1.09561	0.062	0.49	0.0191517	3	Anapc15
Gm199181	7.40888e-07	0.476299	0.083	0.533	0.019169	3	Gm19918
Gps1	7.5662e-07	0.416812	0.188	0.67	0.019576	3	Gps1
Ubn22	7.60599e-07	0.400647	0.229	0.654	0.019679	3	Ubn2
Selenoh1	7.62245e-07	0.613974	0.188	0.654	0.0197216	3	Selenoh
Luc7l4	7.7669e-07	0.405421	0.188	0.667	0.0200953	3	Luc7l
Med162	7.78234e-07	0.312849	0.125	0.552	0.0201353	3	Med16
Ash1l1	7.80119e-07	0.478425	0.271	0.706	0.020184	3	Ash1l
Hsdl1	7.84933e-07	2.62931	0.083	0.49	0.0203086	3	Hsdl1
Pmm2	7.94481e-07	1.50117	0.083	0.493	0.0205556	3	Pmm2
Ube2d-ps	7.99859e-07	1.68731	0.083	0.516	0.0206948	3	Ube2d-ps
Cenpv2	8.01665e-07	0.532054	0.083	0.529	0.0207415	3	Cenpv
Acad111	8.01985e-07	0.872772	0.042	0.448	0.0207498	3	Acad11
Thap1	8.06922e-07	3.99066	0.021	0.408	0.0208775	3	Thap1
Gk5	8.07036e-07	1.07487	0.021	0.408	0.0208805	3	Gk5
Pdss11	8.08742e-07	1.21899	0.042	0.448	0.0209246	3	Pdss1
Zfpm11	8.13669e-07	1.10764	0.042	0.451	0.0210521	3	Zfpm1
Prpf40b1	8.17107e-07	1.35055	0.104	0.549	0.021141	3	Prpf40b
Cpeb2	8.18604e-07	1.76191	0.083	0.5	0.0211798	3	Cpeb2
Ccdc125	8.20701e-07	1.11481	0.104	0.51	0.021234	3	Ccdc125
Rpgrip11	8.29391e-07	0.841568	0.146	0.592	0.0214588	3	Rpgrip1
Gpr137	8.31661e-07	1.15634	0.125	0.542	0.0215176	3	Gpr137
Taok2	8.32675e-07	2.49143	0.146	0.562	0.0215438	3	Taok2
Icmt1	8.35819e-07	1.61319	0.083	0.5	0.0216252	3	Icmt
Tdp21	8.36344e-07	0.406978	0.146	0.575	0.0216387	3	Tdp2
Thap11	8.38327e-07	1.43972	0.083	0.497	0.02169	3	Thap11
Tmem1161	8.39653e-07	0.809165	0.146	0.624	0.0217243	3	Tmem116
2900097C17Rik2	8.40397e-07	1.1063	0.208	0.637	0.0217436	3	2900097C17Rik
Endod11	8.40996e-07	0.481435	0.062	0.451	0.0217591	3	Endod1
Tmem106b2	8.42961e-07	0.967934	0.208	0.65	0.0218099	3	Tmem106b
2310022B05Rik1	8.43728e-07	0.629789	0.208	0.644	0.0218298	3	2310022B05Rik
Fads21	8.44968e-07	0.582	0.104	0.533	0.0218618	3	Fads2
Grb101	8.53255e-07	0.655427	0.188	0.67	0.0220763	3	Grb10
Snhg51	8.5366e-07	0.370547	0.125	0.611	0.0220867	3	Snhg5
Tmem2141	8.54508e-07	1.11584	0.208	0.657	0.0221087	3	Tmem214
Esyt1	8.58639e-07	1.21393	0.125	0.52	0.0222156	3	Esyt1
Tmem331	8.60232e-07	0.427825	0.188	0.663	0.0222568	3	Tmem33
Myo1e1	8.65496e-07	0.576102	0.146	0.569	0.022393	3	Myo1e
Med23	8.7314e-07	1.31936	0.125	0.546	0.0225907	3	Med23
Abcb8	8.74053e-07	2.94942	0.042	0.428	0.0226144	3	Abcb8
Ephb11	8.83614e-07	1.45876	0.042	0.448	0.0228617	3	Ephb1
Gorasp2	8.88639e-07	1.07334	0.354	0.775	0.0229918	3	Gorasp2
Jade11	8.889e-07	0.296425	0.083	0.526	0.0229985	3	Jade1
Slc25a461	8.92872e-07	0.874469	0.104	0.546	0.0231013	3	Slc25a46
Tmem1271	8.95186e-07	0.937291	0.104	0.516	0.0231612	3	Tmem127
Peak11	8.99157e-07	0.980967	0.208	0.614	0.0232639	3	Peak1
Lonp12	9.10138e-07	0.808761	0.146	0.598	0.023548	3	Lonp1
Pkp41	9.11191e-07	1.84876	0.167	0.575	0.0235752	3	Pkp4
Zc3h141	9.21238e-07	0.974439	0.208	0.68	0.0238352	3	Zc3h14
Alg8	9.33107e-07	0.801174	0.042	0.425	0.0241423	3	Alg8
Ppm1m1	9.34131e-07	2.26365	0.062	0.484	0.0241688	3	Ppm1m
Ap4b11	9.38985e-07	1.33148	0.021	0.405	0.0242944	3	Ap4b1
1700123O20Rik1	9.39255e-07	0.337126	0.188	0.68	0.0243013	3	1700123O20Rik
Zfp74	9.39803e-07	2.40418	0.021	0.405	0.0243155	3	Zfp74
Tpm41	9.47205e-07	0.314747	0.25	0.729	0.024507	3	Tpm4
Txndc9	9.50513e-07	0.334445	0.208	0.699	0.0245926	3	Txndc9
Kif16b1	9.55112e-07	2.08962	0.083	0.503	0.0247116	3	Kif16b
Papss11	9.6743e-07	1.31138	0.208	0.663	0.0250303	3	Papss1
Dram22	9.67886e-07	0.857852	0.146	0.611	0.0250421	3	Dram2
Tmem9b1	9.74262e-07	1.06492	0.188	0.683	0.0252071	3	Tmem9b
Cntrl	9.80624e-07	1.82098	0.083	0.51	0.0253717	3	Cntrl
Kras1	9.86978e-07	1.58783	0.188	0.641	0.0255361	3	Kras
Arid4b2	9.88643e-07	1.16665	0.229	0.673	0.0255791	3	Arid4b
Tvp23b	9.9082e-07	1.08414	0.188	0.624	0.0256355	3	Tvp23b
Gm15446	9.91429e-07	0.634788	0.062	0.464	0.0256512	3	Gm15446
Nsun52	1.00467e-06	1.68605	0.188	0.614	0.0259937	3	Nsun5
Zbtb8os1	1.01277e-06	1.09988	0.125	0.549	0.0262035	3	Zbtb8os
Mpp1	1.01975e-06	0.412239	0.146	0.582	0.026384	3	Mpp1
Tmem2031	1.02269e-06	0.999491	0.083	0.507	0.02646	3	Tmem203
Gm491721	1.03102e-06	0.972256	0.083	0.513	0.0266756	3	Gm49172
Tnfrsf211	1.06516e-06	0.438652	0.083	0.471	0.0275588	3	Tnfrsf21
1700001G11Rik1	1.08048e-06	0.730606	0.021	0.402	0.0279552	3	1700001G11Rik
Rprd1a1	1.0873e-06	0.366485	0.062	0.461	0.0281316	3	Rprd1a
Fhod11	1.09195e-06	1.19284	0.062	0.461	0.028252	3	Fhod1
Gm48226	1.09248e-06	2.85114	0.062	0.441	0.0282657	3	Gm48226
Man1c11	1.09374e-06	0.580261	0.062	0.467	0.0282982	3	Man1c1
Eef1akmt21	1.0959e-06	1.75784	0.146	0.585	0.0283542	3	Eef1akmt2
Psmd101	1.09844e-06	0.756078	0.083	0.523	0.0284199	3	Psmd10
Phka11	1.10045e-06	0.798149	0.062	0.464	0.028472	3	Phka1
Rex1bd1	1.10637e-06	0.372768	0.188	0.693	0.0286251	3	Rex1bd
Fam192a1	1.11566e-06	0.613261	0.146	0.559	0.0288654	3	Fam192a
Zfp8681	1.11837e-06	0.561145	0.104	0.539	0.0289355	3	Zfp868
Diablo1	1.12146e-06	0.263328	0.188	0.647	0.0290156	3	Diablo
Ubl4a1	1.12221e-06	1.00653	0.125	0.595	0.029035	3	Ubl4a
Psat11	1.12505e-06	0.513819	0.208	0.627	0.0291084	3	Psat1
Stk251	1.12807e-06	0.279883	0.188	0.663	0.0291865	3	Stk25
Ube2a1	1.13741e-06	0.469566	0.146	0.634	0.0294282	3	Ube2a
Ist1	1.15488e-06	0.967974	0.208	0.667	0.0298802	3	Ist1
Kif13a	1.15506e-06	2.05369	0.146	0.552	0.0298848	3	Kif13a
Tsen2	1.16069e-06	1.26071	0.042	0.435	0.0300304	3	Tsen2
Tmem181	1.16509e-06	0.424475	0.062	0.461	0.0301443	3	Tmem18
Xrcc51	1.16609e-06	1.60936	0.146	0.621	0.0301702	3	Xrcc5
Jak2	1.18177e-06	1.84182	0.125	0.552	0.0305759	3	Jak2
Bcr1	1.18582e-06	1.49882	0.104	0.516	0.0306806	3	Bcr
Mark1	1.19406e-06	0.629108	0.062	0.464	0.0308939	3	Mark1
Gm205121	1.1993e-06	0.257318	0.083	0.503	0.0310295	3	Gm20512
Eif3b	1.20176e-06	1.1479	0.229	0.68	0.0310931	3	Eif3b
Nxn	1.21301e-06	3.10527	0.125	0.556	0.0313841	3	Nxn
Phtf1os1	1.21477e-06	1.34892	0.083	0.503	0.0314299	3	Phtf1os
Polr1a	1.21766e-06	0.36641	0.104	0.487	0.0315046	3	Polr1a
Rnf2201	1.21993e-06	1.40942	0.146	0.588	0.0315633	3	Rnf220
Gkap11	1.22316e-06	1.37868	0.146	0.637	0.0316469	3	Gkap1
Zfp579	1.22385e-06	2.90039	0.104	0.542	0.0316647	3	Zfp579
Slc35e1	1.22721e-06	2.09785	0.062	0.477	0.0317515	3	Slc35e1
Ampd21	1.22786e-06	0.412701	0.083	0.464	0.0317685	3	Ampd2
Gm16892	1.22787e-06	1.29414	0.062	0.467	0.0317687	3	Gm16892
Coq3	1.22845e-06	2.36918	0.042	0.418	0.0317837	3	Coq3
Map2k31	1.23019e-06	1.82586	0.188	0.552	0.0318288	3	Map2k3
Arl5a	1.23593e-06	2.23512	0.146	0.569	0.0319773	3	Arl5a
Ccdc771	1.23784e-06	0.37608	0.083	0.48	0.0320267	3	Ccdc77
Renbp1	1.23813e-06	1.5685	0.062	0.484	0.0320342	3	Renbp
Phospho2	1.23936e-06	0.742587	0.042	0.418	0.032066	3	Phospho2
Nae12	1.2476e-06	0.354361	0.188	0.65	0.032279	3	Nae1
Pcbp41	1.24866e-06	0.337464	0.167	0.637	0.0323067	3	Pcbp4
Ccdc1151	1.25432e-06	0.684597	0.062	0.48	0.032453	3	Ccdc115
Ctso1	1.25442e-06	0.525782	0.062	0.48	0.0324556	3	Ctso
Nectin11	1.27049e-06	1.72419	0.021	0.399	0.0328715	3	Nectin1
Gm13187	1.2711e-06	1.96068	0.021	0.399	0.0328872	3	Gm13187
Cryz	1.29431e-06	2.76628	0.104	0.516	0.0334876	3	Cryz
Ostf1	1.29513e-06	1.68537	0.146	0.605	0.0335089	3	Ostf1
Lmf21	1.29609e-06	0.910532	0.125	0.523	0.0335336	3	Lmf2
Pdlim4	1.29766e-06	0.982159	0.062	0.48	0.0335744	3	Pdlim4
Usp381	1.29882e-06	2.48596	0.083	0.503	0.0336045	3	Usp38
Kctd15	1.30572e-06	4.52701	0.083	0.493	0.0337829	3	Kctd15
Mex3c1	1.30885e-06	0.911407	0.125	0.565	0.0338639	3	Mex3c
Arhgap12	1.32296e-06	1.81248	0.125	0.539	0.0342289	3	Arhgap12
Get4	1.33085e-06	1.06299	0.125	0.598	0.0344331	3	Get4
Gm18860	1.333e-06	0.354274	0.062	0.484	0.0344887	3	Gm18860
Scamp5	1.33623e-06	0.25999	0.104	0.487	0.0345722	3	Scamp5
Fbxl17	1.33629e-06	2.68942	0.104	0.556	0.0345739	3	Fbxl17
Pde121	1.33856e-06	0.666751	0.104	0.546	0.0346326	3	Pde12
Acyp11	1.34636e-06	1.88048	0.083	0.516	0.0348343	3	Acyp1
Fam98b1	1.34666e-06	1.86334	0.208	0.575	0.0348421	3	Fam98b
Sppl2b1	1.35469e-06	1.53664	0.083	0.526	0.0350498	3	Sppl2b
Tiam21	1.36467e-06	1.10821	0.104	0.51	0.035308	3	Tiam2
Tent2	1.3687e-06	0.835494	0.146	0.595	0.0354123	3	Tent2
Rad21	1.37368e-06	0.70979	0.229	0.68	0.0355411	3	Rad21
Gpt2	1.37707e-06	2.54067	0.062	0.48	0.0356289	3	Gpt2
Nfatc31	1.37963e-06	1.42085	0.125	0.562	0.0356953	3	Nfatc3
Pi4k2b1	1.3851e-06	1.1958	0.083	0.487	0.0358367	3	Pi4k2b
Spryd3	1.38659e-06	2.47642	0.042	0.422	0.0358753	3	Spryd3
Nadk1	1.39611e-06	0.543403	0.188	0.637	0.0361215	3	Nadk
Mtmr12	1.39988e-06	1.68413	0.083	0.49	0.036219	3	Mtmr12
Pkn21	1.40195e-06	0.513153	0.188	0.663	0.0362727	3	Pkn2
Obsl11	1.40245e-06	0.522603	0.167	0.605	0.0362856	3	Obsl1
Dnajb91	1.4071e-06	0.292798	0.188	0.637	0.036406	3	Dnajb9
Tmem262	1.40814e-06	0.345794	0.083	0.49	0.0364327	3	Tmem262
Rnf1701	1.41623e-06	1.74704	0.083	0.497	0.0366421	3	Rnf170
Pdpk1	1.42039e-06	2.54349	0.125	0.536	0.0367499	3	Pdpk1
Tmed11	1.42908e-06	0.384252	0.188	0.634	0.0369745	3	Tmed1
Hmgn52	1.42933e-06	1.41482	0.104	0.546	0.0369812	3	Hmgn5
Rbm28	1.43777e-06	1.24005	0.167	0.614	0.0371994	3	Rbm28
N4bp2l21	1.45167e-06	0.700948	0.167	0.66	0.037559	3	N4bp2l2
Prmt31	1.45729e-06	1.08548	0.104	0.52	0.0377046	3	Prmt3
Usp41	1.45821e-06	1.28855	0.188	0.637	0.0377284	3	Usp4
Cluh	1.45858e-06	0.618763	0.062	0.471	0.037738	3	Cluh
Hs3st11	1.45874e-06	1.11616	0.104	0.51	0.0377421	3	Hs3st1
Hace1	1.46116e-06	0.475316	0.042	0.438	0.0378047	3	Hace1
Itgbl11	1.46357e-06	0.83193	0.021	0.395	0.0378668	3	Itgbl1
Mgat4b1	1.47139e-06	1.0746	0.167	0.605	0.0380693	3	Mgat4b
Pepd1	1.47585e-06	0.251705	0.125	0.556	0.0381846	3	Pepd
Dap31	1.47748e-06	1.6885	0.229	0.67	0.0382267	3	Dap3
Ctps1	1.4814e-06	0.825358	0.104	0.52	0.0383283	3	Ctps
Ptprf2	1.48455e-06	0.335348	0.271	0.729	0.0384098	3	Ptprf
Mrpl481	1.48539e-06	0.714935	0.188	0.69	0.0384314	3	Mrpl48
Syncrip1	1.4927e-06	1.30229	0.25	0.719	0.0386207	3	Syncrip
Rab8a	1.5078e-06	1.4825	0.188	0.68	0.0390113	3	Rab8a
Plekhf21	1.51913e-06	1.9712	0.104	0.523	0.0393046	3	Plekhf2
Epc1	1.52013e-06	1.06028	0.146	0.618	0.0393304	3	Epc1
Ikbip1	1.52507e-06	0.949174	0.188	0.624	0.0394582	3	Ikbip
Abl2	1.54579e-06	1.35483	0.083	0.497	0.0399942	3	Abl2
Pigq1	1.56432e-06	0.868559	0.146	0.565	0.0404736	3	Pigq
Tmem134	1.57304e-06	0.91412	0.229	0.709	0.0406993	3	Tmem134
Utp20	1.57639e-06	0.981958	0.083	0.474	0.0407859	3	Utp20
Gm268791	1.58229e-06	1.38274	0.042	0.435	0.0409385	3	Gm26879
Unk1	1.5851e-06	1.57648	0.125	0.513	0.0410113	3	Unk
Plekhg11	1.59538e-06	0.725168	0.125	0.51	0.0412772	3	Plekhg1
Api5	1.59942e-06	1.17023	0.188	0.65	0.0413817	3	Api5
Gpatch11	1.60205e-06	1.82713	0.083	0.48	0.0414498	3	Gpatch11
Ptpn24	1.60633e-06	0.430912	0.167	0.605	0.0415606	3	Ptpn2
Stau21	1.61233e-06	1.36406	0.104	0.516	0.0417159	3	Stau2
Dock72	1.61251e-06	0.560237	0.292	0.712	0.0417205	3	Dock7
Glis21	1.61488e-06	1.19351	0.271	0.696	0.0417819	3	Glis2
Sf3b31	1.61494e-06	0.902238	0.229	0.732	0.0417833	3	Sf3b3
Flnb2	1.61554e-06	0.325177	0.125	0.569	0.0417989	3	Flnb
Arnt2	1.61809e-06	1.3206	0.208	0.582	0.0418648	3	Arnt2
Purb1	1.6224e-06	0.794747	0.271	0.732	0.0419764	3	Purb
Gmcl1	1.6321e-06	1.29164	0.104	0.516	0.0422274	3	Gmcl1
Clip11	1.65202e-06	1.34931	0.188	0.611	0.0427427	3	Clip1
Ddi22	1.65241e-06	1.00611	0.188	0.618	0.0427528	3	Ddi2
B4galt1	1.66102e-06	1.8168	0.208	0.598	0.0429756	3	B4galt1
Prkaa1	1.67386e-06	1.15006	0.083	0.497	0.0433077	3	Prkaa1
Usf3	1.68001e-06	1.71716	0.125	0.523	0.043467	3	Usf3
Rbl2	1.68186e-06	0.523497	0.146	0.565	0.0435146	3	Rbl2
Trim281	1.69812e-06	0.345308	0.25	0.742	0.0439355	3	Trim28
Mboat21	1.70496e-06	0.976742	0.125	0.552	0.0441125	3	Mboat2
Plaa	1.70647e-06	1.21898	0.167	0.569	0.0441515	3	Plaa
Polk	1.71447e-06	1.27633	0.021	0.392	0.0443584	3	Polk
Myo5a	1.71517e-06	0.341069	0.104	0.516	0.0443767	3	Myo5a
Gm17344	1.71585e-06	0.646836	0.062	0.464	0.0443943	3	Gm17344
Plxna11	1.71834e-06	0.50495	0.125	0.595	0.0444585	3	Plxna1
Vps451	1.71961e-06	0.833363	0.104	0.542	0.0444915	3	Vps45
Palm2	1.72822e-06	0.386302	0.188	0.608	0.0447142	3	Palm
Zc2hc1a	1.73023e-06	2.82899	0.083	0.497	0.0447661	3	Zc2hc1a
Scai1	1.7314e-06	0.486216	0.167	0.614	0.0447966	3	Scai
Zfp5741	1.74213e-06	0.321151	0.083	0.477	0.0450741	3	Zfp574
Chmp2b1	1.74924e-06	0.427188	0.188	0.683	0.0452581	3	Chmp2b
Clock	1.76003e-06	1.40223	0.188	0.644	0.0455372	3	Clock
Cops41	1.7631e-06	1.47133	0.208	0.683	0.0456167	3	Cops4
Camk2n11	1.78064e-06	1.14982	0.104	0.507	0.0460705	3	Camk2n1
Gm157381	1.79233e-06	0.834085	0.062	0.471	0.0463731	3	Gm15738
Ano101	1.79797e-06	0.508963	0.125	0.552	0.0465188	3	Ano10
Ercc3	1.81687e-06	1.39548	0.104	0.477	0.0470079	3	Ercc3
Crlf21	1.81733e-06	1.14786	0.083	0.477	0.0470198	3	Crlf2
Pbrm12	1.81859e-06	0.728424	0.333	0.752	0.0470524	3	Pbrm1
Tmem170b	1.81929e-06	0.446045	0.125	0.516	0.0470705	3	Tmem170b
Cerk1	1.82166e-06	1.10156	0.083	0.49	0.0471318	3	Cerk
Mrpl571	1.82756e-06	0.314298	0.188	0.722	0.0472845	3	Mrpl57
Reep11	1.84894e-06	0.678545	0.042	0.412	0.0478377	3	Reep1
Thap2	1.86452e-06	1.02967	0.083	0.507	0.0482408	3	Thap2
1810026B05Rik1	1.86867e-06	0.564261	0.188	0.686	0.0483481	3	1810026B05Rik
Wdr451	1.88323e-06	0.466697	0.083	0.484	0.0487248	3	Wdr45
Kif4	1.88648e-06	0.730878	0.146	0.578	0.0488089	3	Kif4
Msantd21	1.90936e-06	0.654997	0.104	0.49	0.049401	3	Msantd2
Etfrf1	1.9124e-06	0.604377	0.167	0.644	0.0494796	3	Etfrf1
Amt	1.92631e-06	2.08884	0.042	0.415	0.0498394	3	Amt
Exosc71	1.93128e-06	1.13316	0.104	0.51	0.0499681	3	Exosc7

## Sheet: S4
Title: Single cell RNA sequencing analysis of mouse cochlear supporting cell transcriptomes with activated ERBB2 receptor indicates a cell-specific response that promotes CD44 activation
Authors: Piekna-Przybylska et al.
Supplementary Data 3: Up-Expressed genes by cell cluster.
		log fold-chage of the average expression between the two groups. Positive values indicate that the gene is more highly expressed in the first group.	The percentage of cells where the gene is detected in analyzed cluster	The percentage of cells where the gene is detected outside of the analyzed cluster	Adjusted p-value, based on bonferroni correction using all genes in the dataset.
	p_val	avg_log2FC	pct.1	pct.2	p_val_adj	cluster ID	gene
Timp11	2.97529e-26	4.93001	1	0.475	7.69796e-22	4	Timp1
Spp1	3.80029e-25	6.026	1	0.637	9.83248e-21	4	Spp1
Dmp1	6.46068e-25	6.55528	0.9	0.268	1.67157e-20	4	Dmp1
Mmp9	6.93357e-25	5.97861	0.925	0.331	1.79392e-20	4	Mmp9
Lgals11	5.60114e-23	3.22362	1	0.799	1.44918e-18	4	Lgals1
Cd631	4.33233e-21	2.36946	1	0.841	1.1209e-16	4	Cd63
Cd63-ps1	7.73545e-20	1.87443	1	0.825	2.00139e-15	4	Cd63-ps
Ank	8.27918e-20	5.15609	0.925	0.538	2.14207e-15	4	Ank
Tmsb4x	1.44311e-17	1.85972	1	0.917	3.73375e-13	4	Tmsb4x
Tmem176b	9.14468e-17	2.58174	0.975	0.79	2.366e-12	4	Tmem176b
Tmem176a	1.29498e-16	2.72312	0.95	0.764	3.3505e-12	4	Tmem176a
Bglap2	1.30954e-16	4.41846	0.675	0.188	3.38818e-12	4	Bglap2
Bglap	4.66617e-14	5.97016	0.65	0.207	1.20728e-09	4	Bglap
Gm10177	8.60932e-14	1.40086	1	0.834	2.22749e-09	4	Gm10177
Il2rg	1.39811e-13	2.33028	0.625	0.191	3.61732e-09	4	Il2rg
Il12a	1.6625e-13	8.14511	0.575	0.159	4.3014e-09	4	Il12a
Dad1	2.05661e-13	1.60537	0.975	0.799	5.32108e-09	4	Dad1
Sem11	2.20021e-13	1.31538	0.975	0.854	5.6926e-09	4	Sem1
Serpine21	2.69001e-13	1.72212	0.975	0.799	6.95987e-09	4	Serpine2
Slc29a11	4.1824e-13	2.82005	0.85	0.548	1.08211e-08	4	Slc29a1
Anxa1	4.43745e-13	3.95587	0.775	0.357	1.1481e-08	4	Anxa1
Myl61	4.73147e-13	1.357	0.95	0.834	1.22417e-08	4	Myl6
Ppia	5.39209e-13	1.30601	1	0.933	1.3951e-08	4	Ppia
Gm330511	3.37274e-12	1.4922	1	0.847	8.72629e-08	4	Gm33051
Rpl22l11	3.3777e-12	1.56823	1	0.854	8.73912e-08	4	Rpl22l1
Slc25a52	3.40538e-12	1.71019	0.95	0.806	8.81073e-08	4	Slc25a5
Nme11	3.58283e-12	1.59316	0.925	0.713	9.26985e-08	4	Nme1
Gm170801	3.75e-12	2.82664	0.775	0.459	9.70238e-08	4	Gm17080
Sec61b1	4.69613e-12	1.29929	0.95	0.815	1.21503e-07	4	Sec61b
Atp5md1	5.00301e-12	0.788907	1	0.863	1.29443e-07	4	Atp5md
Col6a11	7.61539e-12	2.47913	0.825	0.462	1.97033e-07	4	Col6a1
Col6a21	7.96962e-12	3.02292	0.85	0.481	2.06198e-07	4	Col6a2
Prdx11	1.14803e-11	1.30675	1	0.892	2.97031e-07	4	Prdx1
Tmem2581	2.30766e-11	1.61514	0.925	0.793	5.9706e-07	4	Tmem258
Ssr4	5.10716e-11	2.31084	0.925	0.726	1.32138e-06	4	Ssr4
Rpl38	6.17304e-11	1.10548	1	0.904	1.59715e-06	4	Rpl38
Rpl41	1.82849e-10	1.26222	1	0.984	4.73086e-06	4	Rpl41
Emp31	2.1435e-10	2.46801	0.85	0.545	5.54587e-06	4	Emp3
Hapln1	2.62989e-10	5.46656	0.575	0.217	6.8043e-06	4	Hapln1
Gm10076	3.02542e-10	0.820518	1	0.962	7.82767e-06	4	Gm10076
Cycs1	3.38596e-10	1.14691	0.9	0.732	8.76049e-06	4	Cycs
Gm14033	4.58233e-10	1.83122	0.475	0.124	1.18559e-05	4	Gm14033
Sec61g	6.09585e-10	1.78557	0.975	0.726	1.57718e-05	4	Sec61g
Ptgis1	7.01771e-10	3.99916	0.675	0.318	1.81569e-05	4	Ptgis
S100a101	7.07164e-10	1.79751	0.875	0.723	1.82965e-05	4	S100a10
Rpl37	7.12939e-10	1.11261	1	0.936	1.84459e-05	4	Rpl37
Nrgn	7.42571e-10	4.74776	0.6	0.255	1.92125e-05	4	Nrgn
Col1a11	8.21315e-10	1.5632	0.9	0.519	2.12499e-05	4	Col1a1
Tgfb1	9.594e-10	3.81433	0.65	0.322	2.48226e-05	4	Tgfb1
Mt2	2.05802e-09	2.44606	0.65	0.283	5.32472e-05	4	Mt2
Ifitm21	2.20728e-09	1.63943	0.9	0.787	5.71089e-05	4	Ifitm2
Sdc11	2.42659e-09	1.16887	0.775	0.478	6.27831e-05	4	Sdc1
Rpl39	3.08633e-09	1.22062	0.975	0.939	7.98526e-05	4	Rpl39
Wls1	4.81843e-09	2.73947	0.9	0.688	0.000124667	4	Wls
Pfn1	5.04236e-09	1.2875	0.925	0.847	0.000130461	4	Pfn1
Mrpl331	6.14117e-09	1.70238	0.85	0.707	0.000158891	4	Mrpl33
Rps27l1	6.6683e-09	0.51718	0.975	0.822	0.000172529	4	Rps27l
Sub11	6.73361e-09	0.928331	0.95	0.825	0.000174219	4	Sub1
Rps241	8.42647e-09	0.932926	1	0.933	0.000218018	4	Rps24
Arpc2	2.08603e-08	1.92738	0.9	0.745	0.00053972	4	Arpc2
Mup12	2.16344e-08	0.467165	0.125	0.003	0.000559748	4	Mup12
Rps231	2.17433e-08	0.907085	1	0.924	0.000562565	4	Rps23
Gm45774	2.34726e-08	2.27243	0.6	0.274	0.000607307	4	Gm45774
Rps24-ps31	2.55596e-08	1.5084	0.975	0.831	0.000661304	4	Rps24-ps3
Capg1	2.80295e-08	1.12918	0.775	0.532	0.000725206	4	Capg
Rpl351	2.81095e-08	1.01303	1	0.885	0.000727276	4	Rpl35
Rps25	3.0782e-08	0.792645	1	0.92	0.000796424	4	Rps25
Cox7a21	3.13262e-08	1.00496	0.925	0.863	0.000810502	4	Cox7a2
Rpsa1	3.77205e-08	0.91832	1	0.936	0.000975943	4	Rpsa
Rpsa-ps101	4.93683e-08	0.987002	0.975	0.889	0.00127731	4	Rpsa-ps10
Tmsb10	4.96198e-08	0.848557	1	0.914	0.00128381	4	Tmsb10
Rps11	5.02334e-08	0.868352	0.95	0.889	0.00129969	4	Rps11
Wdr381	5.05262e-08	1.03987	1	0.885	0.00130726	4	Wdr38
Rpl271	5.22553e-08	0.865125	0.95	0.908	0.001352	4	Rpl27
Rpl37rt	5.48894e-08	0.721514	1	0.943	0.00142015	4	Rpl37rt
Rpl35a1	5.57974e-08	0.510014	0.925	0.873	0.00144365	4	Rpl35a
Rpl191	5.93675e-08	0.757025	0.975	0.889	0.00153602	4	Rpl19
Plp2	6.97532e-08	2.53419	0.725	0.535	0.00180473	4	Plp2
Tnc1	7.1658e-08	2.0831	0.8	0.471	0.00185401	4	Tnc
Eny2	9.63487e-08	2.01241	0.9	0.71	0.00249283	4	Eny2
Rps15a1	1.045e-07	0.84054	1	0.92	0.00270373	4	Rps15a
Ccnd21	1.04605e-07	2.26557	0.875	0.621	0.00270644	4	Ccnd2
Tubb51	1.05035e-07	0.428534	0.975	0.815	0.00271758	4	Tubb5
Gm22953	1.20103e-07	1.00972	0.95	0.822	0.00310742	4	Gm22953
Gm154211	1.26875e-07	1.16674	1	0.838	0.00328263	4	Gm15421
Emilin31	1.28964e-07	3.6949	0.55	0.245	0.00333668	4	Emilin3
Eif5a1	1.32113e-07	1.30945	0.95	0.818	0.00341817	4	Eif5a
Lum2	1.3639e-07	0.997436	0.9	0.685	0.00352882	4	Lum
Rpl30	1.47444e-07	0.552128	0.975	0.901	0.00381483	4	Rpl30
Ptp4a2	1.59259e-07	2.00531	0.85	0.717	0.0041205	4	Ptp4a2
Uqcrb1	1.79079e-07	1.16209	0.9	0.799	0.00463331	4	Uqcrb
Phex1	2.07194e-07	4.02282	0.575	0.274	0.00536073	4	Phex
Tagln2	2.24052e-07	3.03504	0.725	0.484	0.0057969	4	Tagln2
Rbm3	2.57527e-07	1.18593	0.95	0.755	0.00666299	4	Rbm3
Mrpl521	2.59673e-07	0.866014	0.9	0.739	0.00671851	4	Mrpl52
Rps151	2.5996e-07	1.08489	0.95	0.911	0.00672594	4	Rps15
B2m1	3.19808e-07	0.61585	0.925	0.777	0.0082744	4	B2m
Rpl341	3.23027e-07	0.982174	1	0.901	0.00835767	4	Rpl34
Rps6	3.24965e-07	0.430642	0.95	0.831	0.00840782	4	Rps6
Tspan61	3.2972e-07	1.21695	0.85	0.662	0.00853084	4	Tspan6
Gm455521	3.62903e-07	0.801038	0.975	0.847	0.00938938	4	Gm45552
Wdr83os2	3.76196e-07	1.56098	0.8	0.669	0.00973331	4	Wdr83os
Snrpe1	4.00256e-07	1.09323	0.85	0.758	0.0103558	4	Snrpe
Krtcap21	4.13237e-07	1.40768	0.875	0.758	0.0106917	4	Krtcap2
Rps291	4.22343e-07	0.830693	1	0.971	0.0109273	4	Rps29
Rps3a1	4.37246e-07	0.897634	1	0.889	0.0113129	4	Rps3a1
Ndufa42	4.5998e-07	0.823928	0.975	0.847	0.0119011	4	Ndufa4
Mup17	4.8898e-07	0.594963	0.125	0.006	0.0126514	4	Mup17
Psma62	4.95902e-07	1.36922	0.8	0.739	0.0128305	4	Psma6
Gm13586	5.31786e-07	0.56804	0.2	0.025	0.0137589	4	Gm13586
Gm16265	5.7834e-07	0.405324	0.2	0.025	0.0149634	4	Gm16265
Eloc1	6.5427e-07	1.32155	0.875	0.758	0.0169279	4	Eloc
Banf1	6.904e-07	1.70085	0.825	0.72	0.0178627	4	Banf1
Rps17	7.03381e-07	0.639082	1	0.914	0.0181986	4	Rps17
Atp5g11	7.4288e-07	1.17124	0.875	0.796	0.0192205	4	Atp5g1
Abracl1	9.16847e-07	1.86666	0.725	0.532	0.0237216	4	Abracl
Dynll1	9.75512e-07	1.10344	0.925	0.85	0.0252394	4	Dynll1
Gm5122	9.98278e-07	2.08275	0.1	0.003	0.0258284	4	Gm5122
Rps15a-ps61	1.01181e-06	0.673352	1	0.908	0.0261786	4	Rps15a-ps6
Rps21	1.13695e-06	0.749639	0.975	0.936	0.0294163	4	Rps2
Rps27a	1.22323e-06	0.669499	1	0.901	0.0316486	4	Rps27a
Myl12a	1.23859e-06	1.06884	0.9	0.79	0.0320459	4	Myl12a
Plvap	1.25034e-06	3.83543	0.525	0.255	0.03235	4	Plvap
Snrpd21	1.31401e-06	0.772534	0.9	0.764	0.0339973	4	Snrpd2
Ostc1	1.34751e-06	1.4451	0.875	0.748	0.0348641	4	Ostc
Pomp2	1.59573e-06	1.09899	0.875	0.768	0.0412864	4	Pomp
Rpl71	1.65443e-06	0.555647	0.975	0.939	0.042805	4	Rpl7
Gm124811	1.75626e-06	0.705548	0.975	0.841	0.0454398	4	Gm12481
Rplp1	1.78455e-06	0.844065	1	0.978	0.0461717	4	Rplp1

## Sheet: S5
Title: Single cell RNA sequencing analysis of mouse cochlear supporting cell transcriptomes with activated ERBB2 receptor indicates a cell-specific response that promotes CD44 activation
Authors: Piekna-Przybylska et al.
Supplementary Data 3: Up-Expressed genes by cell cluster.
		log fold-chage of the average expression between the two groups. Positive values indicate that the gene is more highly expressed in the first group.	The percentage of cells where the gene is detected in analyzed cluster	The percentage of cells where the gene is detected outside of the analyzed cluster	Adjusted p-value, based on bonferroni correction using all genes in the dataset.
	p_val	avg_log2FC	pct.1	pct.2	p_val_adj	cluster ID	gene
Clec4d	1.8003e-60	1.6347	0.897	0.013	4.6579e-56	5	Clec4d
Gabrg2	6.93502e-59	5.37304	0.923	0.019	1.7943e-54	5	Gabrg2
Mir9-3hg	1.80979e-58	1.86466	0.923	0.019	4.68247e-54	5	Mir9-3hg
Dcaf12l2	2.24289e-57	3.88617	0.949	0.025	5.80302e-53	5	Dcaf12l2
Lhfpl3	8.03214e-57	5.32144	0.897	0.019	2.07816e-52	5	Lhfpl3
Clgn	8.03214e-57	4.68687	0.897	0.019	2.07816e-52	5	Clgn
Slc22a6	8.03214e-57	1.61897	0.897	0.019	2.07816e-52	5	Slc22a6
Phactr3	1.01995e-56	5.02868	0.923	0.022	2.63891e-52	5	Phactr3
Slitrk1	1.09374e-56	4.51183	0.923	0.022	2.82983e-52	5	Slitrk1
Vwa3b	1.36948e-56	7.06968	0.923	0.022	3.54325e-52	5	Vwa3b
Gm37264	1.43479e-56	1.07678	0.923	0.022	3.71224e-52	5	Gm37264
Kcng4	1.86462e-56	4.68203	0.897	0.019	4.82432e-52	5	Kcng4
Ugt2a3	1.86462e-56	3.99902	0.897	0.019	4.82432e-52	5	Ugt2a3
Chrna3	1.86462e-56	3.63753	0.897	0.019	4.82432e-52	5	Chrna3
Krt75	1.86462e-56	3.04739	0.897	0.019	4.82432e-52	5	Krt75
Zic4	1.86462e-56	2.957	0.897	0.019	4.82432e-52	5	Zic4
4930588J15Rik	1.86462e-56	2.405	0.897	0.019	4.82432e-52	5	4930588J15Rik
Gm40655	1.95535e-56	1.32931	0.897	0.019	5.05907e-52	5	Gm40655
Gm31577	2.05036e-56	1.14675	0.897	0.019	5.30491e-52	5	Gm31577
St6gal2	9.63887e-56	2.66636	0.949	0.029	2.49387e-51	5	St6gal2
Jakmip1	2.87239e-55	5.16893	0.923	0.025	7.43175e-51	5	Jakmip1
Ttbk1	3.88573e-55	3.79716	0.923	0.025	1.00535e-50	5	Ttbk1
Slit1	4.06669e-55	1.27684	0.923	0.025	1.05218e-50	5	Slit1
Gm37334	5.22012e-55	4.21656	0.923	0.025	1.3506e-50	5	Gm37334
Gm18760	6.13446e-55	6.10115	0.897	0.022	1.58717e-50	5	Gm18760
Dscam	6.36685e-55	3.81949	0.923	0.025	1.64729e-50	5	Dscam
Cox8b	6.42558e-55	0.6861	0.897	0.022	1.66249e-50	5	Cox8b
Mypn	6.97396e-55	4.091	0.923	0.025	1.80437e-50	5	Mypn
Gm43488	8.06643e-55	5.05153	0.897	0.022	2.08703e-50	5	Gm43488
Gm48350	8.88572e-55	1.21514	0.923	0.025	2.299e-50	5	Gm48350
Ubap1l	9.16801e-55	5.91889	0.923	0.029	2.37204e-50	5	Ubap1l
Gm26793	9.72948e-55	0.290935	0.923	0.025	2.51731e-50	5	Gm26793
B230217J21Rik	1.39016e-54	4.77432	0.897	0.022	3.59675e-50	5	B230217J21Rik
Ccdc187	1.39016e-54	4.76053	0.897	0.022	3.59675e-50	5	Ccdc187
6720468P15Rik	1.39023e-54	1.94307	0.897	0.022	3.59694e-50	5	6720468P15Rik
Gm17597	1.39023e-54	1.53459	0.897	0.022	3.59694e-50	5	Gm17597
Samsn1	1.4559e-54	1.56048	0.897	0.022	3.76684e-50	5	Samsn1
Gabrq	4.40283e-54	0.931344	0.923	0.029	1.13915e-49	5	Gabrq
Svop	5.29018e-54	0.964456	0.949	0.032	1.36873e-49	5	Svop
Cd28	9.50591e-54	2.84242	0.923	0.029	2.45946e-49	5	Cd28
Asic4	9.50591e-54	1.88054	0.923	0.029	2.45946e-49	5	Asic4
Gm10419	9.93796e-54	1.32967	0.923	0.029	2.57125e-49	5	Gm10419
Bmerb1	1.10024e-53	2.52477	0.949	0.032	2.84666e-49	5	Bmerb1
Adam28	1.27051e-53	2.60485	0.872	0.022	3.28719e-49	5	Adam28
Etnppl	1.71599e-53	4.42843	0.897	0.025	4.43979e-49	5	Etnppl
Robo4	1.8033e-53	1.18784	0.923	0.029	4.66569e-49	5	Robo4
Gm16168	2.1358e-53	3.21191	0.923	0.029	5.52596e-49	5	Gm16168
Rad51ap2	2.1359e-53	3.96155	0.923	0.029	5.52623e-49	5	Rad51ap2
Mlkl	2.80367e-53	8.48925	0.897	0.025	7.25393e-49	5	Mlkl
Gm37195	3.25144e-53	1.02858	0.974	0.038	8.41245e-49	5	Gm37195
Ush1g	3.8186e-53	6.39283	0.897	0.025	9.87986e-49	5	Ush1g
Grem1	3.8186e-53	4.55947	0.897	0.025	9.87986e-49	5	Grem1
Cpa4	3.8186e-53	3.97218	0.897	0.025	9.87986e-49	5	Cpa4
Itih3	3.8186e-53	3.45752	0.897	0.025	9.87986e-49	5	Itih3
Spag16	3.99462e-53	1.02643	0.897	0.025	1.03353e-48	5	Spag16
Aox3	3.99482e-53	2.48512	0.897	0.025	1.03358e-48	5	Aox3
Sox3	4.99243e-53	1.27537	0.923	0.029	1.29169e-48	5	Sox3
Gm49748	5.18995e-53	0.286621	0.897	0.025	1.3428e-48	5	Gm49748
Trpc6	8.45751e-53	5.19261	0.897	0.025	2.18821e-48	5	Trpc6
Slc23a4	8.45751e-53	4.42366	0.897	0.025	2.18821e-48	5	Slc23a4
Kcnab3os	8.45751e-53	4.38226	0.897	0.025	2.18821e-48	5	Kcnab3os
AA914427	8.45751e-53	2.79445	0.897	0.025	2.18821e-48	5	AA914427
1700019J19Rik	8.45751e-53	2.434	0.897	0.025	2.18821e-48	5	1700019J19Rik
Nmbr	8.45793e-53	5.68918	0.897	0.025	2.18832e-48	5	Nmbr
Adprhl1	8.45793e-53	4.38812	0.897	0.025	2.18832e-48	5	Adprhl1
Gm45546	8.45793e-53	4.37161	0.897	0.025	2.18832e-48	5	Gm45546
Pcsk1	8.45793e-53	2.41141	0.897	0.025	2.18832e-48	5	Pcsk1
Gm37522	8.84598e-53	0.876998	0.897	0.025	2.28872e-48	5	Gm37522
C86187	8.84642e-53	1.26919	0.897	0.025	2.28883e-48	5	C86187
Rgs18	8.84685e-53	2.00788	0.897	0.025	2.28895e-48	5	Rgs18
Gm20172	9.11867e-53	1.20355	0.923	0.032	2.35927e-48	5	Gm20172
Cdcp3	1.01776e-52	0.324425	0.949	0.035	2.63324e-48	5	Cdcp3
Fitm1	1.17655e-52	0.374636	0.897	0.025	3.04408e-48	5	Fitm1
Gm31912	1.96538e-52	2.18422	0.846	0.019	5.08503e-48	5	Gm31912
Tex47	2.0242e-52	3.65454	0.923	0.032	5.23721e-48	5	Tex47
Gm38263	2.11413e-52	0.800562	0.923	0.032	5.4699e-48	5	Gm38263
Tmem88b	2.11413e-52	0.511305	0.923	0.032	5.4699e-48	5	Tmem88b
1700034J05Rik	2.4924e-52	4.55232	0.821	0.016	6.44859e-48	5	1700034J05Rik
Gm6213	2.61447e-52	1.59746	0.821	0.016	6.76441e-48	5	Gm6213
Ky	2.67384e-52	11.3323	0.974	0.041	6.91802e-48	5	Ky
Cnnm1	2.74248e-52	0.683498	0.821	0.016	7.09562e-48	5	Cnnm1
Acta2	3.05763e-52	7.81836	0.897	0.029	7.91101e-48	5	Acta2
Acta1	3.12049e-52	8.46416	0.923	0.032	8.07364e-48	5	Acta1
Fbxo41	3.74001e-52	4.59409	0.949	0.035	9.67653e-48	5	Fbxo41
Slc24a2	4.31399e-52	1.50136	0.897	0.029	1.11616e-47	5	Slc24a2
C78859	4.4722e-52	1.26461	0.923	0.032	1.15709e-47	5	C78859
Gm26876	4.87734e-52	0.598768	0.923	0.032	1.26191e-47	5	Gm26876
Prr18	8.88566e-52	3.98956	0.949	0.038	2.29899e-47	5	Prr18
Caps2	9.02517e-52	5.76001	0.897	0.029	2.33508e-47	5	Caps2
Gm2141	9.02517e-52	5.00677	0.897	0.029	2.33508e-47	5	Gm2141
Cdh17	9.02517e-52	4.3745	0.897	0.029	2.33508e-47	5	Cdh17
F5	9.02517e-52	4.233	0.897	0.029	2.33508e-47	5	F5
Gm47139	9.02517e-52	3.33287	0.897	0.029	2.33508e-47	5	Gm47139
Il18rap	9.02517e-52	2.56467	0.897	0.029	2.33508e-47	5	Il18rap
Gm47179	9.02517e-52	2.01003	0.897	0.029	2.33508e-47	5	Gm47179
Gabra3	9.83586e-52	1.70595	0.923	0.032	2.54483e-47	5	Gabra3
Cysltr1	9.83631e-52	3.3515	0.923	0.032	2.54495e-47	5	Cysltr1
Olig1	1.22072e-51	3.66933	0.974	0.041	3.15838e-47	5	Olig1
Kcnip1	1.36519e-51	5.65103	0.974	0.044	3.53216e-47	5	Kcnip1
Adad1	1.39069e-51	5.44261	0.897	0.029	3.59812e-47	5	Adad1
Cbln1	1.74991e-51	4.95017	0.949	0.038	4.52754e-47	5	Cbln1
A730091E23Rik	1.96446e-51	5.8965	0.897	0.029	5.08266e-47	5	A730091E23Rik
Csf2rb2	1.96446e-51	5.16998	0.897	0.029	5.08266e-47	5	Csf2rb2
Gm10648	1.96456e-51	3.17064	0.897	0.029	5.0829e-47	5	Gm10648
Oit3	2.05256e-51	2.34225	0.897	0.029	5.3106e-47	5	Oit3
Gm45854	2.24835e-51	1.14614	0.923	0.032	5.81715e-47	5	Gm45854
Nol4	2.48594e-51	3.43365	0.949	0.038	6.43188e-47	5	Nol4
Gm26897	2.5578e-51	0.739073	0.923	0.032	6.61779e-47	5	Gm26897
S100g	2.67026e-51	0.647378	0.923	0.032	6.90875e-47	5	S100g
Tvp23bos	2.7692e-51	0.289569	0.897	0.029	7.16475e-47	5	Tvp23bos
4933406J09Rik	2.76933e-51	0.289569	0.897	0.029	7.16509e-47	5	4933406J09Rik
Gm43868	2.94678e-51	7.5768	0.897	0.029	7.6242e-47	5	Gm43868
Nr5a2	3.07895e-51	3.78282	0.897	0.029	7.96618e-47	5	Nr5a2
Sprn	3.89718e-51	0.627527	0.949	0.038	1.00832e-46	5	Sprn
Gm44243	4.25712e-51	6.29122	0.897	0.029	1.10144e-46	5	Gm44243
Cyp27b1	4.25712e-51	2.69331	0.897	0.029	1.10144e-46	5	Cyp27b1
AA536875	4.25732e-51	5.38014	0.897	0.029	1.1015e-46	5	AA536875
4930565N06Rik	4.25732e-51	4.16715	0.897	0.029	1.1015e-46	5	4930565N06Rik
Gm47879	4.25732e-51	4.06423	0.897	0.029	1.1015e-46	5	Gm47879
Tshb	4.25732e-51	2.39919	0.897	0.029	1.1015e-46	5	Tshb
Cadps	5.32614e-51	3.97599	0.949	0.038	1.37803e-46	5	Cadps
Cel	6.13725e-51	0.533261	0.897	0.029	1.58789e-46	5	Cel
Zfp879	6.13725e-51	0.368391	0.897	0.029	1.58789e-46	5	Zfp879
Gm47730	6.13725e-51	0.301418	0.897	0.029	1.58789e-46	5	Gm47730
Gm12996	6.13725e-51	0.266157	0.897	0.029	1.58789e-46	5	Gm12996
Gm31749	6.13754e-51	0.441899	0.897	0.029	1.58796e-46	5	Gm31749
5430427N15Rik	6.13754e-51	0.298447	0.897	0.029	1.58796e-46	5	5430427N15Rik
Grm5	6.44111e-51	3.69671	0.923	0.035	1.66651e-46	5	Grm5
Elfn2	7.5247e-51	1.37191	0.949	0.038	1.94687e-46	5	Elfn2
Pkhd1	7.76216e-51	2.12912	0.872	0.025	2.0083e-46	5	Pkhd1
Adamts16	8.08158e-51	3.04195	0.949	0.041	2.09095e-46	5	Adamts16
5430425E15Rik	8.70001e-51	1.3932	0.821	0.019	2.25095e-46	5	5430425E15Rik
Gbp10	1.20115e-50	4.00577	0.923	0.035	3.10775e-46	5	Gbp10
Gm37953	1.25322e-50	3.96394	0.923	0.035	3.24246e-46	5	Gm37953
Marchf1	1.28446e-50	1.95596	0.974	0.044	3.32328e-46	5	Marchf1
Gm38140	1.36383e-50	6.28405	0.923	0.035	3.52865e-46	5	Gm38140
Sntg1	1.55728e-50	3.35325	0.821	0.019	4.02914e-46	5	Sntg1
Gm34294	1.58553e-50	12.823	0.949	0.041	4.10225e-46	5	Gm34294
Lama3	1.78101e-50	14.3469	0.923	0.035	4.60802e-46	5	Lama3
Gm47601	1.78133e-50	3.81047	0.923	0.035	4.60883e-46	5	Gm47601
Rab9b	1.78133e-50	2.00771	0.923	0.035	4.60883e-46	5	Rab9b
Gm44130	1.85382e-50	3.94905	0.897	0.032	4.7964e-46	5	Gm44130
BB019430	1.85391e-50	3.64717	0.897	0.032	4.79662e-46	5	BB019430
Dnah3	1.93472e-50	13.4756	0.897	0.032	5.0057e-46	5	Dnah3
Spo11	2.50548e-50	3.73072	0.795	0.016	6.48242e-46	5	Spo11
Gm30624	2.58921e-50	0.346742	0.897	0.032	6.69906e-46	5	Gm30624
Hsd3b3	2.64264e-50	2.73734	0.923	0.035	6.8373e-46	5	Hsd3b3
Gm45853	2.77395e-50	7.25989	0.897	0.032	7.17705e-46	5	Gm45853
Gm44712	2.77395e-50	5.13768	0.897	0.032	7.17705e-46	5	Gm44712
Timp4	3.03878e-50	0.977893	0.923	0.038	7.86223e-46	5	Timp4
Ptprr	3.03878e-50	0.307867	0.923	0.038	7.86223e-46	5	Ptprr
Gm44086	3.83832e-50	3.14378	0.923	0.035	9.93089e-46	5	Gm44086
Gm22973	3.96829e-50	11.8946	0.897	0.032	1.02671e-45	5	Gm22973
D030068K23Rik	3.96864e-50	5.78136	0.897	0.032	1.02681e-45	5	D030068K23Rik
Gm44830	3.96882e-50	5.21773	0.897	0.032	1.02685e-45	5	Gm44830
Adamts8	3.969e-50	3.74835	0.897	0.032	1.0269e-45	5	Adamts8
Cr2	4.02787e-50	0.689171	0.923	0.035	1.04213e-45	5	Cr2
Apob	4.1429e-50	0.78228	0.897	0.032	1.07189e-45	5	Apob
Psd2	4.14308e-50	1.83511	0.897	0.032	1.07194e-45	5	Psd2
9430002A10Rik	5.66646e-50	0.428843	0.897	0.032	1.46608e-45	5	9430002A10Rik
Gm24163	5.66646e-50	0.313366	0.897	0.032	1.46608e-45	5	Gm24163
Gm38192	5.7847e-50	5.83147	0.897	0.032	1.49667e-45	5	Gm38192
Radx	7.42367e-50	5.44447	0.897	0.035	1.92073e-45	5	Radx
Zfp804a	7.82029e-50	0.485784	0.974	0.051	2.02334e-45	5	Zfp804a
Cxcl10	8.3919e-50	1.56256	0.949	0.041	2.17124e-45	5	Cxcl10
Gm49703	8.41878e-50	8.2668	0.923	0.038	2.17819e-45	5	Gm49703
Gm43327	8.45805e-50	4.90564	0.897	0.032	2.18835e-45	5	Gm43327
Fhl4	8.45843e-50	4.89822	0.897	0.032	2.18845e-45	5	Fhl4
Gm43658	8.45919e-50	3.1945	0.897	0.032	2.18865e-45	5	Gm43658
Tmem82	8.45957e-50	3.74659	0.897	0.032	2.18874e-45	5	Tmem82
Ehf	8.45957e-50	2.73348	0.897	0.032	2.18874e-45	5	Ehf
Col6a4	8.45994e-50	7.01551	0.897	0.032	2.18884e-45	5	Col6a4
Rhoh	8.45994e-50	3.36771	0.897	0.032	2.18884e-45	5	Rhoh
Actl6b	9.80504e-50	4.88595	0.949	0.041	2.53686e-45	5	Actl6b
Stk32a	1.158e-49	0.572347	0.974	0.048	2.99609e-45	5	Stk32a
Gm49308	1.20144e-49	6.28806	0.897	0.032	3.10847e-45	5	Gm49308
Orm1	1.23429e-49	0.254592	0.897	0.032	3.19348e-45	5	Orm1
Cpa1	1.23445e-49	0.529772	0.897	0.032	3.1939e-45	5	Cpa1
Gm16273	1.23445e-49	0.368391	0.897	0.032	3.1939e-45	5	Gm16273
Gm47175	1.23445e-49	0.319377	0.897	0.032	3.1939e-45	5	Gm47175
Pax3	1.5025e-49	2.40569	0.949	0.041	3.88741e-45	5	Pax3
Gm26640	1.57823e-49	3.44371	0.897	0.035	4.08335e-45	5	Gm26640
Cabp1	1.68955e-49	5.21226	0.949	0.041	4.37138e-45	5	Cabp1
Gm20713	1.73969e-49	2.72501	0.872	0.029	4.50111e-45	5	Gm20713
Gm43490	1.79469e-49	5.45036	0.897	0.032	4.64339e-45	5	Gm43490
Gm42608	1.79548e-49	2.9974	0.897	0.032	4.64546e-45	5	Gm42608
Gm45752	1.83324e-49	6.32517	0.949	0.044	4.74315e-45	5	Gm45752
Gm38163	2.36923e-49	3.11171	0.949	0.041	6.12991e-45	5	Gm38163
Gm47813	2.44884e-49	0.311847	0.872	0.029	6.33589e-45	5	Gm47813
4933423P22Rik	2.58142e-49	5.94708	0.923	0.038	6.67891e-45	5	4933423P22Rik
Rubcnl	2.65369e-49	3.74062	0.846	0.025	6.86589e-45	5	Rubcnl
Dbil5	2.67703e-49	0.328441	0.897	0.032	6.92629e-45	5	Dbil5
Mir181a-2	2.67715e-49	0.337563	0.897	0.032	6.9266e-45	5	Mir181a-2
A530064D06Rik	2.75592e-49	3.85313	0.821	0.022	7.13039e-45	5	A530064D06Rik
Gm36839	2.85985e-49	3.20838	0.923	0.038	7.39928e-45	5	Gm36839
Gm47239	2.98031e-49	0.58718	0.923	0.038	7.71095e-45	5	Gm47239
Pcdhga4	2.98068e-49	1.62581	0.923	0.038	7.71192e-45	5	Pcdhga4
Gm14002	2.98081e-49	1.2624	0.923	0.038	7.71225e-45	5	Gm14002
Chrm3	3.34021e-49	4.09432	0.897	0.035	8.64212e-45	5	Chrm3
Tlr1	3.34021e-49	3.05149	0.897	0.035	8.64212e-45	5	Tlr1
Gm39244	3.3485e-49	4.52126	0.897	0.035	8.66359e-45	5	Gm39244
Gm43982	3.96235e-49	7.40382	0.923	0.038	1.02518e-44	5	Gm43982
Sycp2	3.96252e-49	6.12082	0.923	0.038	1.02522e-44	5	Sycp2
Atp2a3	3.96252e-49	4.63169	0.923	0.038	1.02522e-44	5	Atp2a3
6330415B21Rik	4.3029e-49	3.15433	0.923	0.038	1.11329e-44	5	6330415B21Rik
Adarb2	4.52053e-49	1.45147	0.949	0.044	1.1696e-44	5	Adarb2
Rgs1	5.13843e-49	1.07703	0.923	0.041	1.32947e-44	5	Rgs1
Tbx6	5.25843e-49	0.281789	0.872	0.029	1.36051e-44	5	Tbx6
Cd244a	5.46106e-49	4.07883	0.949	0.044	1.41294e-44	5	Cd244a
Gm37485	5.70409e-49	4.2978	0.821	0.022	1.47582e-44	5	Gm37485
Kcnk13	6.06897e-49	3.47639	0.923	0.038	1.57022e-44	5	Kcnk13
Efcab5	6.06897e-49	3.04336	0.923	0.038	1.57022e-44	5	Efcab5
Gm36944	6.06897e-49	2.91518	0.923	0.038	1.57022e-44	5	Gm36944
Bbox1	6.06897e-49	2.03845	0.923	0.038	1.57022e-44	5	Bbox1
Vegfd	6.25866e-49	3.7024	0.949	0.044	1.6193e-44	5	Vegfd
Slc39a2	6.25866e-49	3.08413	0.949	0.044	1.6193e-44	5	Slc39a2
Gm6249	6.86654e-49	4.92221	0.846	0.025	1.77658e-44	5	Gm6249
Gm17225	7.03702e-49	4.19648	0.897	0.035	1.82069e-44	5	Gm17225
1700047N06Rik	7.03793e-49	5.11004	0.897	0.035	1.82092e-44	5	1700047N06Rik
Ube2d2b	7.03793e-49	4.76754	0.897	0.035	1.82092e-44	5	Ube2d2b
Ptpn7	7.03793e-49	3.62653	0.897	0.035	1.82092e-44	5	Ptpn7
B630019A10Rik	7.03793e-49	3.50737	0.897	0.035	1.82092e-44	5	B630019A10Rik
Gm37479	7.03823e-49	5.09726	0.897	0.035	1.821e-44	5	Gm37479
Gm1043	7.03823e-49	4.13926	0.897	0.035	1.821e-44	5	Gm1043
4933400A11Rik	7.03823e-49	2.31467	0.897	0.035	1.821e-44	5	4933400A11Rik
4931415C17Rik	7.03823e-49	1.92283	0.897	0.035	1.821e-44	5	4931415C17Rik
Gm12204	7.17627e-49	1.6657	0.846	0.025	1.85672e-44	5	Gm12204
Elf3	7.8145e-49	3.01739	0.949	0.044	2.02185e-44	5	Elf3
Prokr2	8.24905e-49	0.344021	0.974	0.048	2.13428e-44	5	Prokr2
Plb1	8.83123e-49	4.05271	0.795	0.019	2.2849e-44	5	Plb1
Rasgef1a	8.99061e-49	10.5743	0.949	0.044	2.32614e-44	5	Rasgef1a
Gm43823	9.24757e-49	1.71667	0.795	0.019	2.39262e-44	5	Gm43823
Chrna5	9.24805e-49	0.385112	0.795	0.019	2.39275e-44	5	Chrna5
9530059O14Rik	9.59131e-49	3.68802	0.974	0.051	2.48156e-44	5	9530059O14Rik
Kcnk10	1.08536e-48	2.95367	0.897	0.035	2.80815e-44	5	Kcnk10
Gm46404	1.26702e-48	1.27811	0.949	0.048	3.27816e-44	5	Gm46404
A830005F24Rik	1.28227e-48	4.34434	0.923	0.038	3.31762e-44	5	A830005F24Rik
Scel	1.28227e-48	4.22945	0.923	0.038	3.31762e-44	5	Scel
1700028J19Rik	1.42805e-48	1.62895	0.974	0.048	3.69478e-44	5	1700028J19Rik
Gpr22	1.45734e-48	0.81335	0.974	0.051	3.77059e-44	5	Gpr22
Rsph14	1.47645e-48	3.35905	0.897	0.035	3.82003e-44	5	Rsph14
Gjc2	1.47658e-48	5.46393	0.897	0.035	3.82036e-44	5	Gjc2
Gpr152	1.47658e-48	4.14022	0.897	0.035	3.82036e-44	5	Gpr152
4933421A08Rik	1.47658e-48	4.12839	0.897	0.035	3.82036e-44	5	4933421A08Rik
Gbp5	1.47658e-48	2.37245	0.897	0.035	3.82036e-44	5	Gbp5
Klhl10	1.47658e-48	2.37096	0.897	0.035	3.82036e-44	5	Klhl10
Fsip1	1.47664e-48	1.81954	0.897	0.035	3.82052e-44	5	Fsip1
Gm38329	1.57443e-48	0.250769	0.923	0.038	4.07351e-44	5	Gm38329
Slc5a7	1.69699e-48	0.798969	1	0.057	4.39061e-44	5	Slc5a7
Gm43185	1.80488e-48	3.62791	0.795	0.019	4.66978e-44	5	Gm43185
Gm47652	1.81799e-48	4.23101	0.897	0.038	4.70369e-44	5	Gm47652
Gm42685	2.17208e-48	2.76464	0.949	0.044	5.61983e-44	5	Gm42685
Gm35290	2.17979e-48	0.509014	0.897	0.035	5.63978e-44	5	Gm35290
Gm50242	2.17979e-48	0.346742	0.897	0.035	5.63978e-44	5	Gm50242
Gm49769	2.17979e-48	0.289569	0.897	0.035	5.63978e-44	5	Gm49769
Gm16212	2.17989e-48	0.471715	0.897	0.035	5.64002e-44	5	Gm16212
Gm15764	2.17989e-48	0.458388	0.897	0.035	5.64002e-44	5	Gm15764
Tlr13	2.34841e-48	3.35292	0.949	0.044	6.07605e-44	5	Tlr13
Gm13391	2.58342e-48	1.06327	0.949	0.044	6.68407e-44	5	Gm13391
Gm17210	2.92751e-48	0.91427	0.923	0.038	7.57435e-44	5	Gm17210
Ankrd45	3.08321e-48	3.38577	0.949	0.044	7.97719e-44	5	Ankrd45
Dusp27	3.08369e-48	4.86556	0.949	0.044	7.97843e-44	5	Dusp27
Gm48706	3.08439e-48	2.86302	0.897	0.035	7.98025e-44	5	Gm48706
A630081D01Rik	3.08479e-48	4.40543	0.897	0.035	7.98127e-44	5	A630081D01Rik
Gm43274	3.08479e-48	4.38048	0.897	0.035	7.98127e-44	5	Gm43274
Rhd	3.08479e-48	2.35411	0.897	0.035	7.98127e-44	5	Rhd
Csf2rb	3.59423e-48	2.65065	0.949	0.044	9.29934e-44	5	Csf2rb
Dll4	3.9885e-48	6.89515	0.974	0.051	1.03194e-43	5	Dll4
Trdn	4.10078e-48	2.55921	0.923	0.041	1.06099e-43	5	Trdn
Ahrr	4.10078e-48	1.91686	0.923	0.041	1.06099e-43	5	Ahrr
Gm37064	4.10094e-48	1.96953	0.923	0.041	1.06104e-43	5	Gm37064
Gm35405	4.65003e-48	0.368391	0.897	0.035	1.2031e-43	5	Gm35405
Gm28289	4.65023e-48	0.458388	0.897	0.035	1.20315e-43	5	Gm28289
Gm28982	4.65023e-48	0.390369	0.897	0.035	1.20315e-43	5	Gm28982
Odf3l1	4.65062e-48	0.412688	0.897	0.035	1.20326e-43	5	Odf3l1
Gm48755	4.65062e-48	0.368391	0.897	0.035	1.20326e-43	5	Gm48755
Gm16267	4.65062e-48	0.266157	0.897	0.035	1.20326e-43	5	Gm16267
Gm42819	4.65082e-48	0.316369	0.897	0.035	1.20331e-43	5	Gm42819
Pcdhga2	4.65082e-48	0.280745	0.897	0.035	1.20331e-43	5	Pcdhga2
Vwa2	4.65082e-48	0.257475	0.897	0.035	1.20331e-43	5	Vwa2
Cnga3	6.22931e-48	5.67733	0.923	0.041	1.61171e-43	5	Cnga3
Gm43256	6.41775e-48	2.41042	0.897	0.035	1.66046e-43	5	Gm43256
Plpp4	6.44521e-48	2.20551	1	0.057	1.66757e-43	5	Plpp4
D930036K23Rik	7.43807e-48	4.20496	0.974	0.054	1.92445e-43	5	D930036K23Rik
Arhgap15	8.23869e-48	2.66754	0.949	0.048	2.1316e-43	5	Arhgap15
Chrnb4	8.5756e-48	5.74275	0.923	0.041	2.21876e-43	5	Chrnb4
Gm48138	8.5756e-48	4.9721	0.923	0.041	2.21876e-43	5	Gm48138
Gm13373	8.66627e-48	2.14679	0.974	0.051	2.24222e-43	5	Gm13373
Gm44897	8.92899e-48	2.22761	0.923	0.041	2.3102e-43	5	Gm44897
A930003O13Rik	9.1885e-48	1.32123	0.974	0.054	2.37734e-43	5	A930003O13Rik
Gm43541	9.84211e-48	6.92608	0.923	0.044	2.54645e-43	5	Gm43541
Gm44941	9.87802e-48	0.554374	0.897	0.035	2.55574e-43	5	Gm44941
Hoxb2	9.87844e-48	0.298447	0.897	0.035	2.55585e-43	5	Hoxb2
Tiaf2	9.87885e-48	0.554374	0.897	0.035	2.55596e-43	5	Tiaf2
Gm19032	9.87927e-48	0.31037	0.897	0.035	2.55606e-43	5	Gm19032
9630009A06Rik	9.87968e-48	0.471715	0.897	0.035	2.55617e-43	5	9630009A06Rik
Gm43216	9.87968e-48	0.280745	0.897	0.035	2.55617e-43	5	Gm43216
Gm44434	1.1046e-47	3.8423	0.897	0.038	2.85793e-43	5	Gm44434
Gm43829	1.1046e-47	3.14512	0.897	0.038	2.85793e-43	5	Gm43829
Mylk4	1.10465e-47	5.08942	0.897	0.038	2.85805e-43	5	Mylk4
Gm37964	1.10465e-47	3.87748	0.897	0.038	2.85805e-43	5	Gm37964
Gm45141	1.17712e-47	5.95102	0.923	0.041	3.04556e-43	5	Gm45141
Gm38124	1.18543e-47	3.4182	0.923	0.048	3.06706e-43	5	Gm38124
Vmn2r76	1.25641e-47	1.06021	0.923	0.041	3.2507e-43	5	Vmn2r76
Gbp11	1.36421e-47	5.32671	0.949	0.048	3.52962e-43	5	Gbp11
Bend6	1.44029e-47	2.37094	1	0.063	3.72647e-43	5	Bend6
Bco2	1.54786e-47	0.985009	0.846	0.029	4.00479e-43	5	Bco2
Gm15344	1.61497e-47	0.346742	0.897	0.038	4.17842e-43	5	Gm15344
Adrb1	1.61504e-47	0.274892	0.897	0.038	4.17859e-43	5	Adrb1
Rbfox3	1.61653e-47	0.726555	1	0.06	4.18245e-43	5	Rbfox3
Sh2d1a	1.78552e-47	3.95611	0.923	0.041	4.61968e-43	5	Sh2d1a
Agbl4	1.78559e-47	2.86682	0.923	0.041	4.61986e-43	5	Agbl4
Gm10400	1.78559e-47	2.42467	0.923	0.041	4.61986e-43	5	Gm10400
Cdr1os	1.85281e-47	5.41072	0.974	0.057	4.79378e-43	5	Cdr1os
Cpne4	1.85891e-47	1.76778	0.923	0.041	4.80955e-43	5	Cpne4
Ssc5d	1.95949e-47	0.515745	0.949	0.048	5.06978e-43	5	Ssc5d
Gm18609	2.08353e-47	0.36995	0.846	0.029	5.39071e-43	5	Gm18609
Trpm6	2.1073e-47	3.0078	0.949	0.048	5.45223e-43	5	Trpm6
Clec4a1	2.20154e-47	2.69264	0.974	0.054	5.69604e-43	5	Clec4a1
Gm12735	2.28253e-47	7.28638	0.897	0.038	5.9056e-43	5	Gm12735
Rimbp3	2.28263e-47	4.1906	0.897	0.038	5.90584e-43	5	Rimbp3
Gm43768	2.28263e-47	3.84408	0.897	0.038	5.90584e-43	5	Gm43768
Gm31024	2.28263e-47	2.2815	0.897	0.038	5.90584e-43	5	Gm31024
Cfap46	2.28272e-47	5.75209	0.897	0.038	5.90609e-43	5	Cfap46
Gm13972	2.28272e-47	3.72647	0.897	0.038	5.90609e-43	5	Gm13972
Gm14582	2.28272e-47	2.84506	0.897	0.038	5.90609e-43	5	Gm14582
Cd180	2.29774e-47	3.61229	0.923	0.041	5.94496e-43	5	Cd180
Gm8995	2.37797e-47	2.53261	0.897	0.038	6.15252e-43	5	Gm8995
Gm11639	2.37797e-47	2.13737	0.897	0.038	6.15252e-43	5	Gm11639
Atp13a4	2.47738e-47	1.15033	0.897	0.038	6.40972e-43	5	Atp13a4
Soga31	2.60666e-47	1.27079	1	0.057	6.74421e-43	5	Soga3
Rspo2	2.66161e-47	2.00121	0.974	0.054	6.88638e-43	5	Rspo2
Gm40617	2.90239e-47	5.50706	0.821	0.025	7.50934e-43	5	Gm40617
Myrfl	3.076e-47	5.4154	0.897	0.038	7.95853e-43	5	Myrfl
Gm288741	3.33744e-47	1.85111	0.897	0.038	8.63495e-43	5	Gm28874
Gm16178	3.40584e-47	0.428843	0.897	0.038	8.81194e-43	5	Gm16178
Gm43173	3.40709e-47	0.340616	0.897	0.038	8.81518e-43	5	Gm43173
Gm49584	3.40723e-47	0.286621	0.897	0.038	8.81554e-43	5	Gm49584
Gm26779	3.40737e-47	0.425598	0.897	0.038	8.8159e-43	5	Gm26779
Tmem95	3.40737e-47	0.316369	0.897	0.038	8.8159e-43	5	Tmem95
Atp6v0a4	3.70214e-47	2.98635	0.923	0.041	9.57855e-43	5	Atp6v0a4
Abca12	3.70243e-47	3.10858	0.923	0.041	9.5793e-43	5	Abca12
Gm37645	3.72525e-47	4.20195	0.974	0.057	9.63835e-43	5	Gm37645
Ankrd53	3.93246e-47	0.305572	0.821	0.025	1.01745e-42	5	Ankrd53
4933406B15Rik	4.33714e-47	0.389315	0.846	0.029	1.12215e-42	5	4933406B15Rik
4933417C20Rik	4.6971e-47	2.67026	0.897	0.038	1.21528e-42	5	4933417C20Rik
Chrm1	4.69729e-47	5.99907	0.897	0.038	1.21533e-42	5	Chrm1
Gm35835	4.69729e-47	5.19459	0.897	0.038	1.21533e-42	5	Gm35835
1700011D18Rik	4.69729e-47	2.99881	0.897	0.038	1.21533e-42	5	1700011D18Rik
A730062M13Rik	4.69749e-47	4.09081	0.897	0.038	1.21538e-42	5	A730062M13Rik
Gm44678	4.69749e-47	3.72299	0.897	0.038	1.21538e-42	5	Gm44678
AI854703	4.89298e-47	2.69919	0.897	0.038	1.26596e-42	5	AI854703
Sla	4.9028e-47	2.55295	0.949	0.048	1.2685e-42	5	Sla
Gm38083	5.00243e-47	4.64374	0.846	0.032	1.29428e-42	5	Gm38083
Gm37478	5.34265e-47	4.05195	0.974	0.054	1.3823e-42	5	Gm37478
Gpr17	5.67715e-47	7.30952	0.974	0.054	1.46885e-42	5	Gpr17
Cfap65	5.9976e-47	1.6238	0.949	0.048	1.55176e-42	5	Cfap65
4930405A21Rik	6.17535e-47	6.3776	0.897	0.038	1.59775e-42	5	4930405A21Rik
Gm49395	7.15413e-47	0.458388	0.897	0.038	1.85099e-42	5	Gm49395
Haao	7.15442e-47	0.419128	0.897	0.038	1.85106e-42	5	Haao
Gm24366	7.15587e-47	0.319377	0.897	0.038	1.85144e-42	5	Gm24366
Gm37963	7.15616e-47	0.328441	0.897	0.038	1.85151e-42	5	Gm37963
Tsks	7.15645e-47	0.266157	0.897	0.038	1.85159e-42	5	Tsks
Mir1931	7.15674e-47	0.526292	0.897	0.038	1.85166e-42	5	Mir1931
Ttc39aos1	7.15674e-47	0.359073	0.897	0.038	1.85166e-42	5	Ttc39aos1
Gm45025	7.15674e-47	0.30738	0.897	0.038	1.85166e-42	5	Gm45025
Gm49037	7.15703e-47	0.319377	0.897	0.038	1.85174e-42	5	Gm49037
Gm3617	7.55982e-47	4.00793	0.897	0.041	1.95595e-42	5	Gm3617
Gm18646	7.55982e-47	3.40442	0.897	0.041	1.95595e-42	5	Gm18646
Dnah5	7.61921e-47	4.24304	0.897	0.041	1.97132e-42	5	Dnah5
Gm42735	7.86215e-47	1.01381	0.949	0.048	2.03417e-42	5	Gm42735
Ano5	7.86244e-47	0.790807	0.949	0.048	2.03425e-42	5	Ano5
Hoxb3os	8.11133e-47	0.268735	0.821	0.025	2.09864e-42	5	Hoxb3os
Fndc3c1	8.6732e-47	0.545741	0.769	0.019	2.24402e-42	5	Fndc3c1
Ano21	9.56682e-47	1.97755	0.974	0.054	2.47522e-42	5	Ano2
6720469O03Rik	9.62627e-47	3.9774	0.897	0.038	2.49061e-42	5	6720469O03Rik
Gm37986	9.62666e-47	3.96763	0.897	0.038	2.49071e-42	5	Gm37986
Tmem132b	9.69277e-47	4.69302	0.949	0.048	2.50781e-42	5	Tmem132b
Vmn1r-ps32	1.0349e-46	3.92354	0.795	0.022	2.67761e-42	5	Vmn1r-ps32
Gpat2	1.09023e-46	10.0113	0.923	0.044	2.82075e-42	5	Gpat2
Slc4a11	1.09023e-46	3.26744	0.923	0.044	2.82075e-42	5	Slc4a11
Gm3081	1.13414e-46	2.17084	0.923	0.044	2.93436e-42	5	Gm3081
Gm15222	1.23124e-46	0.708581	0.974	0.054	3.18558e-42	5	Gm15222
Gpr65	1.23189e-46	0.568781	0.974	0.057	3.18726e-42	5	Gpr65
Gm20501	1.23556e-46	5.43443	0.897	0.038	3.19675e-42	5	Gm20501
Klhl4	1.29039e-46	1.81549	0.949	0.051	3.33862e-42	5	Klhl4
Clec4a31	1.40662e-46	0.685449	0.974	0.057	3.63934e-42	5	Clec4a3
Fam209	1.49635e-46	0.316369	0.897	0.038	3.87151e-42	5	Fam209
Gm15478	1.49659e-46	0.536759	0.897	0.038	3.87213e-42	5	Gm15478
Gm43570	1.49665e-46	0.445182	0.897	0.038	3.87229e-42	5	Gm43570
Gm49150	1.49665e-46	0.31037	0.897	0.038	3.87229e-42	5	Gm49150
Gm24920	1.49671e-46	0.509014	0.897	0.038	3.87244e-42	5	Gm24920
Phf24	1.49671e-46	0.28368	0.897	0.038	3.87244e-42	5	Phf24
Gm42672	1.49683e-46	0.522819	0.897	0.038	3.87275e-42	5	Gm42672
Gm2670	1.49683e-46	0.441899	0.897	0.038	3.87275e-42	5	Gm2670
Gm50375	1.49683e-46	0.412688	0.897	0.038	3.87275e-42	5	Gm50375
Gm48311	1.49683e-46	0.349815	0.897	0.038	3.87275e-42	5	Gm48311
Gm15972	1.54623e-46	2.81943	0.897	0.041	4.00055e-42	5	Gm15972
Igsf21	1.55512e-46	0.443199	1	0.06	4.02355e-42	5	Igsf21
Angpt4	1.5656e-46	7.1374	0.949	0.048	4.05068e-42	5	Angpt4
Gm43266	1.64168e-46	5.35271	0.769	0.019	4.24752e-42	5	Gm43266
Stag3	1.68742e-46	5.621	0.949	0.054	4.36587e-42	5	Stag3
Maats1	2.23213e-46	1.79667	0.949	0.051	5.77519e-42	5	Maats1
Gm38414	2.23817e-46	3.25653	0.923	0.044	5.79081e-42	5	Gm38414
Ciita	2.23842e-46	2.35101	0.923	0.044	5.79147e-42	5	Ciita
Gm26621	2.32807e-46	1.76713	0.923	0.044	6.02341e-42	5	Gm26621
Gm25395	2.42175e-46	0.711243	0.923	0.044	6.26578e-42	5	Gm25395
Igsf1	2.96246e-46	2.8208	0.949	0.051	7.66478e-42	5	Igsf1
Gm22933	3.11627e-46	0.415904	0.897	0.038	8.06272e-42	5	Gm22933
Gm49876	3.11677e-46	0.59755	0.897	0.038	8.06401e-42	5	Gm49876
Fam92b1	3.2791e-46	3.03005	0.974	0.054	8.48402e-42	5	Fam92b
Fgl1	3.29436e-46	4.26819	0.949	0.051	8.52351e-42	5	Fgl1
E130006D01Rik	3.551e-46	0.539642	0.974	0.054	9.18751e-42	5	E130006D01Rik
Kcng1	3.80602e-46	5.14541	0.949	0.051	9.84732e-42	5	Kcng1
Gm37844	3.90218e-46	2.53584	0.974	0.057	1.00961e-41	5	Gm37844
Slc35f4	3.92478e-46	4.95083	0.949	0.051	1.01546e-41	5	Slc35f4
1700001G17Rik	3.94806e-46	0.376376	0.846	0.032	1.02148e-41	5	1700001G17Rik
Arhgef15	4.40411e-46	4.72776	0.974	0.057	1.13948e-41	5	Arhgef15
Nr1h3	4.57661e-46	4.25251	0.923	0.044	1.18411e-41	5	Nr1h3
Il20ra	4.57695e-46	5.91056	0.923	0.044	1.1842e-41	5	Il20ra
Slc5a8	4.57713e-46	3.43818	0.923	0.044	1.18424e-41	5	Slc5a8
9930024M15Rik	4.57713e-46	2.85743	0.923	0.044	1.18424e-41	5	9930024M15Rik
Aqp10-ps	4.75035e-46	0.286621	0.897	0.041	1.22906e-41	5	Aqp10-ps
Gm46432	4.75053e-46	0.509014	0.897	0.041	1.22911e-41	5	Gm46432
8030445P17Rik	4.9716e-46	1.61502	1	0.06	1.2863e-41	5	8030445P17Rik
Olfr851	6.14429e-46	11.2451	0.821	0.029	1.58971e-41	5	Olfr851
Ankrd34b	6.16866e-46	3.83792	0.923	0.048	1.59602e-41	5	Ankrd34b
Gm42885	6.38489e-46	4.35912	0.897	0.041	1.65196e-41	5	Gm42885
Gm20754	6.38688e-46	2.32997	0.897	0.041	1.65248e-41	5	Gm20754
Gm28578	6.38713e-46	4.23151	0.897	0.041	1.65254e-41	5	Gm28578
Gm42907	6.38738e-46	3.85562	0.897	0.041	1.65261e-41	5	Gm42907
Slfn8	6.41343e-46	1.49727	0.923	0.048	1.65935e-41	5	Slfn8
Gdap1l11	6.44436e-46	1.14102	1	0.063	1.66735e-41	5	Gdap1l1
Gm42583	6.59025e-46	4.63274	1	0.063	1.7051e-41	5	Gm42583
Ankfn1	6.95111e-46	5.11185	0.949	0.051	1.79846e-41	5	Ankfn1
Gm43817	7.4233e-46	0.26821	0.923	0.044	1.92063e-41	5	Gm43817
Ccdc88b	7.84993e-46	7.68438	0.949	0.051	2.03101e-41	5	Ccdc88b
Gm48600	8.02177e-46	2.67191	0.949	0.051	2.07547e-41	5	Gm48600
Gm48444	8.08216e-46	0.258918	0.846	0.032	2.0911e-41	5	Gm48444
Galntl6	8.19663e-46	3.9718	0.897	0.041	2.12071e-41	5	Galntl6
Fbxw10	8.496e-46	10.7782	0.974	0.057	2.19817e-41	5	Fbxw10
Gm37226	9.32009e-46	2.01889	0.923	0.044	2.41139e-41	5	Gm37226
Grip2	9.69172e-46	1.43015	0.923	0.044	2.50754e-41	5	Grip2
Gm7628	9.82849e-46	0.448472	0.897	0.041	2.54292e-41	5	Gm7628
Mirt1	9.82887e-46	0.396711	0.897	0.041	2.54302e-41	5	Mirt1
Gm50145	9.82925e-46	0.526292	0.897	0.041	2.54312e-41	5	Gm50145
AU040972	9.82963e-46	0.269063	0.897	0.041	2.54322e-41	5	AU040972
Gm38055	9.83001e-46	0.260363	0.897	0.041	2.54332e-41	5	Gm38055
H2bc18	9.8304e-46	0.468372	0.897	0.041	2.54342e-41	5	H2bc18
Gm37633	9.8304e-46	0.277815	0.897	0.041	2.54342e-41	5	Gm37633
Atcay	9.86681e-46	0.56481	0.974	0.06	2.55284e-41	5	Atcay
Gm33148	1.18715e-45	2.05949	0.949	0.051	3.07152e-41	5	Gm33148
Vmn2r53	1.21577e-45	3.97564	0.821	0.029	3.14555e-41	5	Vmn2r53
L1cam	1.24479e-45	0.981607	1	0.067	3.22065e-41	5	L1cam
Itih5l-ps	1.25145e-45	5.42901	0.795	0.025	3.23787e-41	5	Itih5l-ps
2610028D06Rik	1.25475e-45	2.40142	0.923	0.048	3.24641e-41	5	2610028D06Rik
Gm28376	1.27109e-45	0.442079	0.872	0.038	3.2887e-41	5	Gm28376
Gm28085	1.2728e-45	0.62292	0.974	0.06	3.29311e-41	5	Gm28085
Gm37510	1.2902e-45	3.28682	0.897	0.041	3.33815e-41	5	Gm37510
Gm4651	1.29025e-45	4.48854	0.897	0.041	3.33827e-41	5	Gm4651
Ccr9	1.3426e-45	1.51739	0.897	0.041	3.4737e-41	5	Ccr9
Btk	1.35596e-45	0.869733	0.923	0.048	3.50828e-41	5	Btk
Plppr1	1.3591e-45	1.20735	1	0.063	3.51639e-41	5	Plppr1
Gm14502	1.54137e-45	0.305987	0.923	0.044	3.98797e-41	5	Gm14502
Myb	1.57941e-45	4.9412	0.923	0.048	4.0864e-41	5	Myb
Kcna10	1.62418e-45	4.42162	0.974	0.057	4.20224e-41	5	Kcna10
Gm44751	1.63336e-45	2.03562	0.974	0.057	4.226e-41	5	Gm44751
Gm19866	1.64771e-45	0.452412	0.846	0.032	4.26313e-41	5	Gm19866
Grik3	1.65841e-45	0.89077	0.974	0.067	4.29079e-41	5	Grik3
Gm269531	1.68188e-45	2.22584	1	0.063	4.35153e-41	5	Gm26953
Gm11839	1.70489e-45	0.302466	0.821	0.029	4.41106e-41	5	Gm11839
Krt80	1.77383e-45	3.05652	0.923	0.048	4.58944e-41	5	Krt80
Jph3	1.89524e-45	6.09731	1	0.073	4.90357e-41	5	Jph3
Efhb	1.98673e-45	2.69188	0.949	0.051	5.14026e-41	5	Efhb
Mid1-ps1	2.0249e-45	0.35598	0.897	0.041	5.23902e-41	5	Mid1-ps1
Gm20597	2.02529e-45	0.608549	0.897	0.041	5.24003e-41	5	Gm20597
Gm31266	2.02529e-45	0.557923	0.897	0.041	5.24003e-41	5	Gm31266
Gm16151	2.02529e-45	0.286621	0.897	0.041	5.24003e-41	5	Gm16151
Gm22270	2.02552e-45	0.579403	0.897	0.041	5.24063e-41	5	Gm22270
Gm49595	2.02552e-45	0.554374	0.897	0.041	5.24063e-41	5	Gm49595
Gm10847	2.02552e-45	0.396711	0.897	0.041	5.24063e-41	5	Gm10847
Gm31597	2.02552e-45	0.301418	0.897	0.041	5.24063e-41	5	Gm31597
Gm25949	2.02552e-45	0.292522	0.897	0.041	5.24063e-41	5	Gm25949
Gm50301	2.0256e-45	0.435357	0.897	0.041	5.24083e-41	5	Gm50301
Slfn10-ps	2.0256e-45	0.374636	0.897	0.041	5.24083e-41	5	Slfn10-ps
Gm23910	2.0256e-45	0.313366	0.897	0.041	5.24083e-41	5	Gm23910
Plaur	2.15952e-45	0.956682	0.974	0.06	5.58731e-41	5	Plaur
Myt1	2.23674e-45	4.73363	1	0.063	5.78712e-41	5	Myt1
Cd86	2.52964e-45	1.01125	0.974	0.06	6.54494e-41	5	Cd86
Txlnb	2.54189e-45	5.86053	0.923	0.048	6.57664e-41	5	Txlnb
Sphkap	2.54189e-45	4.73795	0.923	0.048	6.57664e-41	5	Sphkap
Gm47704	2.54189e-45	4.56631	0.923	0.048	6.57664e-41	5	Gm47704
Gm40377	2.56633e-45	1.70002	0.795	0.025	6.63988e-41	5	Gm40377
Alpk2	2.59587e-45	2.97974	0.897	0.041	6.7163e-41	5	Alpk2
Dok6	2.7309e-45	6.11105	0.974	0.063	7.06565e-41	5	Dok6
Clcn1	2.74596e-45	1.02482	0.923	0.048	7.10462e-41	5	Clcn1
Gm43376	3.24978e-45	3.77447	0.923	0.048	8.40814e-41	5	Gm43376
Gm37499	3.31884e-45	0.982033	0.974	0.06	8.58684e-41	5	Gm37499
Shcbp1l	3.33595e-45	3.08773	0.949	0.051	8.6311e-41	5	Shcbp1l
Gm11653	3.44175e-45	0.287036	0.821	0.029	8.90484e-41	5	Gm11653
Msx2	3.44205e-45	0.37565	0.821	0.029	8.90563e-41	5	Msx2
Gm48684	3.44221e-45	0.388766	0.821	0.029	8.90602e-41	5	Gm48684
Retn	3.44236e-45	0.408665	0.821	0.029	8.90641e-41	5	Retn
Htr2a	3.46157e-45	3.06688	0.974	0.06	8.95613e-41	5	Htr2a
Myh6	3.46437e-45	1.41536	0.949	0.051	8.96338e-41	5	Myh6
Acot4	3.84915e-45	4.24055	0.949	0.054	9.9589e-41	5	Acot4
Gsta3	4.1235e-45	2.32321	0.949	0.054	1.06687e-40	5	Gsta3
Gm43024	4.15581e-45	0.325414	0.897	0.041	1.07523e-40	5	Gm43024
Gm47603	4.15597e-45	0.313366	0.897	0.041	1.07527e-40	5	Gm47603
Gm37383	4.15613e-45	0.40308	0.897	0.041	1.07532e-40	5	Gm37383
9530078K11Rik	4.15613e-45	0.316369	0.897	0.041	1.07532e-40	5	9530078K11Rik
Gm16537	4.15629e-45	0.419128	0.897	0.041	1.07536e-40	5	Gm16537
Tafa2	4.2904e-45	2.35597	0.949	0.054	1.11005e-40	5	Tafa2
A130071D04Rik	4.53283e-45	5.52994	0.769	0.022	1.17278e-40	5	A130071D04Rik
Gm37302	4.73825e-45	1.94217	0.769	0.022	1.22593e-40	5	Gm37302
Kcnd3os	5.01896e-45	1.83348	0.795	0.025	1.29856e-40	5	Kcnd3os
Hs3st5	5.02938e-45	4.77785	0.974	0.06	1.30125e-40	5	Hs3st5
Gm16170	5.12683e-45	4.08246	0.923	0.048	1.32647e-40	5	Gm16170
Tdrd6	5.12758e-45	4.79929	0.923	0.048	1.32666e-40	5	Tdrd6
Gm45084	5.12758e-45	3.04645	0.923	0.048	1.32666e-40	5	Gm45084
Pcdhga3	5.12795e-45	3.27588	0.923	0.048	1.32675e-40	5	Pcdhga3
Acsbg2	5.12813e-45	5.32606	0.923	0.048	1.3268e-40	5	Acsbg2
Cacng2	5.12813e-45	4.24078	0.923	0.048	1.3268e-40	5	Cacng2
Gm43751	5.12813e-45	2.99027	0.923	0.048	1.3268e-40	5	Gm43751
Gm12116	5.19553e-45	5.36293	0.897	0.041	1.34424e-40	5	Gm12116
Gm42529	5.1991e-45	4.45752	0.897	0.041	1.34516e-40	5	Gm42529
Tal11	5.20826e-45	2.26862	0.949	0.057	1.34753e-40	5	Tal1
Myh11	5.32938e-45	1.5896	0.923	0.048	1.37887e-40	5	Myh11
Gm40020	5.94897e-45	0.399892	0.897	0.044	1.53918e-40	5	Gm40020
Them6	5.94941e-45	0.422359	0.897	0.044	1.53929e-40	5	Them6
Gm24401	5.94941e-45	0.419128	0.897	0.044	1.53929e-40	5	Gm24401
Folh1	6.0953e-45	2.5691	0.974	0.057	1.57704e-40	5	Folh1
Gm45161	6.16478e-45	6.29727	0.923	0.048	1.59501e-40	5	Gm45161
Brinp3	6.19815e-45	4.11192	0.974	0.067	1.60365e-40	5	Brinp3
Gm37137	6.42794e-45	5.68953	0.949	0.054	1.6631e-40	5	Gm37137
9430037O13Rik	7.04707e-45	3.76054	0.949	0.054	1.82329e-40	5	9430037O13Rik
Gm20745	7.23221e-45	8.51112	0.897	0.051	1.87119e-40	5	Gm20745
Gm12852	7.48171e-45	11.8001	0.897	0.048	1.93574e-40	5	Gm12852
Gm13477	7.52821e-45	0.333955	0.923	0.048	1.94777e-40	5	Gm13477
Tnfrsf26	7.57959e-45	6.59627	0.949	0.057	1.96107e-40	5	Tnfrsf26
Sfrp5	7.68344e-45	6.71725	0.974	0.06	1.98794e-40	5	Sfrp5
Gm48478	7.8092e-45	4.52394	0.897	0.044	2.02047e-40	5	Gm48478
Gm14027	8.4923e-45	0.289569	0.897	0.041	2.19721e-40	5	Gm14027
Gm47819	8.72678e-45	0.769183	0.949	0.054	2.25788e-40	5	Gm47819
Rnf222	9.18191e-45	1.83509	0.769	0.022	2.37564e-40	5	Rnf222
Gm25630	1.03022e-44	3.60441	0.923	0.048	2.66549e-40	5	Gm25630
A930007A09Rik	1.03033e-44	5.79177	0.923	0.048	2.66578e-40	5	A930007A09Rik
Smc1b	1.03041e-44	3.89899	0.923	0.048	2.66597e-40	5	Smc1b
Fa2h	1.03828e-44	3.13101	1	0.07	2.68634e-40	5	Fa2h
Gm15966	1.06506e-44	3.66002	0.949	0.057	2.75563e-40	5	Gm15966
Gm24989	1.07457e-44	0.302764	0.872	0.038	2.78023e-40	5	Gm24989
4930444P10Rik	1.07913e-44	6.09335	0.821	0.032	2.79205e-40	5	4930444P10Rik
Gipc3	1.13442e-44	3.43842	0.949	0.054	2.9351e-40	5	Gipc3
Trim63	1.16746e-44	1.47953	0.821	0.032	3.02058e-40	5	Trim63
Gm38125	1.20912e-44	6.02563	0.949	0.057	3.12835e-40	5	Gm38125
Gm29642	1.21271e-44	0.263257	0.897	0.044	3.13765e-40	5	Gm29642
Gm10337	1.21316e-44	0.396711	0.897	0.044	3.13882e-40	5	Gm10337
Akirin1-ps	1.21339e-44	0.380909	0.897	0.044	3.1394e-40	5	Akirin1-ps
Gm7525	1.21357e-44	0.322392	0.897	0.044	3.13987e-40	5	Gm7525
Gm43916	1.21361e-44	0.435357	0.897	0.044	3.13998e-40	5	Gm43916
Gm13380	1.21361e-44	0.280745	0.897	0.044	3.13998e-40	5	Gm13380
Grm7	1.48376e-44	4.27334	0.974	0.06	3.83894e-40	5	Grm7
Gm37824	1.55581e-44	2.34176	0.897	0.044	4.02535e-40	5	Gm37824
Gm10390	1.55587e-44	4.63627	0.897	0.044	4.0255e-40	5	Gm10390
Gm8378	1.55587e-44	2.70026	0.897	0.044	4.0255e-40	5	Gm8378
Gm43229	1.55587e-44	2.17992	0.897	0.044	4.0255e-40	5	Gm43229
Slc6a13	1.55924e-44	1.58774	0.974	0.06	4.03423e-40	5	Slc6a13
4921539H07Rik	1.57395e-44	5.25079	0.949	0.054	4.07228e-40	5	4921539H07Rik
Fam155a	1.62682e-44	5.41615	0.974	0.063	4.20907e-40	5	Fam155a
Celsr3	1.6317e-44	2.09158	1	0.07	4.22169e-40	5	Celsr3
Ndst3	1.72571e-44	3.00074	0.949	0.057	4.46492e-40	5	Ndst3
Psd4	1.89545e-44	4.66649	0.949	0.057	4.90409e-40	5	Psd4
Gm15535	2.01861e-44	5.33905	0.949	0.06	5.22276e-40	5	Gm15535
Omg	2.05406e-44	2.2423	1	0.073	5.31447e-40	5	Omg
Mgst2	2.10243e-44	3.41918	0.949	0.057	5.43963e-40	5	Mgst2
Lgals3	2.17076e-44	1.81335	0.974	0.063	5.6164e-40	5	Lgals3
Hcn1	2.17203e-44	4.83995	0.974	0.067	5.61969e-40	5	Hcn1
Ptprb	2.18425e-44	0.702532	0.949	0.057	5.65131e-40	5	Ptprb
Gm47428	2.20851e-44	3.7902	0.897	0.048	5.71407e-40	5	Gm47428
Gm7854	2.22546e-44	0.571053	0.923	0.048	5.75792e-40	5	Gm7854
Plekhd1	2.34065e-44	5.45736	0.949	0.057	6.05598e-40	5	Plekhd1
Gm49067	2.46465e-44	0.561481	0.897	0.044	6.37678e-40	5	Gm49067
Gm16175	2.46492e-44	0.568623	0.897	0.044	6.37749e-40	5	Gm16175
Gm38398	2.4651e-44	0.512453	0.897	0.044	6.37796e-40	5	Gm38398
Nek10	2.51875e-44	7.56013	0.949	0.057	6.51676e-40	5	Nek10
Gm37956	2.57947e-44	3.85076	0.795	0.029	6.67386e-40	5	Gm37956
Gm44822	2.62941e-44	5.18011	0.923	0.051	6.80306e-40	5	Gm44822
Gm26891	2.6295e-44	3.08689	0.923	0.051	6.8033e-40	5	Gm26891
Gm24620	2.68637e-44	1.20118	0.974	0.063	6.95045e-40	5	Gm24620
Gm42463	2.78207e-44	4.17387	0.949	0.057	7.19806e-40	5	Gm42463
Gm22043	2.80653e-44	0.526662	0.974	0.06	7.26133e-40	5	Gm22043
Myrf	2.87912e-44	9.41505	1	0.07	7.44914e-40	5	Myrf
Gm15234	3.08758e-44	2.96329	0.897	0.044	7.98848e-40	5	Gm15234
Gm24492	3.1016e-44	0.388766	0.821	0.032	8.02477e-40	5	Gm24492
Gm36956	3.16284e-44	1.22751	0.949	0.054	8.18322e-40	5	Gm36956
Gm38218	3.16517e-44	4.32233	0.923	0.051	8.18925e-40	5	Gm38218
Gm50313	3.33399e-44	0.478425	0.897	0.048	8.62604e-40	5	Gm50313
Gm10176	3.45119e-44	0.344361	0.974	0.063	8.92927e-40	5	Gm10176
Stxbp5l	3.47909e-44	4.66278	0.974	0.063	9.00145e-40	5	Stxbp5l
Gm22408	3.4816e-44	0.51713	0.872	0.041	9.00794e-40	5	Gm22408
Gm43527	3.60702e-44	1.51304	0.974	0.063	9.33243e-40	5	Gm43527
Slc2a5	3.76884e-44	3.71611	0.949	0.054	9.75113e-40	5	Slc2a5
Plcb2	3.79963e-44	7.83554	0.949	0.06	9.83077e-40	5	Plcb2
Gm3435	3.80982e-44	0.639171	0.949	0.054	9.85714e-40	5	Gm3435
Gm49493	4.24994e-44	4.58722	0.821	0.032	1.09959e-39	5	Gm49493
Ptpro	4.30409e-44	2.21087	1	0.073	1.1136e-39	5	Ptpro
Gm44958	4.74321e-44	0.280945	0.974	0.06	1.22721e-39	5	Gm44958
Gm42789	4.98582e-44	0.565048	0.897	0.044	1.28998e-39	5	Gm42789
Gm28258	4.98601e-44	0.419128	0.897	0.044	1.29003e-39	5	Gm28258
Gm49197	4.98601e-44	0.380909	0.897	0.044	1.29003e-39	5	Gm49197
C130046K22Rik	4.98619e-44	0.505583	0.897	0.044	1.29008e-39	5	C130046K22Rik
Gm15351	4.98619e-44	0.328441	0.897	0.044	1.29008e-39	5	Gm15351
Gm16573	4.98637e-44	0.512453	0.897	0.044	1.29012e-39	5	Gm16573
Gm15563	4.98637e-44	0.419128	0.897	0.044	1.29012e-39	5	Gm15563
Dsg3	5.23516e-44	6.40505	0.923	0.051	1.35449e-39	5	Dsg3
Slc17a6	5.2368e-44	3.89201	0.923	0.051	1.35492e-39	5	Slc17a6
Il10ra	5.2368e-44	1.86252	0.923	0.051	1.35492e-39	5	Il10ra
Eppk1	5.23699e-44	5.3352	0.923	0.051	1.35497e-39	5	Eppk1
Gm424831	5.3409e-44	1.73723	1	0.076	1.38185e-39	5	Gm42483
Gm37519	5.49103e-44	1.14606	0.974	0.067	1.42069e-39	5	Gm37519
Gm42941	5.70757e-44	5.58781	0.949	0.057	1.47672e-39	5	Gm42941
Fam178b	5.74094e-44	1.87815	0.949	0.06	1.48535e-39	5	Fam178b
Vmn1r4	6.15861e-44	0.268735	0.821	0.032	1.59342e-39	5	Vmn1r4
Chd5	6.33187e-44	4.14739	0.949	0.054	1.63824e-39	5	Chd5
Gm48804	6.33208e-44	3.29753	0.949	0.054	1.6383e-39	5	Gm48804
Ppp1r42	6.36172e-44	2.54863	0.923	0.054	1.64597e-39	5	Ppp1r42
Arpp21	6.40019e-44	6.26759	1	0.079	1.65592e-39	5	Arpp21
Gm41311	6.55076e-44	3.75824	0.974	0.063	1.69488e-39	5	Gm4131
Pcdhgb5	6.62256e-44	6.02495	0.949	0.06	1.71346e-39	5	Pcdhgb5
Gm38944	6.73583e-44	0.337563	0.897	0.048	1.74276e-39	5	Gm38944
Fam135b	6.85606e-44	1.29976	0.923	0.054	1.77387e-39	5	Fam135b
Ar	7.17331e-44	5.41782	0.974	0.063	1.85595e-39	5	Ar
Zbtb3	7.77115e-44	5.2777	0.949	0.057	2.01063e-39	5	Zbtb3
Syngr3	8.56107e-44	2.84246	0.974	0.067	2.21501e-39	5	Syngr3
Ikzf1	8.59376e-44	0.538703	0.949	0.057	2.22346e-39	5	Ikzf1
Msh4	8.63884e-44	6.21036	0.897	0.048	2.23513e-39	5	Msh4
Gm27038	8.63977e-44	8.30048	0.897	0.048	2.23537e-39	5	Gm27038
2310002F09Rik	8.70963e-44	1.89805	0.949	0.057	2.25344e-39	5	2310002F09Rik
Mag	9.29236e-44	1.29544	0.974	0.067	2.40421e-39	5	Mag
AC117663.3	1.00383e-43	0.406276	0.897	0.044	2.59721e-39	5	AC117663.3
Gm17231	1.00394e-43	0.328441	0.897	0.044	2.59749e-39	5	Gm17231
Gm11748	1.00401e-43	0.478425	0.897	0.044	2.59768e-39	5	Gm11748
Gm27395	1.00419e-43	0.536759	0.897	0.044	2.59815e-39	5	Gm27395
Gm23823	1.00452e-43	0.40308	0.897	0.044	2.599e-39	5	Gm23823
Gm15651	1.00463e-43	0.295481	0.897	0.044	2.59929e-39	5	Gm15651
4930511M06Rik	1.03872e-43	6.18612	0.923	0.051	2.68749e-39	5	4930511M06Rik
9430087J23Rik	1.03879e-43	5.63817	0.923	0.051	2.68767e-39	5	9430087J23Rik
E130310I04Rik	1.03883e-43	4.59943	0.923	0.051	2.68776e-39	5	E130310I04Rik
Gm37249	1.03887e-43	6.37646	0.923	0.051	2.68786e-39	5	Gm37249
Kcnj14	1.05132e-43	5.39102	0.769	0.025	2.72008e-39	5	Kcnj14
Plxdc1	1.05132e-43	3.68309	0.769	0.025	2.72008e-39	5	Plxdc1
Kl	1.08019e-43	2.83901	0.949	0.057	2.79477e-39	5	Kl
Cps1	1.12e-43	0.255512	0.923	0.051	2.89777e-39	5	Cps1
Ccdc96	1.13429e-43	5.08163	0.974	0.06	2.93476e-39	5	Ccdc96
Gm10447	1.17842e-43	3.85271	0.949	0.057	3.04892e-39	5	Gm10447
Olfr1511	1.20193e-43	4.43949	0.897	0.044	3.10975e-39	5	Olfr1511
A330102I10Rik	1.21793e-43	0.432234	0.821	0.032	3.15114e-39	5	A330102I10Rik
Abcc12	1.22972e-43	4.98668	0.974	0.063	3.18167e-39	5	Abcc12
Gm45178	1.25769e-43	2.43911	0.949	0.06	3.25402e-39	5	Gm45178
Gm37673	1.34169e-43	0.371599	0.795	0.029	3.47137e-39	5	Gm37673
Kifc5b	1.35512e-43	0.425598	0.897	0.048	3.50609e-39	5	Kifc5b
Gm47881	1.35512e-43	0.340616	0.897	0.048	3.50609e-39	5	Gm47881
Nap1l2	1.38055e-43	0.803327	1	0.073	3.5719e-39	5	Nap1l2
9330159F19Rik	1.41347e-43	1.54756	1	0.073	3.65708e-39	5	9330159F19Rik
Zfp652os	1.5648e-43	0.520362	0.974	0.067	4.0486e-39	5	Zfp652os
Gm8417	1.66777e-43	0.680679	0.923	0.054	4.31503e-39	5	Gm8417
E230032D23Rik	1.74564e-43	0.256783	0.923	0.051	4.5165e-39	5	E230032D23Rik
Gm48314	1.75788e-43	6.24456	0.923	0.054	4.54817e-39	5	Gm48314
Gm31258	1.82426e-43	4.41716	0.923	0.054	4.7199e-39	5	Gm31258
Gria2	1.86684e-43	0.712113	1	0.07	4.83008e-39	5	Gria2
Ly6g6e	2.05289e-43	5.40208	0.923	0.051	5.31144e-39	5	Ly6g6e
Gm37864	2.1046e-43	5.22287	0.949	0.06	5.44522e-39	5	Gm37864
Gm48870	2.26128e-43	3.83594	0.949	0.057	5.8506e-39	5	Gm48870
Lrmp	2.26596e-43	3.84258	0.949	0.06	5.86272e-39	5	Lrmp
Gm48601	2.34292e-43	5.61819	0.974	0.063	6.06183e-39	5	Gm48601
Gm15597	2.45014e-43	5.77555	0.949	0.057	6.33925e-39	5	Gm15597
Gm44913	2.49028e-43	2.91486	0.923	0.054	6.44311e-39	5	Gm44913
Grin1	2.60497e-43	1.3455	1	0.073	6.73985e-39	5	Grin1
Gm27798	2.71431e-43	0.468372	0.897	0.048	7.02273e-39	5	Gm27798
Gm25238	2.7145e-43	0.257475	0.897	0.048	7.02322e-39	5	Gm25238
Gm31793	2.71479e-43	0.627069	0.897	0.048	7.02397e-39	5	Gm31793
Bach2it1	2.71488e-43	0.461708	0.897	0.048	7.02422e-39	5	Bach2it1
Gm2238	2.71508e-43	0.512453	0.897	0.048	7.02472e-39	5	Gm2238
Nova2	2.89954e-43	1.09475	0.974	0.063	7.50197e-39	5	Nova2
Tex14	3.10985e-43	4.97274	0.974	0.067	8.04611e-39	5	Tex14
Cfap2061	3.15383e-43	1.31895	0.974	0.067	8.15991e-39	5	Cfap206
Dcc	3.2103e-43	4.43003	1	0.073	8.30602e-39	5	Dcc
Gm47056	3.30815e-43	1.68833	0.846	0.041	8.55917e-39	5	Gm47056
Runx3	3.31546e-43	5.86623	0.949	0.06	8.57808e-39	5	Runx3
Aknad1	3.32654e-43	5.76833	0.897	0.048	8.60676e-39	5	Aknad1
Onecut2	3.60878e-43	4.52092	0.949	0.06	9.33701e-39	5	Onecut2
Gm48296	3.80072e-43	1.41726	0.769	0.025	9.8336e-39	5	Gm48296
Dscaml1	4.05421e-43	5.17376	1	0.073	1.04895e-38	5	Dscaml1
Cntn5	4.61243e-43	3.98089	0.974	0.07	1.19337e-38	5	Cntn5
Hhex	4.7028e-43	2.54566	0.974	0.063	1.21675e-38	5	Hhex
Rem2	4.78971e-43	1.01381	1	0.07	1.23924e-38	5	Rem2
Gm43106	4.85818e-43	1.00149	1	0.073	1.25696e-38	5	Gm43106
Zfp455	4.89945e-43	3.36281	0.923	0.054	1.26763e-38	5	Zfp455
Gm471111	5.04226e-43	1.57052	0.974	0.067	1.30458e-38	5	Gm47111
Gm43340	5.08401e-43	0.569339	0.923	0.054	1.31539e-38	5	Gm43340
Gm49705	5.1107e-43	4.70069	0.974	0.067	1.32229e-38	5	Gm49705
Fam83b1	5.11085e-43	2.23143	0.974	0.067	1.32233e-38	5	Fam83b
Spem1	5.2377e-43	0.446121	0.769	0.025	1.35515e-38	5	Spem1
4930592I03Rik	5.24725e-43	0.28944	0.769	0.025	1.35762e-38	5	4930592I03Rik
Gm45719	5.24818e-43	0.292608	0.769	0.025	1.35786e-38	5	Gm45719
Gm26269	5.41608e-43	0.495339	0.897	0.048	1.4013e-38	5	Gm26269
4933430L12Rik	5.41608e-43	0.409478	0.897	0.048	1.4013e-38	5	4933430L12Rik
Hsd3b7	5.41665e-43	0.465036	0.897	0.048	1.40145e-38	5	Hsd3b7
Mir1898	5.41761e-43	0.319377	0.897	0.048	1.4017e-38	5	Mir1898
Tnfsfm13	5.41761e-43	0.277815	0.897	0.048	1.4017e-38	5	Tnfsfm13
Gm38375	5.4178e-43	0.441899	0.897	0.048	1.40175e-38	5	Gm38375
Gm28809	5.66864e-43	2.09441	0.949	0.057	1.46665e-38	5	Gm28809
Gm44022	5.78163e-43	5.44109	0.949	0.06	1.49588e-38	5	Gm44022
Adgrd1	5.83831e-43	3.9349	0.974	0.07	1.51055e-38	5	Adgrd1
Trpc41	6.22099e-43	3.84221	0.974	0.07	1.60956e-38	5	Trpc4
4631405J19Rik1	6.57475e-43	4.11005	0.949	0.06	1.70109e-38	5	4631405J19Rik
Gm13389	6.58159e-43	4.65722	0.821	0.035	1.70286e-38	5	Gm13389
Sp110	6.70836e-43	4.79521	0.949	0.06	1.73565e-38	5	Sp110
Gm23504	7.03908e-43	0.432053	0.923	0.051	1.82122e-38	5	Gm23504
Cryba4	7.35394e-43	2.73982	0.949	0.06	1.90268e-38	5	Cryba4
Gm2449	7.39446e-43	0.558022	0.846	0.038	1.91317e-38	5	Gm2449
Gm44327	7.39616e-43	0.532679	0.846	0.038	1.91361e-38	5	Gm44327
2810433D01Rik	7.89887e-43	2.28547	0.974	0.067	2.04367e-38	5	2810433D01Rik
Olfr691	7.98598e-43	3.27464	0.872	0.048	2.06621e-38	5	Olfr691
Gm37233	8.70021e-43	1.7368	0.897	0.051	2.251e-38	5	Gm37233
Gm15921	9.02303e-43	0.444963	0.923	0.057	2.33453e-38	5	Gm15921
St8sia3	9.29004e-43	3.87622	1	0.076	2.40361e-38	5	St8sia3
Gm11766	9.60046e-43	3.92242	0.923	0.054	2.48393e-38	5	Gm11766
Gm37850	9.60046e-43	2.85075	0.923	0.054	2.48393e-38	5	Gm37850
Kifc1	9.60046e-43	1.10487	0.923	0.054	2.48393e-38	5	Kifc1
Gm26626	9.63693e-43	0.571096	0.821	0.035	2.49336e-38	5	Gm26626
Gm44867	9.63731e-43	0.470066	0.821	0.035	2.49346e-38	5	Gm44867
Gm13599	9.81846e-43	2.88034	0.949	0.063	2.54033e-38	5	Gm13599
Gm13349	1.03457e-42	0.873225	0.974	0.067	2.67675e-38	5	Gm13349
Alox5	1.03561e-42	0.251447	0.949	0.06	2.67943e-38	5	Alox5
Gm25827	1.07472e-42	0.638297	0.897	0.048	2.78062e-38	5	Gm25827
Mir1938	1.07607e-42	0.526292	0.897	0.048	2.78411e-38	5	Mir1938
Gm32950	1.07607e-42	0.48855	0.897	0.048	2.78411e-38	5	Gm32950
Gm48689	1.07641e-42	0.428843	0.897	0.048	2.78499e-38	5	Gm48689
Gm2693	1.07648e-42	0.435357	0.897	0.048	2.78518e-38	5	Gm2693
Gm448321	1.07667e-42	0.28368	0.897	0.048	2.78567e-38	5	Gm44832
1700006J14Rik	1.07675e-42	0.458388	0.897	0.048	2.78586e-38	5	1700006J14Rik
Gm15701	1.07675e-42	0.295481	0.897	0.048	2.78586e-38	5	Gm15701
Pcdh20	1.09072e-42	1.28147	1	0.076	2.82203e-38	5	Pcdh20
Kcnj11	1.18986e-42	4.54677	0.974	0.067	3.07852e-38	5	Kcnj11
Gm25517	1.21995e-42	2.83872	0.846	0.041	3.15639e-38	5	Gm25517
Dnah10	1.26122e-42	2.60299	0.897	0.048	3.26316e-38	5	Dnah10
AI849053	1.36458e-42	5.44951	0.923	0.057	3.53058e-38	5	AI849053
Dcdc2a	1.37694e-42	0.331475	0.897	0.051	3.56255e-38	5	Dcdc2a
Gm37082	1.44679e-42	4.0013	0.949	0.063	3.74328e-38	5	Gm37082
2900064F13Rik	1.48703e-42	2.50553	0.949	0.06	3.8474e-38	5	2900064F13Rik
Dpf1	1.48829e-42	2.96824	0.974	0.07	3.85066e-38	5	Dpf1
Gm9316	1.50051e-42	3.77326	0.949	0.063	3.88227e-38	5	Gm9316
4921523L03Rik	1.62537e-42	0.326745	0.923	0.054	4.20532e-38	5	4921523L03Rik
Rnasek	1.62553e-42	0.384643	0.923	0.054	4.20574e-38	5	Rnasek
Gm26348	1.63243e-42	0.548994	0.872	0.044	4.2236e-38	5	Gm26348
Lag3	1.68892e-42	3.56185	0.897	0.051	4.36973e-38	5	Lag3
Dmc1	1.6897e-42	0.329943	0.949	0.06	4.37176e-38	5	Dmc1
Dcx	1.7214e-42	4.29364	1	0.079	4.45377e-38	5	Dcx
Lrrc24	1.81142e-42	0.889582	1	0.076	4.68668e-38	5	Lrrc24
Kctd21	1.81701e-42	3.96843	0.974	0.067	4.70114e-38	5	Kctd21
Gm16350	1.8732e-42	3.83547	0.923	0.054	4.84652e-38	5	Gm16350
H3c3	1.87369e-42	5.59118	0.923	0.054	4.8478e-38	5	H3c3
Cacna2d4	1.87369e-42	4.87025	0.923	0.054	4.8478e-38	5	Cacna2d4
Lamb3	1.87381e-42	5.24859	0.923	0.054	4.84812e-38	5	Lamb3
4933431G14Rik	1.87388e-42	5.2468	0.923	0.054	4.84828e-38	5	4933431G14Rik
Ifit1	1.87388e-42	2.89626	0.923	0.054	4.84828e-38	5	Ifit1
Gm45159	1.94852e-42	3.31484	0.974	0.067	5.04142e-38	5	Gm45159
Lrrc8e	2.0094e-42	3.70144	0.949	0.06	5.19892e-38	5	Lrrc8e
Gm14636	2.06304e-42	7.26787	0.974	0.067	5.33771e-38	5	Gm14636
4930517E14Rik	2.12765e-42	0.512453	0.897	0.048	5.50487e-38	5	4930517E14Rik
A630001G21Rik	2.15016e-42	2.22589	0.974	0.07	5.56312e-38	5	A630001G21Rik
H3c1	2.17178e-42	4.38456	0.923	0.057	5.61905e-38	5	H3c1
Gm50315	2.23394e-42	0.712636	0.974	0.07	5.77988e-38	5	Gm50315
Gm47438	2.31666e-42	5.02958	0.949	0.067	5.99388e-38	5	Gm47438
Pkhd1l1	2.33513e-42	2.79384	0.974	0.073	6.04168e-38	5	Pkhd1l1
Gm25132	2.33857e-42	0.499233	0.795	0.032	6.05058e-38	5	Gm25132
Gm44220	2.47312e-42	0.348501	0.949	0.063	6.3987e-38	5	Gm44220
Gm42939	2.49474e-42	5.15587	0.974	0.073	6.45463e-38	5	Gm42939
Pnoc	2.65858e-42	3.91876	0.974	0.079	6.87855e-38	5	Pnoc
Snora34	2.72216e-42	0.565048	0.897	0.051	7.04304e-38	5	Snora34
Fam78a	2.72225e-42	0.331475	0.897	0.051	7.04327e-38	5	Fam78a
D830030K20Rik	2.72234e-42	0.458388	0.897	0.051	7.04351e-38	5	D830030K20Rik
Gm48369	3.18779e-42	5.02946	0.949	0.06	8.24777e-38	5	Gm48369
Gm26684	3.26418e-42	3.76695	0.897	0.051	8.44543e-38	5	Gm26684
Gm37161	3.29139e-42	2.55304	0.949	0.063	8.51582e-38	5	Gm37161
Ube2v1	3.31732e-42	0.399892	0.897	0.054	8.5829e-38	5	Ube2v1
Dnah7a	3.44516e-42	3.05075	0.949	0.063	8.91365e-38	5	Dnah7a
Gm50475	3.57589e-42	0.471135	0.923	0.057	9.25189e-38	5	Gm50475
Gm47862	3.63713e-42	0.277857	0.821	0.035	9.41034e-38	5	Gm47862
Muc6	3.77876e-42	1.70783	0.923	0.054	9.7768e-38	5	Muc6
Gm37303	3.78982e-42	3.92124	0.974	0.07	9.80539e-38	5	Gm37303
Gm38346	3.88964e-42	5.40179	0.769	0.029	1.00637e-37	5	Gm38346
Gm12870	4.1665e-42	2.81825	0.897	0.054	1.078e-37	5	Gm12870
Car10	4.18662e-42	2.2909	0.949	0.067	1.0832e-37	5	Car10
Gm44235	4.37693e-42	2.36367	0.923	0.057	1.13244e-37	5	Gm44235
Gm43652	4.43405e-42	3.71047	0.846	0.044	1.14722e-37	5	Gm43652
9630013A20Rik	4.45127e-42	0.496508	1	0.076	1.15168e-37	5	9630013A20Rik
Gm48986	4.50545e-42	0.365012	0.795	0.032	1.1657e-37	5	Gm48986
Obscn	4.72903e-42	5.31862	0.974	0.073	1.22354e-37	5	Obscn
Gm431721	4.8983e-42	3.88731	0.949	0.063	1.26734e-37	5	Gm43172
Gm30906	5.09338e-42	0.490244	0.974	0.07	1.31781e-37	5	Gm30906
Gm6420	5.3581e-42	0.59755	0.897	0.051	1.3863e-37	5	Gm6420
Gm25535	5.36027e-42	0.316369	0.897	0.051	1.38686e-37	5	Gm25535
Gm48357	5.36045e-42	0.286621	0.897	0.051	1.38691e-37	5	Gm48357
Gm45353	5.36117e-42	0.295481	0.897	0.051	1.3871e-37	5	Gm45353
Hes7	5.36153e-42	0.359073	0.897	0.051	1.38719e-37	5	Hes7
AL831766.1	5.36153e-42	0.35598	0.897	0.051	1.38719e-37	5	AL831766.1
Gm34934	6.04866e-42	11.044	0.974	0.076	1.56497e-37	5	Gm34934
Gm37728	6.07403e-42	3.40844	0.821	0.038	1.57153e-37	5	Gm37728
A930005G22Rik1	6.19813e-42	4.6308	0.974	0.067	1.60364e-37	5	A930005G22Rik
Gm17819	6.52722e-42	0.642059	0.897	0.054	1.68879e-37	5	Gm17819
Snord83b	6.52873e-42	0.328441	0.897	0.054	1.68918e-37	5	Snord83b
Gm4859	6.62741e-42	7.36283	0.897	0.057	1.71471e-37	5	Gm4859
Gm32122	6.62741e-42	3.89996	0.897	0.057	1.71471e-37	5	Gm32122
Gm22682	6.91249e-42	0.534196	0.821	0.038	1.78847e-37	5	Gm22682
Slc26a8	7.07728e-42	5.39642	0.897	0.051	1.8311e-37	5	Slc26a8
Kcnc1	7.26387e-42	11.7407	0.769	0.029	1.87938e-37	5	Kcnc1
Hydin	7.45693e-42	3.30372	0.974	0.079	1.92933e-37	5	Hydin
5730507C01Rik	7.68373e-42	4.99372	0.974	0.07	1.98801e-37	5	5730507C01Rik
Eef1a2	7.81261e-42	6.71093	0.923	0.06	2.02136e-37	5	Eef1a2
Folr2	8.0006e-42	0.98212	0.974	0.07	2.07e-37	5	Folr2
Ubash3a	8.01977e-42	3.40215	0.897	0.054	2.07496e-37	5	Ubash3a
Gm43581	8.1732e-42	2.32301	0.923	0.057	2.11465e-37	5	Gm43581
Atoh11	8.25348e-42	0.538603	0.974	0.07	2.13542e-37	5	Atoh1
Hdc	8.4735e-42	0.445556	0.923	0.057	2.19235e-37	5	Hdc
Gm15697	8.47404e-42	2.49181	0.923	0.057	2.19249e-37	5	Gm15697
Gm38355	8.49357e-42	2.67706	0.744	0.025	2.19754e-37	5	Gm38355
4930595D18Rik	8.64605e-42	0.297599	0.795	0.032	2.23699e-37	5	4930595D18Rik
Svopl1	8.87949e-42	2.11973	0.949	0.063	2.29739e-37	5	Svopl
Zfp300	9.16412e-42	3.17299	0.974	0.073	2.37103e-37	5	Zfp300
Gm48766	9.19905e-42	0.613788	0.949	0.063	2.38007e-37	5	Gm48766
St8sia5	9.21522e-42	1.27176	0.974	0.073	2.38425e-37	5	St8sia5
Zic1	9.33185e-42	1.62447	0.949	0.063	2.41443e-37	5	Zic1
Gm37906	9.33214e-42	3.85912	0.949	0.063	2.4145e-37	5	Gm37906
Pklr	9.48882e-42	7.85661	0.795	0.035	2.45504e-37	5	Pklr
Spata46	1.01437e-41	0.264349	0.769	0.029	2.62449e-37	5	Spata46
Gm41611	1.01442e-41	0.27998	0.769	0.029	2.6246e-37	5	Gm41611
Gm29438	1.04251e-41	5.14645	0.949	0.063	2.69727e-37	5	Gm29438
Gm14817	1.05111e-41	0.409478	0.897	0.051	2.71953e-37	5	Gm14817
A930002H24Rik	1.05146e-41	0.362172	0.897	0.051	2.72044e-37	5	A930002H24Rik
H3c6	1.05153e-41	0.274892	0.897	0.051	2.72062e-37	5	H3c6
Gm43797	1.05163e-41	0.322392	0.897	0.051	2.72089e-37	5	Gm43797
Gm15428	1.05174e-41	0.540265	0.897	0.051	2.72117e-37	5	Gm15428
Gm37795	1.08471e-41	7.36622	0.872	0.048	2.80648e-37	5	Gm37795
Gm45592	1.11922e-41	0.926343	1	0.083	2.89577e-37	5	Gm45592
Elavl2	1.1619e-41	4.58516	1	0.083	3.00619e-37	5	Elavl2
Arg1	1.22015e-41	0.296687	1	0.076	3.1569e-37	5	Arg1
Zfhx2os	1.2216e-41	0.547606	0.974	0.067	3.16065e-37	5	Zfhx2os
Snord42a	1.27978e-41	0.695782	0.897	0.054	3.31119e-37	5	Snord42a
Csmd3	1.30565e-41	7.04835	1	0.092	3.37811e-37	5	Csmd3
Prss48	1.33107e-41	0.425461	0.821	0.038	3.44389e-37	5	Prss48
Erfe	1.39394e-41	0.279728	0.923	0.057	3.60655e-37	5	Erfe
Lrrc7	1.48049e-41	4.34827	1	0.086	3.83046e-37	5	Lrrc7
AW551984	1.55893e-41	2.1102	0.949	0.067	4.03341e-37	5	AW551984
Gm44242	1.57006e-41	6.69076	0.974	0.073	4.06222e-37	5	Gm44242
Gm15737	1.57635e-41	2.66358	0.923	0.057	4.0785e-37	5	Gm15737
Gm49971	1.62815e-41	4.5703	0.974	0.073	4.2125e-37	5	Gm49971
Gm38250	1.7108e-41	8.53509	0.923	0.057	4.42635e-37	5	Gm38250
Gm32391	1.71484e-41	0.263968	0.949	0.063	4.43681e-37	5	Gm32391
Gm16244	1.73906e-41	2.68253	0.974	0.07	4.49948e-37	5	Gm16244
Gm44090	1.87188e-41	2.29078	0.897	0.057	4.84313e-37	5	Gm44090
Gm17634	1.89545e-41	3.99648	0.949	0.067	4.90409e-37	5	Gm17634
Gm3793	1.92744e-41	0.43583	0.769	0.029	4.98688e-37	5	Gm3793
Parvaos	1.92744e-41	0.354146	0.769	0.029	4.98688e-37	5	Parvaos
Gm44764	1.92753e-41	0.367443	0.769	0.029	4.98709e-37	5	Gm44764
Tcf24	1.98687e-41	6.72946	0.923	0.06	5.14064e-37	5	Tcf24
Gm15849	2.05364e-41	0.619633	0.897	0.051	5.31339e-37	5	Gm15849
Gm47126	2.05474e-41	0.519356	0.897	0.051	5.31622e-37	5	Gm47126
Gm28707	2.05494e-41	0.461708	0.897	0.051	5.31675e-37	5	Gm28707
Gm50209	2.05515e-41	0.271974	0.897	0.051	5.31728e-37	5	Gm50209
Gm20644	2.06269e-41	4.3274	0.872	0.048	5.33679e-37	5	Gm20644
Kcnip3	2.08036e-41	1.73256	1	0.076	5.38252e-37	5	Kcnip3
Gm42548	2.09809e-41	4.03034	0.949	0.063	5.42838e-37	5	Gm42548
1700017M07Rik	2.1173e-41	0.255779	0.744	0.025	5.47809e-37	5	1700017M07Rik
Gm43189	2.1392e-41	7.47132	0.949	0.067	5.53476e-37	5	Gm43189
1700021J08Rik	2.20686e-41	0.337173	0.949	0.063	5.7098e-37	5	1700021J08Rik
Gm43061	2.22208e-41	5.03141	0.974	0.079	5.74918e-37	5	Gm43061
F630040K05Rik	2.36608e-41	0.299367	0.821	0.041	6.12176e-37	5	F630040K05Rik
Gm48860	2.49811e-41	0.676365	0.897	0.054	6.46337e-37	5	Gm48860
B230317F23Rik	2.52347e-41	6.40708	0.923	0.063	6.52896e-37	5	B230317F23Rik
Gm48643	2.55245e-41	0.259671	0.821	0.038	6.60396e-37	5	Gm48643
Csmd2	2.56542e-41	2.29557	0.974	0.079	6.6375e-37	5	Csmd2
Map4k1	2.58696e-41	3.68332	0.974	0.073	6.69324e-37	5	Map4k1
Gm36933	2.69932e-41	7.25196	0.974	0.07	6.98394e-37	5	Gm36933
C230031I18Rik	2.70344e-41	2.07	1	0.079	6.99461e-37	5	C230031I18Rik
Nkapl	2.72356e-41	1.49878	0.974	0.073	7.04666e-37	5	Nkapl
Rnf212b	2.73543e-41	0.265345	0.923	0.057	7.07737e-37	5	Rnf212b
Gm19209	2.9042e-41	0.57374	0.923	0.06	7.51403e-37	5	Gm19209
Gm26918	2.91346e-41	4.41457	0.949	0.063	7.538e-37	5	Gm26918
Fermt1	2.91408e-41	4.84221	0.949	0.063	7.53959e-37	5	Fermt1
4930563M21Rik	2.93752e-41	4.81653	0.897	0.054	7.60024e-37	5	4930563M21Rik
Gm44200	3.05439e-41	0.256109	0.949	0.06	7.90262e-37	5	Gm44200
Gm44369	3.15089e-41	4.16174	0.821	0.041	8.15229e-37	5	Gm44369
Gm45779	3.21961e-41	4.80374	0.923	0.057	8.33009e-37	5	Gm45779
Syne3	3.24986e-41	3.19761	0.949	0.063	8.40836e-37	5	Syne3
Nlrp3	3.53118e-41	2.09088	0.769	0.032	9.13623e-37	5	Nlrp3
Gm43547	3.73781e-41	3.66561	0.923	0.06	9.67083e-37	5	Gm43547
Asb14	3.873e-41	0.259418	0.949	0.067	1.00206e-36	5	Asb14
Wdfy4	3.91575e-41	3.39664	0.949	0.067	1.01312e-36	5	Wdfy4
Slc1a6	3.94032e-41	2.72347	0.949	0.07	1.01948e-36	5	Slc1a6
4930447N08Rik	3.94506e-41	0.340034	0.949	0.063	1.02071e-36	5	4930447N08Rik
Kcna1	4.07416e-41	2.68266	1	0.089	1.05411e-36	5	Kcna1
Gm44325	4.08164e-41	0.629142	0.949	0.063	1.05604e-36	5	Gm44325
Gm42732	4.13636e-41	4.86232	0.949	0.07	1.0702e-36	5	Gm42732
Car5a	4.2152e-41	6.03838	0.897	0.057	1.0906e-36	5	Car5a
Slc22a3	4.23177e-41	2.66822	0.949	0.067	1.09489e-36	5	Slc22a3
Gm43597	4.35514e-41	5.23509	1	0.079	1.12681e-36	5	Gm43597
Gm35934	4.40308e-41	5.11212	0.974	0.07	1.13921e-36	5	Gm35934
Col28a1	4.43927e-41	4.46097	0.974	0.073	1.14857e-36	5	Col28a1
Gm14843	4.50408e-41	1.15422	0.974	0.073	1.16534e-36	5	Gm14843
A830082N09Rik	4.56752e-41	1.21496	1	0.083	1.18175e-36	5	A830082N09Rik
Gm38253	4.62379e-41	3.26018	0.795	0.035	1.19631e-36	5	Gm38253
Lrmda	4.68074e-41	5.3608	0.974	0.073	1.21105e-36	5	Lrmda
Gm26568	4.69483e-41	0.344712	0.974	0.076	1.21469e-36	5	Gm26568
Gm42723	4.81184e-41	4.94867	0.949	0.067	1.24497e-36	5	Gm42723
Gm11672	4.85567e-41	0.760541	0.974	0.073	1.25631e-36	5	Gm11672
D030046N08Rik	4.85843e-41	0.536759	0.897	0.054	1.25702e-36	5	D030046N08Rik
Gm15420	4.85922e-41	0.568623	0.897	0.054	1.25723e-36	5	Gm15420
Gm16351	4.85938e-41	0.28368	0.897	0.054	1.25727e-36	5	Gm16351
Zcwpw2	4.91819e-41	4.89074	0.949	0.07	1.27248e-36	5	Zcwpw2
Gm17106	5.34599e-41	0.43527	0.923	0.057	1.38317e-36	5	Gm17106
Adam33	5.34662e-41	3.34218	0.974	0.076	1.38333e-36	5	Adam33
Nudt8	5.34733e-41	0.30011	0.923	0.057	1.38351e-36	5	Nudt8
Scnn1a	5.58155e-41	7.08173	1	0.083	1.44411e-36	5	Scnn1a
Tulp1	5.58958e-41	4.53165	0.897	0.054	1.44619e-36	5	Tulp1
Gm454371	5.67839e-41	0.259631	0.923	0.06	1.46917e-36	5	Gm45437
Gm43088	5.73059e-41	2.11153	1	0.086	1.48267e-36	5	Gm43088
C230086J09Rik	5.85178e-41	1.22378	0.974	0.073	1.51403e-36	5	C230086J09Rik
Gm12002	6.04914e-41	5.67731	0.974	0.073	1.56509e-36	5	Gm12002
4930520O04Rik	6.18476e-41	3.03083	0.949	0.067	1.60018e-36	5	4930520O04Rik
Lpxn	6.21822e-41	2.05766	0.974	0.073	1.60884e-36	5	Lpxn
Aqp7	6.25675e-41	5.56017	0.949	0.063	1.61881e-36	5	Aqp7
A330015K06Rik	6.25918e-41	3.24449	0.949	0.063	1.61944e-36	5	A330015K06Rik
Duox1	6.51522e-41	2.65636	0.769	0.032	1.68568e-36	5	Duox1
Gm50106	6.74924e-41	0.524703	0.795	0.035	1.74623e-36	5	Gm50106
Gm37584	6.95979e-41	7.41759	0.949	0.073	1.80071e-36	5	Gm37584
Gm48961	7.53664e-41	0.338428	0.718	0.022	1.94995e-36	5	Gm48961
Nipal1	7.67223e-41	1.55966	0.974	0.073	1.98504e-36	5	Nipal1
A830018L16Rik	8.05413e-41	2.31727	0.974	0.073	2.08385e-36	5	A830018L16Rik
Gm44166	8.56708e-41	3.60718	0.795	0.035	2.21656e-36	5	Gm44166
Gm10728	8.82247e-41	3.28418	0.974	0.073	2.28264e-36	5	Gm10728
Gpx6	9.06485e-41	3.79898	0.974	0.076	2.34535e-36	5	Gpx6
Fn3k	9.25471e-41	4.35272	0.949	0.063	2.39447e-36	5	Fn3k
Gm24539	9.407e-41	0.572207	0.897	0.054	2.43387e-36	5	Gm24539
Gm44454	9.41002e-41	0.547302	0.897	0.054	2.43466e-36	5	Gm44454
Gm48343	9.41093e-41	0.349815	0.897	0.054	2.43489e-36	5	Gm48343
Mir6385	9.41275e-41	0.316369	0.897	0.054	2.43536e-36	5	Mir6385
Hipk4	9.42396e-41	0.967058	0.974	0.076	2.43826e-36	5	Hipk4
Gm42876	9.44325e-41	3.10307	0.949	0.07	2.44325e-36	5	Gm42876
Ercc6l	9.70991e-41	3.03238	0.974	0.076	2.51224e-36	5	Ercc6l
Chrnb3	9.95136e-41	6.7227	0.974	0.073	2.57471e-36	5	Chrnb3
Meioc	9.99527e-41	3.72978	0.692	0.019	2.58608e-36	5	Meioc
Mkrn2os1	1.0085e-40	1.03105	1	0.083	2.6093e-36	5	Mkrn2os
Epor	1.0123e-40	0.872777	0.974	0.073	2.61913e-36	5	Epor
Npm3-ps1	1.09366e-40	0.277815	0.897	0.057	2.82962e-36	5	Npm3-ps1
Rps12-ps1	1.09369e-40	0.313366	0.897	0.057	2.82971e-36	5	Rps12-ps1
Snora21	1.1056e-40	0.262485	0.923	0.06	2.86052e-36	5	Snora21
Gssos2	1.14011e-40	8.25193	0.897	0.06	2.9498e-36	5	Gssos2
Dcst1	1.17295e-40	0.365517	0.949	0.067	3.03478e-36	5	Dcst1
Gm6649	1.20993e-40	0.672859	1	0.083	3.13045e-36	5	Gm6649
Gm5117	1.21728e-40	0.251716	0.897	0.06	3.14948e-36	5	Gm5117
Gm8899	1.21804e-40	0.664838	0.897	0.06	3.15144e-36	5	Gm8899
Trim14	1.27541e-40	0.502844	0.795	0.035	3.29987e-36	5	Trim14
Gm45278	1.27551e-40	0.394896	0.795	0.035	3.30012e-36	5	Gm45278
BC035947	1.28836e-40	5.15387	0.897	0.057	3.33337e-36	5	BC035947
Kctd19	1.30988e-40	2.90845	0.923	0.063	3.38906e-36	5	Kctd19
Nudt15	1.31196e-40	0.858736	1	0.083	3.39444e-36	5	Nudt15
Gm45449	1.39287e-40	0.500935	0.949	0.067	3.60377e-36	5	Gm45449
Gm48239	1.45538e-40	8.27039	0.897	0.063	3.76549e-36	5	Gm48239
Gm13862	1.50019e-40	5.23679	0.897	0.06	3.88145e-36	5	Gm13862
1700047M11Rik	1.62491e-40	0.408609	0.667	0.016	4.20414e-36	5	1700047M11Rik
9630001P10Rik	1.68798e-40	5.98589	0.974	0.076	4.36732e-36	5	9630001P10Rik
5430400D12Rik	1.69074e-40	4.69552	0.974	0.076	4.37446e-36	5	5430400D12Rik
Acap1	1.69117e-40	0.331167	0.769	0.032	4.37556e-36	5	Acap1
Gm25047	1.69117e-40	0.28944	0.769	0.032	4.37556e-36	5	Gm25047
Mak1	1.73013e-40	3.97644	0.949	0.07	4.47635e-36	5	Mak
Scn3b	1.79949e-40	0.514406	1	0.079	4.65583e-36	5	Scn3b
Gm49958	1.8086e-40	0.415297	0.949	0.07	4.67939e-36	5	Gm49958
Gm4875	1.81301e-40	0.707559	0.897	0.054	4.69079e-36	5	Gm4875
Gm49396	1.81532e-40	0.455075	0.897	0.054	4.69678e-36	5	Gm49396
Gm13940	1.81625e-40	0.368391	0.897	0.054	4.69918e-36	5	Gm13940
Gm26512	1.83559e-40	2.48885	0.949	0.067	4.74922e-36	5	Gm26512
Tmod4	1.86126e-40	7.07917	0.949	0.07	4.81565e-36	5	Tmod4
Bub1	2.03669e-40	3.51491	0.974	0.076	5.26952e-36	5	Bub1
Gm44676	2.11158e-40	5.40122	0.949	0.073	5.46328e-36	5	Gm44676
Gm10849	2.14434e-40	0.25394	0.923	0.06	5.54804e-36	5	Gm10849
Gm47602	2.21374e-40	0.312268	0.949	0.07	5.72762e-36	5	Gm47602
Gm45061	2.3319e-40	4.18214	0.923	0.06	6.03333e-36	5	Gm45061
1110003F10Rik	2.36867e-40	0.305015	0.949	0.067	6.12846e-36	5	1110003F10Rik
1110013H19Rik	2.36908e-40	0.298783	0.949	0.067	6.12953e-36	5	1110013H19Rik
4933416M07Rik	2.60306e-40	0.305015	0.949	0.067	6.73489e-36	5	4933416M07Rik
Gm19719	3.01283e-40	3.03275	0.974	0.073	7.7951e-36	5	Gm19719
1700110C19Rik	3.16233e-40	0.397816	0.769	0.032	8.18189e-36	5	1700110C19Rik
Snora43	3.16763e-40	0.356694	0.949	0.067	8.19561e-36	5	Snora43
Tmem108	3.21134e-40	2.47919	1	0.089	8.3087e-36	5	Tmem108
Gm37106	3.24952e-40	0.492587	1	0.083	8.40749e-36	5	Gm37106
Sptbn5	3.2595e-40	4.3467	0.974	0.079	8.43331e-36	5	Sptbn5
Mmp17	3.28521e-40	4.00558	0.949	0.07	8.49983e-36	5	Mmp17
Cfap44	3.43601e-40	1.50986	0.974	0.076	8.88998e-36	5	Cfap44
Gm48383	3.48984e-40	0.441899	0.897	0.054	9.02927e-36	5	Gm48383
Gm6494	3.56765e-40	2.99054	0.846	0.048	9.23057e-36	5	Gm6494
Alox5ap	3.73709e-40	2.25512	0.974	0.076	9.66898e-36	5	Alox5ap
Myrip	4.02425e-40	3.00782	0.974	0.079	1.0412e-35	5	Myrip
Gm10840	4.1407e-40	0.378438	0.923	0.06	1.07132e-35	5	Gm10840
Gm6238	4.51403e-40	0.415904	0.897	0.06	1.16792e-35	5	Gm6238
Sez6	4.62779e-40	3.9268	1	0.086	1.19735e-35	5	Sez6
Ddx60	4.71726e-40	0.269566	0.974	0.079	1.2205e-35	5	Ddx60
Gm30671	4.76377e-40	0.517572	0.949	0.067	1.23253e-35	5	Gm30671
Mir133a-1hg	4.77003e-40	0.319722	0.795	0.038	1.23415e-35	5	Mir133a-1hg
Gm17641	4.79272e-40	0.383755	0.949	0.067	1.24002e-35	5	Gm17641
Gm16246	5.03871e-40	5.17061	0.923	0.063	1.30366e-35	5	Gm16246
Gm26108	5.04865e-40	5.2802	0.949	0.07	1.30624e-35	5	Gm26108
Hcn2	5.54611e-40	1.47343	0.974	0.079	1.43494e-35	5	Hcn2
BE692007	5.74735e-40	1.28678	0.974	0.083	1.48701e-35	5	BE692007
Mgat4c	5.85127e-40	0.396135	0.974	0.079	1.5139e-35	5	Mgat4c
Gm49380	5.89166e-40	0.496621	0.769	0.032	1.52435e-35	5	Gm49380
Fbxw20	5.92258e-40	8.91888	0.949	0.079	1.53235e-35	5	Fbxw20
Gm22876	5.98666e-40	9.25236	0.821	0.044	1.54893e-35	5	Gm22876
Rtn4rl2	6.06863e-40	3.65127	0.974	0.076	1.57014e-35	5	Rtn4rl2
Tmem200b	6.37012e-40	0.573233	0.949	0.07	1.64814e-35	5	Tmem200b
Wdr66	6.69636e-40	5.78615	0.949	0.07	1.73255e-35	5	Wdr66
Pnma2	6.84237e-40	1.88425	1	0.083	1.77033e-35	5	Pnma2
Bcas1os1	6.93542e-40	2.63353	1	0.086	1.7944e-35	5	Bcas1os1
Gm34121	7.36419e-40	0.252646	0.744	0.029	1.90534e-35	5	Gm34121
Cidea	7.62162e-40	2.62014	0.974	0.076	1.97194e-35	5	Cidea
Gm49016	7.74824e-40	0.561481	0.897	0.057	2.0047e-35	5	Gm49016
Gm12279	7.75471e-40	0.422359	0.897	0.057	2.00638e-35	5	Gm12279
Gm35065	7.97182e-40	0.279728	0.923	0.06	2.06255e-35	5	Gm35065
Hrc	8.11589e-40	1.20441	0.974	0.079	2.09982e-35	5	Hrc
2610316D01Rik	8.55894e-40	1.72097	1	0.083	2.21445e-35	5	2610316D01Rik
Gm16552	8.57377e-40	3.6542	0.897	0.057	2.21829e-35	5	Gm16552
Gm12435	8.62901e-40	0.715465	0.897	0.06	2.23258e-35	5	Gm12435
Gm5809	8.63663e-40	0.583014	0.897	0.06	2.23455e-35	5	Gm5809
Gm37894	8.91663e-40	0.272724	0.795	0.038	2.307e-35	5	Gm37894
1700110K17Rik	8.97889e-40	0.345553	1	0.083	2.32311e-35	5	1700110K17Rik
Hmgb1-ps6	9.04676e-40	1.80481	0.923	0.07	2.34067e-35	5	Hmgb1-ps6
Gm16082	9.17782e-40	0.688363	0.949	0.07	2.37458e-35	5	Gm16082
Stab2	9.38378e-40	4.80115	0.923	0.063	2.42787e-35	5	Stab2
Adora1	9.39404e-40	0.356529	0.949	0.07	2.43052e-35	5	Adora1
AI838599	9.56158e-40	1.49439	0.974	0.079	2.47387e-35	5	AI838599
Mapk8ip21	9.72812e-40	0.553193	1	0.086	2.51696e-35	5	Mapk8ip2
Rbfox1	9.9444e-40	2.2125	0.974	0.076	2.57291e-35	5	Rbfox1
Mapk10	1.01105e-39	3.34582	1	0.086	2.61589e-35	5	Mapk10
4933406I18Rik	1.01195e-39	2.39243	0.974	0.076	2.61821e-35	5	4933406I18Rik
Ccdc63	1.04741e-39	0.412241	0.846	0.048	2.70995e-35	5	Ccdc63
Gm5901	1.09194e-39	5.44473	0.949	0.07	2.82517e-35	5	Gm5901
Gm36638	1.12078e-39	2.51451	1	0.086	2.89981e-35	5	Gm36638
Tenm1	1.14018e-39	4.98804	0.974	0.079	2.95e-35	5	Tenm1
Gm37136	1.19103e-39	0.343342	0.949	0.07	3.08155e-35	5	Gm37136
Sh3tc1	1.34218e-39	2.76967	0.974	0.076	3.47263e-35	5	Sh3tc1
Fxyd4	1.39464e-39	5.27286	0.949	0.076	3.60834e-35	5	Fxyd4
Mall	1.46684e-39	0.974603	0.974	0.079	3.79515e-35	5	Mall
Ghrl	1.47637e-39	0.653404	0.897	0.057	3.81982e-35	5	Ghrl
Gm47271	1.47828e-39	0.583014	0.897	0.057	3.82475e-35	5	Gm47271
Ranbp3l	1.48103e-39	4.43221	0.974	0.083	3.83188e-35	5	Ranbp3l
Gm4032	1.52565e-39	0.301731	0.949	0.067	3.94732e-35	5	Gm4032
5830444B04Rik	1.5617e-39	0.320784	0.923	0.063	4.04059e-35	5	5830444B04Rik
1700060C20Rik	1.64626e-39	0.586635	0.897	0.06	4.25938e-35	5	1700060C20Rik
Gm12470	1.64626e-39	0.263257	0.897	0.06	4.25938e-35	5	Gm12470
Gm15688	1.64636e-39	0.393536	0.897	0.06	4.25963e-35	5	Gm15688
Spag6	1.6603e-39	0.499233	0.795	0.038	4.2957e-35	5	Spag6
1700001D01Rik	1.66055e-39	0.535759	0.795	0.038	4.29633e-35	5	1700001D01Rik
Gm22060	1.70427e-39	10.8163	0.949	0.07	4.40946e-35	5	Gm22060
Nacad	1.74008e-39	5.26542	0.974	0.076	4.50212e-35	5	Nacad
Cldn10	1.76897e-39	3.33238	1	0.086	4.57685e-35	5	Cldn10
Gm14038	1.86163e-39	0.777918	0.923	0.073	4.81659e-35	5	Gm14038
Zbp1	2.01251e-39	4.05062	0.795	0.038	5.20696e-35	5	Zbp1
Sult2b1	2.05821e-39	0.614198	0.974	0.079	5.3252e-35	5	Sult2b1
Gm37747	2.13784e-39	2.09862	0.949	0.076	5.53122e-35	5	Gm37747
Gm7450	2.15577e-39	1.93358	0.897	0.063	5.57762e-35	5	Gm7450
Kbtbd8	2.29642e-39	1.09191	1	0.086	5.94153e-35	5	Kbtbd8
Catsperb	2.31853e-39	5.75058	0.923	0.073	5.99874e-35	5	Catsperb
Vwa5b2	2.33673e-39	2.81384	1	0.086	6.04583e-35	5	Vwa5b2
Gm26559	2.34781e-39	4.93944	0.949	0.079	6.0745e-35	5	Gm26559
Selenov	2.4284e-39	2.06156	0.692	0.022	6.283e-35	5	Selenov
Musk	2.76437e-39	5.24825	0.949	0.083	7.15226e-35	5	Musk
Gm14296	2.76837e-39	0.621488	0.846	0.051	7.1626e-35	5	Gm14296
Vxn	2.79164e-39	1.93228	1	0.086	7.2228e-35	5	Vxn
Hnf1a1	2.8946e-39	0.991345	0.949	0.076	7.4892e-35	5	Hnf1a
Fer1l6	2.91835e-39	1.6823	0.974	0.079	7.55063e-35	5	Fer1l6
Zfp5511	2.91842e-39	1.92312	0.974	0.079	7.55083e-35	5	Zfp551
Stac3	2.92737e-39	4.2268	0.949	0.07	7.57399e-35	5	Stac3
Gm12404	2.9822e-39	0.297181	0.923	0.063	7.71584e-35	5	Gm12404
Gm42620	2.98324e-39	0.419257	0.923	0.063	7.71853e-35	5	Gm42620
Gm20535	3.08028e-39	0.326105	0.795	0.038	7.96962e-35	5	Gm20535
Gm48667	3.12283e-39	0.59755	0.897	0.06	8.0797e-35	5	Gm48667
4930422I22Rik	3.12489e-39	0.352894	0.897	0.06	8.08503e-35	5	4930422I22Rik
Gm38699	3.12498e-39	0.627069	0.897	0.06	8.08527e-35	5	Gm38699
Cacng7	3.12583e-39	0.495339	0.897	0.06	8.08745e-35	5	Cacng7
Gm42957	3.12601e-39	0.461708	0.897	0.06	8.08794e-35	5	Gm42957
Gm9284	3.34375e-39	0.691878	0.897	0.063	8.65127e-35	5	Gm9284
Gm15645	3.36408e-39	0.559927	0.821	0.044	8.70389e-35	5	Gm15645
Gm26703	3.37266e-39	3.66206	0.974	0.083	8.72607e-35	5	Gm26703
Gm45289	3.47313e-39	0.324735	0.949	0.076	8.98604e-35	5	Gm45289
Ctss	3.79913e-39	2.36647	0.974	0.079	9.82948e-35	5	Ctss
Gm31243	3.96608e-39	4.24309	0.872	0.063	1.02614e-34	5	Gm31243
Calca	4.0278e-39	0.895186	0.974	0.079	1.04211e-34	5	Calca
Gm26138	4.30253e-39	5.64532	0.692	0.022	1.11319e-34	5	Gm26138
2310043M15Rik	4.31621e-39	0.950541	1	0.086	1.11673e-34	5	2310043M15Rik
Mybph	4.52681e-39	0.401231	0.769	0.035	1.17122e-34	5	Mybph
Gm37915	4.63416e-39	2.19957	0.974	0.079	1.199e-34	5	Gm37915
Gm47553	4.79521e-39	1.17569	0.846	0.054	1.24067e-34	5	Gm47553
Slc9b2	5.15214e-39	4.49757	0.974	0.083	1.33301e-34	5	Slc9b2
Gm44668	5.19291e-39	3.99441	0.949	0.07	1.34356e-34	5	Gm44668
Gm27321	5.33369e-39	0.288156	0.949	0.073	1.37998e-34	5	Gm27321
Gm25889	5.61241e-39	0.345854	0.949	0.067	1.4521e-34	5	Gm25889
Mir466i	5.67471e-39	0.294257	0.923	0.063	1.46822e-34	5	Mir466i
Gm43691	5.67635e-39	0.461265	0.923	0.063	1.46864e-34	5	Gm43691
Gm44949	5.67717e-39	0.273958	0.923	0.063	1.46885e-34	5	Gm44949
Slc44a4	5.82948e-39	3.11569	0.974	0.083	1.50826e-34	5	Slc44a4
Syt2	5.85001e-39	4.61858	1	0.089	1.51357e-34	5	Syt2
H4c3	5.91281e-39	0.441899	0.897	0.06	1.52982e-34	5	H4c3
Trpv2	5.97073e-39	2.32086	0.974	0.086	1.54481e-34	5	Trpv2
A630072L19Rik1	6.04475e-39	0.329308	0.974	0.079	1.56396e-34	5	A630072L19Rik
Tigit	6.06113e-39	5.48307	0.974	0.083	1.5682e-34	5	Tigit
Ccdc183	6.06113e-39	3.31806	0.974	0.083	1.5682e-34	5	Ccdc183
Gm23741	6.14302e-39	0.372012	0.974	0.079	1.58938e-34	5	Gm23741
Nudt12os	6.27313e-39	0.453338	0.949	0.07	1.62305e-34	5	Nudt12os
Commd5	6.32696e-39	0.468372	0.897	0.063	1.63698e-34	5	Commd5
B3gnt2	6.51324e-39	0.5159	0.897	0.067	1.68517e-34	5	B3gnt2
C030006N10Rik	6.91737e-39	6.11174	0.974	0.079	1.78973e-34	5	C030006N10Rik
Gm5530	7.1648e-39	3.95707	0.897	0.063	1.85375e-34	5	Gm5530
Snord49a	7.19257e-39	0.323727	0.949	0.073	1.86093e-34	5	Snord49a
Gm37262	7.60087e-39	0.307325	0.974	0.076	1.96657e-34	5	Gm37262
Ifi44	7.88506e-39	1.14244	0.974	0.083	2.0401e-34	5	Ifi44
Olfr1341	8.12556e-39	6.50232	0.949	0.083	2.10233e-34	5	Olfr1341
Gm12922	8.24683e-39	0.600004	0.872	0.063	2.1337e-34	5	Gm12922
Gm47621	8.30761e-39	0.397816	0.769	0.035	2.14943e-34	5	Gm47621
Gm44097	8.37056e-39	0.325524	0.974	0.079	2.16572e-34	5	Gm44097
Gm15533	8.37078e-39	0.341895	0.974	0.079	2.16577e-34	5	Gm15533
Gm37465	8.3942e-39	6.24617	0.974	0.079	2.17183e-34	5	Gm37465
Tmem217	8.39777e-39	0.274656	0.949	0.076	2.17276e-34	5	Tmem217
Rgs9	9.00719e-39	1.24912	0.974	0.079	2.33043e-34	5	Rgs9
Gm5524	9.60758e-39	5.80602	0.897	0.067	2.48577e-34	5	Gm5524
Gm3364	9.64719e-39	4.01866	0.949	0.079	2.49602e-34	5	Gm3364
Egfros	9.97042e-39	2.54784	0.974	0.086	2.57965e-34	5	Egfros
H3f3aos	1.06105e-38	0.271081	0.923	0.067	2.74525e-34	5	H3f3aos
Gm27239	1.06129e-38	0.314847	0.923	0.067	2.74588e-34	5	Gm27239
Gm5784	1.11278e-38	0.680227	0.897	0.06	2.8791e-34	5	Gm5784
2310001K24Rik	1.1137e-38	0.461708	0.897	0.06	2.88148e-34	5	2310001K24Rik
Gm27415	1.11411e-38	3.85971	0.949	0.073	2.88253e-34	5	Gm27415
Gm45828	1.11417e-38	3.31493	0.949	0.073	2.88269e-34	5	Gm45828
Gm24106	1.11426e-38	0.331475	0.897	0.06	2.88293e-34	5	Gm24106
4930405O22Rik	1.11557e-38	2.88504	0.923	0.067	2.88632e-34	5	4930405O22Rik
4833445I07Rik	1.12848e-38	0.313366	0.974	0.076	2.91972e-34	5	4833445I07Rik
Dlx3	1.22199e-38	1.4443	0.974	0.079	3.16167e-34	5	Dlx3
Gm8277	1.22812e-38	0.533261	0.897	0.067	3.17752e-34	5	Gm8277
Gm12468	1.22823e-38	0.396711	0.897	0.067	3.1778e-34	5	Gm12468
Gm45308	1.22833e-38	0.257475	0.897	0.067	3.17807e-34	5	Gm45308
Vwf	1.25217e-38	3.70709	1	0.105	3.23975e-34	5	Vwf
Gm37985	1.32475e-38	5.37173	0.897	0.063	3.42751e-34	5	Gm37985
Lims21	1.40446e-38	1.70372	1	0.092	3.63375e-34	5	Lims2
Adcy8	1.41757e-38	4.24964	0.974	0.089	3.66767e-34	5	Adcy8
Ifitm7	1.42387e-38	8.43154	0.974	0.108	3.68399e-34	5	Ifitm7
Kcng21	1.4384e-38	1.0656	0.974	0.086	3.72157e-34	5	Kcng2
Ntng2	1.44556e-38	4.91253	0.949	0.076	3.74011e-34	5	Ntng2
C1qtnf71	1.59526e-38	0.445608	0.974	0.083	4.12742e-34	5	C1qtnf7
Jph4	1.65892e-38	4.52046	1	0.095	4.29212e-34	5	Jph4
Gm48035	1.72713e-38	0.411524	0.769	0.038	4.46862e-34	5	Gm48035
Cfap43	1.77074e-38	1.55176	1	0.095	4.58144e-34	5	Cfap43
1700040D17Rik1	1.80074e-38	1.49902	1	0.092	4.65904e-34	5	1700040D17Rik
Stil	1.80363e-38	1.5371	0.974	0.083	4.66652e-34	5	Stil
Gm12097	1.80897e-38	6.07683	0.949	0.079	4.68035e-34	5	Gm12097
Dll31	1.81277e-38	1.80401	1	0.089	4.69018e-34	5	Dll3
Gm17087	1.83028e-38	11.6508	0.923	0.076	4.73548e-34	5	Gm17087
Cfap73	1.85614e-38	0.293067	0.949	0.07	4.8024e-34	5	Cfap73
Slc44a5	1.86928e-38	3.48987	1	0.095	4.83638e-34	5	Slc44a5
Gm162631	1.92245e-38	0.37057	0.949	0.076	4.97396e-34	5	Gm16263
Nckap5los	1.94066e-38	0.486678	1	0.086	5.02108e-34	5	Nckap5los
Pex5l1	1.94644e-38	1.74599	0.974	0.083	5.03602e-34	5	Pex5l
Gm38804	2.00497e-38	0.464547	0.923	0.067	5.18745e-34	5	Gm38804
Gm10649	2.00514e-38	0.350841	0.923	0.067	5.18789e-34	5	Gm10649
Prlr	2.05489e-38	1.8382	0.923	0.07	5.31661e-34	5	Prlr
4930519K11Rik	2.07529e-38	0.609869	0.949	0.073	5.36938e-34	5	4930519K11Rik
Gm48495	2.12794e-38	0.425312	0.744	0.032	5.50563e-34	5	Gm48495
Ablim21	2.18224e-38	4.85113	1	0.092	5.64612e-34	5	Ablim2
Gm9027	2.23527e-38	0.601207	0.897	0.063	5.78331e-34	5	Gm9027
Olfr1279	2.23637e-38	0.703623	0.897	0.063	5.78615e-34	5	Olfr1279
Gm227141	2.23662e-38	0.557923	0.897	0.063	5.78682e-34	5	Gm22714
Gm5481	2.23662e-38	0.468372	0.897	0.063	5.78682e-34	5	Gm5481
Gm4322	2.23791e-38	0.554374	0.897	0.063	5.79016e-34	5	Gm4322
Gm11346	2.26149e-38	2.56085	0.974	0.092	5.85116e-34	5	Gm11346
Gm158941	2.37871e-38	0.356506	0.949	0.073	6.15442e-34	5	Gm15894
Meig1	2.3797e-38	5.01896	0.974	0.083	6.15701e-34	5	Meig1
4930527F14Rik	2.39433e-38	0.472924	0.846	0.054	6.19485e-34	5	4930527F14Rik
Gm13830	2.50809e-38	3.88692	0.974	0.083	6.48918e-34	5	Gm13830
4930414N06Rik	2.51407e-38	8.21338	0.949	0.083	6.50465e-34	5	4930414N06Rik
Ap3b2	2.58384e-38	12.4365	1	0.092	6.68518e-34	5	Ap3b2
Mctp2	2.74312e-38	1.4559	0.974	0.086	7.09727e-34	5	Mctp2
Pde11a	2.77778e-38	2.55847	0.949	0.076	7.18695e-34	5	Pde11a
Nlrc5	2.83146e-38	5.63114	0.692	0.025	7.32584e-34	5	Nlrc5
Gm25767	2.85114e-38	0.656254	0.949	0.079	7.37676e-34	5	Gm25767
Gm38319	2.85594e-38	2.8376	0.769	0.038	7.38918e-34	5	Gm38319
Trim71	2.96258e-38	3.46105	0.974	0.083	7.66508e-34	5	Trim71
H2-M5	3.09263e-38	0.445054	1	0.095	8.00156e-34	5	H2-M5
Frs3os	3.1087e-38	0.310449	0.949	0.073	8.04315e-34	5	Frs3os
Hapln3	3.14851e-38	1.01637	1	0.092	8.14614e-34	5	Hapln3
Gm38043	3.29248e-38	4.74855	0.974	0.086	8.51864e-34	5	Gm38043
Gm265551	3.32266e-38	0.350841	0.949	0.076	8.59672e-34	5	Gm26555
U2af1l4	3.32648e-38	0.384866	0.795	0.044	8.6066e-34	5	U2af1l4
Mlip	3.50717e-38	3.20558	0.974	0.089	9.0741e-34	5	Mlip
Lrtm2	3.5542e-38	3.17505	0.974	0.083	9.19577e-34	5	Lrtm2
4933400F21Rik	3.70756e-38	0.43786	0.949	0.076	9.59256e-34	5	4933400F21Rik
Peak1os	3.77369e-38	0.311887	0.923	0.067	9.76366e-34	5	Peak1os
Gm45629	3.78045e-38	0.437946	0.949	0.073	9.78116e-34	5	Gm45629
4930596I21Rik	3.84979e-38	0.336546	0.974	0.086	9.96055e-34	5	4930596I21Rik
Spr-ps1	3.91022e-38	0.406276	0.897	0.06	1.01169e-33	5	Spr-ps1
Afmid	3.96815e-38	0.483291	0.949	0.079	1.02668e-33	5	Afmid
Magix	4.18671e-38	0.257475	0.897	0.063	1.08323e-33	5	Magix
Gm6704	4.18683e-38	0.298447	0.897	0.063	1.08326e-33	5	Gm6704
Sh3tc2	4.21786e-38	4.51742	1	0.095	1.09129e-33	5	Sh3tc2
Scarletltr	4.2308e-38	0.417955	0.974	0.076	1.09463e-33	5	Scarletltr
Zmynd12	4.23975e-38	0.431299	0.949	0.073	1.09695e-33	5	Zmynd12
Ldb31	4.41816e-38	3.41834	0.974	0.083	1.14311e-33	5	Ldb3
Acsl6	4.44451e-38	1.8805	1	0.095	1.14993e-33	5	Acsl6
Gm8543	4.82084e-38	10.8157	0.821	0.054	1.2473e-33	5	Gm8543
Gm16401	4.86368e-38	2.98133	0.949	0.079	1.25838e-33	5	Gm16401
Gm42841	4.91568e-38	5.8707	0.974	0.086	1.27183e-33	5	Gm42841
Il20rb	4.97742e-38	6.27752	0.974	0.083	1.28781e-33	5	Il20rb
Ppp1r2-ps3	4.98935e-38	4.3706	0.897	0.07	1.29089e-33	5	Ppp1r2-ps3
Gm109411	5.11668e-38	0.277379	0.974	0.086	1.32384e-33	5	Gm10941
Pisd-ps2	5.13415e-38	0.381538	0.949	0.076	1.32836e-33	5	Pisd-ps2
9630014M24Rik	5.32454e-38	7.26251	0.974	0.092	1.37762e-33	5	9630014M24Rik
Dgki	5.43759e-38	4.70031	0.974	0.092	1.40687e-33	5	Dgki
Gm45140	5.70911e-38	0.537368	0.769	0.038	1.47712e-33	5	Gm45140
Tigd3	5.70952e-38	0.492974	0.769	0.038	1.47723e-33	5	Tigd3
Gm441541	5.85103e-38	2.18688	0.974	0.086	1.51384e-33	5	Gm44154
Gm37675	6.04743e-38	3.64404	0.949	0.083	1.56465e-33	5	Gm37675
Gm7665	6.25042e-38	1.47145	0.923	0.076	1.61717e-33	5	Gm7665
Gm15261	6.37028e-38	1.73515	0.974	0.095	1.64818e-33	5	Gm15261
Gm43389	6.48072e-38	0.333321	0.974	0.079	1.67676e-33	5	Gm43389
Gm26852	6.68206e-38	0.673956	0.974	0.076	1.72885e-33	5	Gm26852
Gm11971	6.75051e-38	0.511305	0.923	0.07	1.74656e-33	5	Gm11971
Gm140331	6.75088e-38	0.416076	0.923	0.07	1.74666e-33	5	Gm14033
Snord34	7.07343e-38	0.507915	0.923	0.067	1.83011e-33	5	Snord34
9330162012Rik	7.08597e-38	1.45635	0.974	0.089	1.83335e-33	5	9330162012Rik
Gm14388	7.18553e-38	0.976153	0.949	0.083	1.85911e-33	5	Gm14388
Gm5173	7.19956e-38	0.772368	1	0.092	1.86274e-33	5	Gm5173
AW822252	7.33122e-38	5.8004	0.974	0.108	1.89681e-33	5	AW822252
Slc13a4	7.47537e-38	1.0735	0.974	0.086	1.9341e-33	5	Slc13a4
Gm6829	8.00535e-38	0.703623	0.897	0.07	2.07122e-33	5	Gm6829
Gm11531	8.00535e-38	0.512453	0.897	0.07	2.07122e-33	5	Gm11531
Gm26815	8.04812e-38	0.31037	0.897	0.067	2.08229e-33	5	Gm26815
Gm47467	8.12418e-38	0.491385	0.974	0.083	2.10197e-33	5	Gm47467
9430069I07Rik	8.91517e-38	0.4726	0.949	0.076	2.30662e-33	5	9430069I07Rik
Gpr37l1	9.11114e-38	0.725135	1	0.092	2.35732e-33	5	Gpr37l1
Sntg2	9.18852e-38	0.358796	0.718	0.029	2.37735e-33	5	Sntg2
Gm16386	9.2343e-38	3.73487	0.974	0.092	2.38919e-33	5	Gm16386
Spink10	9.36443e-38	4.04081	1	0.102	2.42286e-33	5	Spink10
Cd109	9.70174e-38	1.71023	0.974	0.086	2.51013e-33	5	Cd109
Gm48272	9.91875e-38	0.399096	0.974	0.089	2.56628e-33	5	Gm48272
Pax2	9.95329e-38	4.12033	0.974	0.086	2.57522e-33	5	Pax2
Gm37822	1.03671e-37	3.72687	0.974	0.086	2.68229e-33	5	Gm37822
Gm29107	1.04504e-37	0.334458	0.949	0.079	2.70384e-33	5	Gm29107
Gm19437	1.12754e-37	0.362955	0.949	0.076	2.91729e-33	5	Gm19437
Cntnap5a	1.18717e-37	1.30863	0.923	0.076	3.07157e-33	5	Cntnap5a
Gm43569	1.19028e-37	0.467197	0.949	0.079	3.07961e-33	5	Gm43569
Gm42438	1.21678e-37	3.64357	0.974	0.083	3.14819e-33	5	Gm42438
Gm42636	1.23747e-37	3.06615	0.974	0.098	3.20171e-33	5	Gm42636
Rny3	1.24895e-37	7.43827	0.923	0.076	3.23141e-33	5	Rny3
Gm37678	1.26185e-37	0.464547	0.923	0.07	3.26479e-33	5	Gm37678
5830487J09Rik	1.28048e-37	3.37028	0.923	0.07	3.31299e-33	5	5830487J09Rik
Gm99102	1.32178e-37	0.487737	0.923	0.067	3.41983e-33	5	Gm9910
Gm22435	1.40783e-37	0.722575	0.795	0.044	3.64248e-33	5	Gm22435
1700065D16Rik	1.41429e-37	0.416627	0.949	0.079	3.65919e-33	5	1700065D16Rik
Gm44311	1.44834e-37	0.540265	0.897	0.063	3.74729e-33	5	Gm44311
BC023719	1.4945e-37	0.59755	0.897	0.067	3.86672e-33	5	BC023719
Gm18899	1.54995e-37	0.950053	0.821	0.054	4.01019e-33	5	Gm18899
Zfp850	1.55276e-37	1.10008	1	0.095	4.01746e-33	5	Zfp850
Gm12536	1.62423e-37	0.457412	0.744	0.035	4.20238e-33	5	Gm12536
Gm13405	1.73277e-37	0.558275	0.949	0.079	4.48321e-33	5	Gm13405
Gm38014	1.76916e-37	0.302244	0.974	0.089	4.57734e-33	5	Gm38014
4921511C10Rik	1.80888e-37	0.375404	0.949	0.083	4.68012e-33	5	4921511C10Rik
Gm47814	1.8092e-37	0.419798	0.949	0.083	4.68095e-33	5	Gm47814
Gm37639	1.82667e-37	2.42598	0.667	0.022	4.72615e-33	5	Gm37639
Dbndd2	1.83577e-37	2.96352	1	0.102	4.74968e-33	5	Dbndd2
Fgd3	1.86657e-37	1.938	0.974	0.086	4.82937e-33	5	Fgd3
Selenbp2	1.87277e-37	3.98166	1	0.102	4.84542e-33	5	Selenbp2
Gm49004	1.89495e-37	0.538072	0.974	0.086	4.90281e-33	5	Gm49004
Gm43571	1.89514e-37	0.268492	0.974	0.086	4.90329e-33	5	Gm43571
Vmn1r71	1.9609e-37	0.775168	0.923	0.079	5.07345e-33	5	Vmn1r71
Gm379801	2.03145e-37	3.7814	0.974	0.086	5.25598e-33	5	Gm37980
Slitrk31	2.14887e-37	0.974122	1	0.092	5.55978e-33	5	Slitrk3
Gm4577	2.17244e-37	0.341758	0.923	0.073	5.62076e-33	5	Gm4577
Gm42600	2.35174e-37	2.96291	0.974	0.092	6.08466e-33	5	Gm42600
Slc25a43	2.38816e-37	1.56684	0.974	0.089	6.17889e-33	5	Slc25a43
Glp2r	2.4602e-37	0.419882	0.949	0.079	6.36526e-33	5	Glp2r
Ddi1	2.47097e-37	3.26053	0.974	0.089	6.39315e-33	5	Ddi1
Gm14776	2.59544e-37	0.760242	0.974	0.111	6.71519e-33	5	Gm14776
Gm27374	2.65776e-37	7.55041	0.897	0.073	6.87641e-33	5	Gm27374
Gm11747	2.66385e-37	4.54406	0.974	0.089	6.89219e-33	5	Gm11747
Gm26457	2.67933e-37	0.50216	0.897	0.063	6.93224e-33	5	Gm26457
1700010K23Rik1	2.69634e-37	0.293857	1	0.095	6.97625e-33	5	1700010K23Rik
Gm15243	2.75812e-37	0.335734	0.974	0.086	7.1361e-33	5	Gm15243
Gm43917	2.79467e-37	0.609739	0.949	0.079	7.23065e-33	5	Gm43917
Gm44731	2.83344e-37	0.651614	0.949	0.079	7.33096e-33	5	Gm44731
Klrk1	2.85007e-37	5.94009	0.744	0.038	7.374e-33	5	Klrk1
Grik11	2.93232e-37	2.06377	1	0.098	7.58678e-33	5	Grik1
Gm13359	2.95379e-37	0.605132	0.821	0.051	7.64233e-33	5	Gm13359
Gm14327	2.96394e-37	0.6241	0.949	0.083	7.66859e-33	5	Gm14327
Gm15991	3.0276e-37	3.69482	0.974	0.092	7.8333e-33	5	Gm15991
Slc6a20a	3.12878e-37	1.74114	0.897	0.073	8.09509e-33	5	Slc6a20a
Gm34354	3.34257e-37	1.07883	0.974	0.089	8.64822e-33	5	Gm34354
Doc2b	3.34375e-37	0.350841	0.769	0.038	8.65128e-33	5	Doc2b
Xirp21	3.4511e-37	2.37557	0.974	0.095	8.92903e-33	5	Xirp2
Ramp1	3.47974e-37	2.08402	1	0.095	9.00313e-33	5	Ramp1
Mir5620	3.57592e-37	0.428843	0.769	0.041	9.25197e-33	5	Mir5620
Gm489421	3.57641e-37	0.337695	0.769	0.041	9.25324e-33	5	Gm48942
Dsp	3.69286e-37	1.6614	0.974	0.086	9.55453e-33	5	Dsp
Gm37320	3.73593e-37	3.52529	0.974	0.095	9.66598e-33	5	Gm37320
Gm45570	3.83634e-37	2.44159	0.923	0.076	9.92577e-33	5	Gm45570
Gm26887	3.88637e-37	4.56894	0.949	0.083	1.00552e-32	5	Gm26887
Pced1b	3.88738e-37	0.51354	1	0.102	1.00578e-32	5	Pced1b
4933427D14Rik	4.0149e-37	0.586908	0.949	0.076	1.03878e-32	5	4933427D14Rik
Cysrt11	4.14499e-37	0.471912	0.949	0.083	1.07243e-32	5	Cysrt1
Gm22649	4.16312e-37	9.57995	0.923	0.089	1.07712e-32	5	Gm22649
1700087M22Rik	4.36141e-37	0.428843	0.923	0.07	1.12843e-32	5	1700087M22Rik
Gm37564	4.36141e-37	0.350841	0.923	0.07	1.12843e-32	5	Gm37564
Gm17191	4.41151e-37	0.737541	1	0.092	1.14139e-32	5	Gm17191
Gm45812	4.44171e-37	0.74128	0.949	0.079	1.1492e-32	5	Gm45812
Gm6474	4.54671e-37	0.478425	0.897	0.076	1.17637e-32	5	Gm6474
Rgs20	4.71087e-37	4.55404	0.974	0.092	1.21884e-32	5	Rgs20
Esrrb	4.7701e-37	1.6253	0.974	0.089	1.23417e-32	5	Esrrb
Gm15785	4.89035e-37	0.6841	0.897	0.073	1.26528e-32	5	Gm15785
Ksr2	4.91417e-37	3.30729	1	0.098	1.27144e-32	5	Ksr2
Gm49223	5.0064e-37	0.300573	0.949	0.079	1.29531e-32	5	Gm49223
Gm19840	5.07991e-37	0.352894	0.897	0.07	1.31433e-32	5	Gm19840
Tespa1	5.08046e-37	0.601207	0.897	0.07	1.31447e-32	5	Tespa1
Gm49957	5.17715e-37	0.410465	0.949	0.076	1.33948e-32	5	Gm49957
Gm21411	5.24269e-37	4.50769	0.897	0.067	1.35644e-32	5	Gm21411
A530083M17Rik	5.37055e-37	2.12814	0.974	0.089	1.38952e-32	5	A530083M17Rik
Gm37072	5.45575e-37	3.63154	0.897	0.07	1.41157e-32	5	Gm37072
Nuf2	6.17973e-37	2.39049	0.974	0.095	1.59888e-32	5	Nuf2
Mir3091	6.25946e-37	0.754784	0.897	0.076	1.61951e-32	5	Mir3091
Matn1	6.29396e-37	0.514929	1	0.092	1.62844e-32	5	Matn1
Gm29170	6.56849e-37	2.60148	0.974	0.089	1.69946e-32	5	Gm29170
Atp10b1	6.90601e-37	2.07884	1	0.105	1.78679e-32	5	Atp10b
Alms1-ps2	6.99024e-37	4.75006	0.923	0.076	1.80859e-32	5	Alms1-ps2
Gm37349	7.08134e-37	0.630802	0.974	0.083	1.83216e-32	5	Gm37349
H1f3	7.21563e-37	2.88373	0.974	0.098	1.8669e-32	5	H1f3
Gm10837	7.25207e-37	1.02225	0.974	0.092	1.87633e-32	5	Gm10837
Pitpnm3	7.3511e-37	2.10678	0.974	0.089	1.90195e-32	5	Pitpnm3
Mkln1os	7.37371e-37	6.2747	0.974	0.092	1.9078e-32	5	Mkln1os
C1ql1	7.459e-37	0.654041	1	0.105	1.92987e-32	5	C1ql1
Scml4	7.53422e-37	5.58638	0.974	0.092	1.94933e-32	5	Scml4
Gm15948	7.61888e-37	0.476372	0.949	0.086	1.97123e-32	5	Gm15948
B830012L14Rik	8.16122e-37	0.818437	1	0.102	2.11155e-32	5	B830012L14Rik
Gm439631	8.61909e-37	2.97404	0.974	0.092	2.23002e-32	5	Gm43963
Gabra2	8.78124e-37	4.16086	0.949	0.089	2.27197e-32	5	Gabra2
Gm5953	9.33499e-37	0.572207	0.897	0.07	2.41524e-32	5	Gm5953
Mettl7b	9.35421e-37	0.586635	0.897	0.067	2.42022e-32	5	Mettl7b
Gm23638	9.36057e-37	0.458388	0.897	0.067	2.42186e-32	5	Gm23638
Gm17024	9.66236e-37	0.401201	0.974	0.089	2.49994e-32	5	Gm17024
Scn1a	9.71174e-37	3.47685	0.974	0.095	2.51272e-32	5	Scn1a
Gm43113	1.01371e-36	1.83515	0.974	0.092	2.62277e-32	5	Gm43113
Gm9823	1.04874e-36	0.631336	0.795	0.048	2.71339e-32	5	Gm9823
Iqank1	1.06842e-36	0.278444	0.974	0.089	2.76433e-32	5	Iqank1
Gm22107	1.07017e-36	4.83626	0.949	0.083	2.76884e-32	5	Gm22107
Plppr5	1.0732e-36	0.9117	1	0.098	2.7767e-32	5	Plppr5
Gm47200	1.14175e-36	0.478474	0.769	0.041	2.95406e-32	5	Gm47200
Rps10-ps3	1.14468e-36	3.04295	0.923	0.079	2.96164e-32	5	Rps10-ps3
Gm5871	1.1912e-36	3.30088	0.949	0.086	3.082e-32	5	Gm5871
Gm42508	1.19213e-36	4.41383	0.949	0.086	3.0844e-32	5	Gm42508
Gm6994	1.28704e-36	0.788093	1	0.092	3.32997e-32	5	Gm6994
Gm28988	1.36516e-36	2.49253	0.974	0.089	3.53207e-32	5	Gm28988
Gm5518	1.36625e-36	0.791413	0.923	0.086	3.53489e-32	5	Gm5518
Gm37526	1.37137e-36	0.389897	0.718	0.032	3.54816e-32	5	Gm37526
Gm27011	1.37348e-36	0.521525	0.923	0.073	3.55359e-32	5	Gm27011
2010016I18Rik	1.39328e-36	2.51794	0.923	0.073	3.60485e-32	5	2010016I18Rik
Slc25a18	1.42583e-36	0.698649	1	0.098	3.68906e-32	5	Slc25a18
A830035A12Rik	1.42637e-36	0.513879	0.949	0.086	3.69045e-32	5	A830035A12Rik
Dnah6	1.43397e-36	6.363	0.974	0.089	3.71011e-32	5	Dnah6
Gm43820	1.45721e-36	3.97326	0.974	0.092	3.77025e-32	5	Gm43820
4930543K20Rik	1.47479e-36	10.0087	0.923	0.076	3.81572e-32	5	4930543K20Rik
Mirg	1.48238e-36	2.79578	0.974	0.092	3.83537e-32	5	Mirg
Gm12418	1.52457e-36	5.48654	0.974	0.117	3.94453e-32	5	Gm12418
Nap1l5	1.53813e-36	1.02074	1	0.098	3.97962e-32	5	Nap1l5
Grin2b	1.57782e-36	3.853	0.974	0.102	4.0823e-32	5	Grin2b
Cyth4	1.61914e-36	0.912696	0.974	0.092	4.18921e-32	5	Cyth4
Gm11198	1.6711e-36	0.320784	0.923	0.083	4.32365e-32	5	Gm11198
Gm6665	1.70212e-36	0.751584	0.897	0.07	4.40389e-32	5	Gm6665
Gm49330	1.711e-36	0.638297	0.897	0.067	4.42687e-32	5	Gm49330
5830428M24Rik	1.7638e-36	1.32382	0.949	0.079	4.56349e-32	5	5830428M24Rik
Acss2os	1.78705e-36	0.34287	0.949	0.079	4.62364e-32	5	Acss2os
Gm17364	1.85867e-36	0.670264	0.949	0.086	4.80894e-32	5	Gm17364
Gm22358	1.90684e-36	0.570862	0.974	0.086	4.93356e-32	5	Gm22358
Gm15190	1.97775e-36	0.722988	0.923	0.079	5.11703e-32	5	Gm15190
Ctnna3	2.00326e-36	6.20942	0.949	0.095	5.18305e-32	5	Ctnna3
Gm42974	2.01511e-36	4.46465	0.974	0.102	5.21369e-32	5	Gm42974
Gm45718	2.16748e-36	5.78572	1	0.108	5.60791e-32	5	Gm45718
Gm27219	2.20423e-36	0.552579	0.872	0.067	5.70299e-32	5	Gm27219
Xk	2.24861e-36	0.802188	1	0.098	5.81784e-32	5	Xk
Mpp4	2.27891e-36	5.29476	0.923	0.076	5.89622e-32	5	Mpp4
Gucy2g	2.43128e-36	3.24203	0.923	0.073	6.29044e-32	5	Gucy2g
Gm206961	2.43782e-36	4.07689	0.974	0.098	6.30737e-32	5	Gm20696
Mnd1-ps	2.5268e-36	0.538721	0.923	0.073	6.53758e-32	5	Mnd1-ps
Gm48603	2.52745e-36	0.314847	0.923	0.073	6.53926e-32	5	Gm48603
Ryr1	2.53768e-36	5.62916	0.974	0.095	6.56575e-32	5	Ryr1
Gm48320	2.54344e-36	0.590594	0.949	0.086	6.58065e-32	5	Gm48320
Sspo	2.58739e-36	3.26015	0.974	0.092	6.69436e-32	5	Sspo
Gm28322	2.60085e-36	5.08791	0.923	0.089	6.72917e-32	5	Gm28322
Gm6645	2.66854e-36	0.582943	0.949	0.089	6.90432e-32	5	Gm6645
Slc4a10	2.70389e-36	4.33385	0.974	0.095	6.99578e-32	5	Slc4a10
Gm11280	2.72791e-36	0.419257	0.923	0.07	7.05793e-32	5	Gm11280
Anp32-ps	2.87572e-36	0.446121	0.795	0.051	7.44036e-32	5	Anp32-ps
Gm18959	2.89416e-36	0.843881	0.974	0.102	7.48806e-32	5	Gm18959
Gm5449	3.00646e-36	0.590264	0.897	0.073	7.7786e-32	5	Gm5449
Gm8580	3.07263e-36	0.438493	0.923	0.083	7.94982e-32	5	Gm8580
Gm48286	3.08659e-36	2.90985	0.949	0.079	7.98593e-32	5	Gm48286
Tmem178b	3.31032e-36	5.7589	1	0.108	8.56479e-32	5	Tmem178b
Gm49864	3.34478e-36	0.607813	0.795	0.048	8.65394e-32	5	Gm49864
Gm11225	3.35744e-36	6.51335	0.897	0.076	8.68669e-32	5	Gm11225
Meis1	3.37101e-36	4.97673	1	0.095	8.7218e-32	5	Meis1
Gm46313	3.49169e-36	0.39391	0.744	0.038	9.03404e-32	5	Gm46313
Gm44834	3.60355e-36	0.290935	0.949	0.086	9.32346e-32	5	Gm44834
Gm5828	3.63176e-36	0.595166	0.923	0.079	9.39646e-32	5	Gm5828
Srrm3	3.66908e-36	1.01993	1	0.105	9.49302e-32	5	Srrm3
Aspa	3.75728e-36	5.62184	0.974	0.089	9.72121e-32	5	Aspa
Gm49262	3.77722e-36	4.12145	0.949	0.086	9.77279e-32	5	Gm49262
Rasd21	4.01931e-36	1.33807	0.974	0.095	1.03992e-31	5	Rasd2
Zfp473	4.04792e-36	5.02857	1	0.114	1.04732e-31	5	Zfp473
Gm48278	4.16168e-36	0.353881	0.923	0.076	1.07675e-31	5	Gm48278
H2-Ke61	4.16196e-36	0.631173	0.974	0.095	1.07682e-31	5	H2-Ke6
Gm22615	4.1621e-36	0.432053	0.923	0.076	1.07686e-31	5	Gm22615
Trpm2	4.27021e-36	0.32143	0.974	0.092	1.10483e-31	5	Trpm2
Zfp114	4.34846e-36	4.01966	0.974	0.092	1.12508e-31	5	Zfp114
Kcnk4	4.37142e-36	2.34773	0.923	0.073	1.13102e-31	5	Kcnk4
Gm47898	4.4794e-36	0.774172	0.949	0.083	1.15896e-31	5	Gm47898
Fam163a	4.62928e-36	8.2419	0.974	0.117	1.19773e-31	5	Fam163a
Nuak2	4.64202e-36	4.82549	0.974	0.105	1.20103e-31	5	Nuak2
Mecom	4.69447e-36	4.7212	0.974	0.098	1.2146e-31	5	Mecom
Gm11613	4.85009e-36	5.99907	0.974	0.098	1.25486e-31	5	Gm11613
Lrriq1	4.85983e-36	2.84009	0.974	0.092	1.25739e-31	5	Lrriq1
Gm35161	4.87919e-36	0.643694	0.949	0.086	1.26239e-31	5	Gm35161
Zfp456	4.96873e-36	4.51326	0.974	0.098	1.28556e-31	5	Zfp456
Mir684-2	5.11642e-36	0.536759	0.897	0.076	1.32377e-31	5	Mir684-2
Gm35781	5.11942e-36	0.727404	0.897	0.076	1.32455e-31	5	Gm35781
Gm13777	5.11955e-36	0.657205	0.897	0.076	1.32458e-31	5	Gm13777
Mir204	5.66089e-36	0.59755	0.897	0.07	1.46464e-31	5	Mir204
AC122821.11	5.67091e-36	0.648969	0.949	0.092	1.46723e-31	5	AC122821.1
Gm49685	5.73523e-36	0.552528	0.821	0.057	1.48388e-31	5	Gm49685
Gm29683	5.77646e-36	4.37315	1	0.105	1.49454e-31	5	Gm29683
4930483K19Rik	6.08081e-36	0.802715	1	0.098	1.57329e-31	5	4930483K19Rik
Rpl23a-ps2	6.16091e-36	0.265613	0.949	0.086	1.59401e-31	5	Rpl23a-ps2
Gm10676	6.50076e-36	0.559066	0.974	0.098	1.68194e-31	5	Gm10676
5730522E02Rik	6.60925e-36	2.16602	1	0.098	1.71001e-31	5	5730522E02Rik
Gm43360	6.61366e-36	6.1329	0.974	0.095	1.71115e-31	5	Gm43360
D330050G23Rik	7.08082e-36	3.36077	0.974	0.095	1.83202e-31	5	D330050G23Rik
Cracr2a	7.17822e-36	4.97513	0.974	0.102	1.85722e-31	5	Cracr2a
Gm43518	7.24575e-36	0.713614	0.949	0.089	1.87469e-31	5	Gm43518
Mterf1a	7.25598e-36	3.75241	0.974	0.092	1.87734e-31	5	Mterf1a
Gm48206	7.45187e-36	1.21134	0.949	0.092	1.92802e-31	5	Gm48206
4930562C15Rik	7.98401e-36	2.38048	0.974	0.095	2.0657e-31	5	4930562C15Rik
Gm45413	8.03522e-36	1.8646	0.974	0.092	2.07895e-31	5	Gm45413
Ina	8.10673e-36	0.559536	1	0.105	2.09745e-31	5	Ina
Gm22701	8.42596e-36	8.39503	0.974	0.14	2.18005e-31	5	Gm22701
Gm47681	8.45523e-36	0.680382	0.923	0.086	2.18762e-31	5	Gm47681
Arhgap22	8.78794e-36	3.04464	0.974	0.095	2.2737e-31	5	Arhgap22
Gm2710	9.28523e-36	0.5159	0.897	0.076	2.40237e-31	5	Gm2710
[truncated: 5,044 more rows]

## Sheet: S6
Title: Single cell RNA sequencing analysis of mouse cochlear supporting cell transcriptomes with activated ERBB2 receptor indicates a cell-specific response that promotes CD44 activation
[truncated: 669 more rows]

[truncated: 3 more sheets: S7, S8, S9]
